# Supplementary material for: Two Components of the RNA-Directed DNA Methylation Pathway Associate with MORC6 and Silence Loci Targeted by MORC6 in Arabidopsis
Source: PLoS Genet. 2016 May 12;12(5):e1006026. doi: 10.1371/journal.pgen.1006026 (PMC4865133; doi:10.1371/journal.pgen.1006026)
Supplement: S1 Table — (XLSX) [file pgen.1006026.s016.xlsx]

## Sheet: Sheet1
S1 Table. Summary of DMRs identified in suvh9, suvh2suvh9, morc6, and suvh9morc6 relative to the wild type.
Mutants	Hypo-DMRs	Hyper-DMRs
suvh9	430	316
suvh2suvh9	6514	289
morc6	745	302
suvh9morc6	1108	349
