# Supplementary material for: Two Components of the RNA-Directed DNA Methylation Pathway Associate with MORC6 and Silence Loci Targeted by MORC6 in Arabidopsis
Source: PLoS Genet. 2016 May 12;12(5):e1006026. doi: 10.1371/journal.pgen.1006026 (PMC4865133; doi:10.1371/journal.pgen.1006026)
Supplement: S2 Table — (XLSX) [file pgen.1006026.s017.xlsx]

## Sheet: Sheet1
S2 Table. DNA methylation and 24-nt siRNA accumulation of suvh2/9 hypo-DMRs.
Chromosome	start	end	Repeat 1					Repeat 2					24-nt siRNA reads
			WT	morc6	morc6suvh9	suvh2/9	suvh9	WT	morc6	morc6suvh9	suvh2/9	suvh9	WT	nrpd1	nrpe1
Chr1	10005800	10005999	0.3013	0.3078	0.2493	0.1585	0.3041	0.297	0.294	0.2807	0.1856	0.2761	38	0	0
Chr1	10008000	10008199	0.2101	0.1452	0.1855	0.0486	0.2107	0.3239	0.2833	0.1525	0.0955	0.1624	15	0	4
Chr1	10008600	10008799	0.2165	0.1806	0.1923	0.0356	0.2607	0.1152	0.2517	0.1974	0.0783	0.2703	12	2	10
Chr1	10013200	10013599	0.1656	0.3481	0.3074	0.0302	0.1863	0.2313	0.3512	0.3499	0.0302	0.1656	125	2	8
Chr1	10021400	10021599	0.6359	0.4603	0.4614	0.3248	0.5771	0.528	0.5602	0.5267	0.247	0.5779	148	4	45
Chr1	10021800	10021999	0.5586	0.515	0.4693	0.14	0.629	0.4637	0.4977	0.5747	0.1643	0.3924	150	0	19
Chr1	10144800	10144999	0.3261	0.4487	0.2244	0.0396	0.0046	0.3214	0.4504	0.1737	0.0313	0.0036	90	2	8
Chr1	10152600	10152999	0.4577	0.4399	0.4957	0.241	0.5348	0.4117	0.4434	0.4094	0.2765	0.4299	360	4	90
Chr1	10156400	10156799	0.4377	0.339	0.2399	0.1991	0.4251	0.4396	0.3517	0.3055	0.2818	0.413	155	2	40
Chr1	10161000	10161199	0.3021	0.2977	0.3568	0.0513	0.3481	0.3252	0.2993	0.3194	0.0516	0.3645	84	0	0
Chr1	10206600	10206999	0.3551	0.3157	0.381	0.106	0.3507	0.3896	0.3145	0.1774	0.1279	0.2485	109	0	10
Chr1	10221200	10221399	0.2258	0.3476	0.3621	0.1034	0.3458	0.3068	0.4636	0.3681	0.086	0.3297	88	0	2
Chr1	10221800	10221999	0.1152	0.041	0.2077	0.0106	0.1444	0.1411	0.1036	0.2511	0	0.1736	12	0	2
Chr1	10239200	10239399	0.1827	0.213	0.2423	0.0192	0.2214	0.2112	0.1734	0.1041	0.0038	0.2691	40	2	2
Chr1	10239600	10239799	0.1361	0.1354	0.1637	0.0205	0.1397	0.1491	0.1496	0.0513	0.0045	0.0758	56	0	8
Chr1	10314400	10314599	0.1514	0.0329	0.1056	0.0085	0.0854	0.1397	0.0767	0.0892	0	0.0427	2	0	0
Chr1	10314800	10314999	0.2746	0.1189	0.2167	0.1224	0.2491	0.1667	0.0976	0.07	0.0736	0.2759	47	0	23
Chr1	10315200	10315399	0.288	0.3499	0.1234	0.1509	0.2511	0.3485	0.3077	0.2937	0.1188	0.3333	25	0	25
Chr1	10330000	10330199	0.1893	0.0127	0	0.0047	0	0.165	0.0103	0.0048	0	0	19	0	0
Chr1	10347000	10347399	0.4142	0.3831	0.3719	0.1838	0.5169	0.4334	0.3417	0.4302	0.1971	0.4309	172	0	47
Chr1	10349200	10349399	0.5429	0.5414	0.5326	0.2285	0.6486	0.5778	0.6188	0.4948	0.2191	0.6335	53	0	8
Chr1	10357000	10357399	0.3591	0.2842	0.2702	0.1641	0.3888	0.4178	0.3581	0.3061	0.2013	0.3012	107	2	34
Chr1	10383200	10383399	0.2375	0.1571	0.1995	0.1099	0.1709	0.2813	0.204	0.1429	0.125	0.1859	32	2	10
Chr1	10421200	10421599	0.4942	0.503	0.5286	0.2923	0.5726	0.5144	0.4895	0.5053	0.2896	0.4672	265	4	69
Chr1	10443200	10443399	0.1645	0.173	0.2168	0.0561	0.2166	0.3205	0.2231	0.2018	0.0449	0.1776	25	0	0
Chr1	10491000	10491199	0.2485	0.2023	0.1694	0.0886	0.231	0.1701	0.1776	0.2705	0.0556	0.2588	40	0	4
Chr1	10496400	10496599	0.1522	0.1149	0.0735	0.0101	0.0934	0.1392	0.1389	0.0444	0.0191	0.1517	12	0	0
Chr1	10497400	10497999	0.2749	0.304	0.3721	0.1126	0.39	0.3115	0.2928	0.3263	0.1128	0.3177	228	0	25
Chr1	10506400	10506599	0.2216	0.2368	0.1652	0.027	0.3002	0.2577	0.1746	0.233	0.0492	0.2162	17	0	4
Chr1	10506800	10507399	0.4637	0.4991	0.494	0.2636	0.5157	0.4622	0.4605	0.4455	0.2908	0.4929	181	6	45
Chr1	10512800	10512999	0.4904	0.4822	0.5184	0.367	0.4954	0.5094	0.4701	0.4899	0.3858	0.4585	127	2	17
Chr1	10523600	10523799	0.2518	0.278	0.3258	0.1286	0.2846	0.2547	0.3168	0.2399	0.117	0.2548	53	2	0
Chr1	10526200	10526399	0.3199	0.3509	0.4164	0.0281	0.485	0.4552	0.3688	0.4012	0.0343	0.3607	293	2	47
Chr1	10527000	10527199	0.3278	0.3947	0.4748	0.0247	0.4569	0.3857	0.3701	0.355	0.0455	0.2888	217	2	60
Chr1	10527400	10527599	0.126	0.1335	0.23	0.0326	0.1806	0.2353	0.25	0.2286	0.0503	0.2993	19	0	6
Chr1	10534800	10534999	0.2567	0.2172	0.1774	0.0838	0.2997	0.2074	0.1838	0.1816	0.0977	0.2688	79	2	17
Chr1	10540200	10540399	0.2899	0.2224	0.2627	0.1432	0.2205	0.31	0.2428	0.2607	0.1534	0.2244	15	0	0
Chr1	10559800	10559999	0.1343	0.1025	0.1318	0.0066	0.0059	0.1414	0.1097	0.1135	0.0082	0.0066	0	0	0
Chr1	10568000	10568399	0.2462	0.2278	0.3038	0.0099	0.1844	0.2966	0.231	0.2265	0.0066	0.206	40	0	0
Chr1	10568600	10568999	0.3063	0.3085	0.3379	0.08	0.3476	0.3039	0.3121	0.3367	0.1024	0.269	81	0	12
Chr1	10570200	10570399	0.4902	0.5008	0.512	0.2283	0.5137	0.5279	0.5126	0.5316	0.2806	0.4048	109	0	2
Chr1	10593800	10593999	0.2098	0.148	0.172	0.0821	0.125	0.2148	0.1269	0.1356	0.0581	0.1667	10	0	4
Chr1	10597600	10597799	0.2832	0.3486	0.5754	0.0064	0.4248	0.4636	0.2895	0.287	0.0032	0.3738	60	0	2
Chr1	10604800	10604999	0.4502	0.4581	0.4517	0.343	0.4945	0.4393	0.4602	0.4065	0.3293	0.4458	49	0	45
Chr1	10623800	10624599	0.4544	0.3559	0.3571	0.0229	0.4592	0.4105	0.4512	0.3286	0.0466	0.4213	157	2	19
Chr1	10652800	10652999	0.2434	0.169	0.2725	0.0263	0.2422	0.3235	0.3176	0.1993	0.0089	0.1738	51	0	10
Chr1	10654400	10654599	0.478	0.4704	0.4679	0.089	0.3974	0.4248	0.5446	0.4538	0.0221	0.358	38	0	2
Chr1	10666000	10666199	0.1486	0.145	0.2151	0.0046	0.1252	0.2182	0.1468	0.2033	0.0045	0.1672	28	0	0
Chr1	10696600	10696799	0.2368	0.2339	0.1458	0.1333	0.2732	0.2993	0.3167	0.1955	0.1181	0.2104	34	2	6
Chr1	10725000	10725199	0.358	0.3424	0.4344	0.2236	0.4366	0.4839	0.3377	0.4236	0.2229	0.3835	71	0	17
Chr1	10801200	10801599	0.278	0.2829	0.2455	0.0059	0.3048	0.3366	0.3908	0.2676	0.0046	0.2759	71	0	0
Chr1	10802400	10802599	0.2449	0.2826	0.3285	0.1287	0.3957	0.3243	0.303	0.3189	0.0728	0.382	112	0	25
Chr1	10802800	10803399	0.4765	0.4108	0.4567	0.2338	0.5386	0.4436	0.449	0.4477	0.2586	0.4482	524	8	215
Chr1	10814200	10814599	0.5482	0.4617	0.5427	0.2053	0.5112	0.5193	0.5248	0.4412	0.2079	0.4946	388	8	8
Chr1	10852800	10853199	0.3521	0.3611	0.4411	0.1881	0.4903	0.3347	0.3897	0.391	0.1263	0.39	196	6	38
Chr1	10867200	10867799	0.3189	0.3051	0.3357	0.105	0.3842	0.3713	0.3814	0.3455	0.0854	0.3199	114	2	4
Chr1	10880800	10880999	0.2931	0.338	0.2977	0.0219	0.2646	0.2696	0.3065	0.4028	0.0126	0.2809	10	2	0
Chr1	10915000	10915199	0.4098	0.2998	0.3209	0.069	0.3144	0.3722	0.2389	0.2868	0.0761	0.3317	69	0	10
Chr1	10922400	10922599	0.4221	0.3656	0.4592	0.0564	0.4563	0.2734	0.4535	0.3605	0.0494	0.4118	60	0	6
Chr1	10923600	10923799	0.241	0.2786	0.2902	0.1146	0.3229	0.2802	0.2692	0.25	0.0785	0.2748	49	0	12
Chr1	10924800	10924999	0.2644	0.2746	0.3068	0.0853	0.3547	0.3214	0.2621	0.2633	0.0646	0.3119	157	2	6
Chr1	10929400	10929599	0.39	0.4006	0.4409	0.1652	0.408	0.4532	0.3931	0.4817	0.2636	0.59	129	4	25
Chr1	10982200	10982399	0.3224	0.2929	0.2879	0.2056	0.3227	0.3164	0.2823	0.244	0.209	0.2963	19	0	4
Chr1	10982800	10983599	0.3301	0.3377	0.3281	0.1897	0.3558	0.3425	0.3249	0.3398	0.2001	0.3613	168	25	60
Chr1	11005800	11006799	0.1975	0.2204	0.2164	0.0119	0.2608	0.2745	0.2826	0.2622	0.0086	0.2562	301	0	15
Chr1	11032200	11032599	0.2697	0.1708	0.1775	0.0218	0.2884	0.2836	0.1909	0.2478	0.0108	0.2749	168	0	4
Chr1	11044200	11044399	0.1126	0.0191	0.0167	0.0075	0.2724	0.3026	0.0385	0	0.0071	0.1201	23	0	8
Chr1	11046400	11046799	0.2844	0.2408	0.2999	0.1255	0.2429	0.3472	0.3191	0.236	0.1182	0.3017	64	10	40
Chr1	11051200	11051599	0.3956	0.4021	0.397	0.1338	0.4171	0.3428	0.4033	0.3147	0.1059	0.2945	327	2	60
Chr1	11079600	11079799	0.2217	0.0069	0.0127	0.0103	0.0083	0.2623	0.0141	0.0174	0.0142	0.0118	4	0	0
Chr1	11088800	11088999	0.3741	0.4255	0.5198	0.0741	0.4707	0.4634	0.4331	0.4273	0.1278	0.4452	94	0	30
Chr1	11090400	11090599	0.2489	0.2077	0.2742	0.0948	0.2606	0.2486	0.2407	0.2546	0.1041	0.2906	19	2	0
Chr1	11103800	11103999	0.4115	0.4184	0.4631	0.1939	0.5099	0.4303	0.4016	0.3954	0.2175	0.4401	69	0	25
Chr1	11111000	11111199	0.347	0.3491	0.4908	0.1981	0.393	0.3857	0.3424	0.2667	0.1711	0.3479	150	2	75
Chr1	11117400	11117799	0.468	0.4931	0.543	0.2875	0.4681	0.4877	0.5089	0.4384	0.3126	0.4565	269	0	58
Chr1	11129000	11129399	0.3492	0.4037	0.4762	0.0162	0.3666	0.3316	0.2986	0.2468	0.0372	0.3239	457	10	2
Chr1	11131800	11131999	0.2923	0.2695	0.2668	0.1578	0.2662	0.3529	0.2757	0.1857	0.1325	0.2304	32	0	12
Chr1	11132600	11132799	0.4675	0.4063	0.4203	0.0627	0.4689	0.4175	0.3297	0.4389	0.0774	0.4824	226	10	2
Chr1	11156400	11156599	0.2227	0.2298	0.1853	0.0071	0.2825	0.3241	0.2594	0.1386	0.0119	0.1992	17	0	2
Chr1	11174200	11174399	0.4134	0.4446	0.304	0.0957	0.4371	0.4119	0.33	0.3529	0.0832	0.408	122	6	8
Chr1	11204400	11204599	0.6748	0.6646	0.688	0.3337	0.6861	0.6583	0.5878	0.7205	0.3221	0.6825	288	6	10
Chr1	11212400	11212599	0.502	0.3866	0.5063	0.0172	0.4752	0.3725	0.4037	0.4095	0.0176	0.4712	107	2	4
Chr1	11228600	11228799	0.502	0.5354	0.6153	0.1125	0.5264	0.5193	0.5355	0.5792	0.0949	0.3854	135	2	0
Chr1	11230400	11230599	0.5931	0.6235	0.5971	0.4144	0.6576	0.5831	0.5661	0.6105	0.4391	0.6209	101	0	12
Chr1	11241600	11241999	0.4688	0.4071	0.4475	0.1955	0.5709	0.4682	0.3781	0.3873	0.1934	0.4547	349	6	66
Chr1	11259000	11259199	0.3874	0.3926	0.4049	0.2373	0.4226	0.3902	0.36	0.3259	0.236	0.3188	60	0	21
Chr1	11259600	11259799	0.6319	0.5757	0.5978	0.4151	0.6008	0.4475	0.5318	0.5406	0.3034	0.5034	135	2	15
Chr1	11277000	11277199	0.4573	0.2063	0.3618	0.0222	0.3603	0.4694	0.2204	0.2583	0.0144	0.274	40	0	0
Chr1	11284200	11284399	0.301	0.2012	0.1272	0.0558	0.2112	0.1825	0.1195	0.1345	0.0305	0.1176	56	0	6
Chr1	11287400	11287599	0.2667	0.0796	0.1132	0.0153	0.3565	0.2042	0.2372	0.2806	0	0.2703	163	6	45
Chr1	11298400	11298599	0.2909	0.1709	0.178	0.0235	0.2455	0.2271	0.1725	0.1522	0.0369	0.2431	90	0	2
Chr1	11298800	11298999	0.4071	0.3318	0.3684	0.1991	0.4521	0.3667	0.4868	0.3978	0.2091	0.3714	45	2	8
Chr1	11301000	11301199	0.3729	0.3687	0.447	0.1511	0.4949	0.4471	0.3597	0.4181	0.2085	0.4035	49	0	15
Chr1	11301400	11301599	0.5307	0.4942	0.4836	0.266	0.5699	0.4694	0.5168	0.384	0.2309	0.5012	157	4	40
Chr1	11302200	11302399	0.4033	0.3722	0.3442	0.2852	0.456	0.4242	0.4247	0.3297	0.2484	0.3413	10	0	12
Chr1	11310200	11310399	0.3472	0.2901	0.3474	0.1382	0.3433	0.3964	0.3162	0.3996	0.1442	0.335	36	0	8
Chr1	11325200	11325399	0.2358	0.0082	0.0063	0.0154	0.2294	0.0921	0	0.0053	0.0105	0.2241	40	0	0
Chr1	11351400	11351599	0.3498	0.4236	0.4144	0.2462	0.4097	0.2318	0.3815	0.0868	0.0679	0.2042	81	2	21
Chr1	11378200	11378399	0.1979	0.244	0.3259	0.0653	0.2375	0.3263	0.2362	0.1552	0.0979	0.1892	28	0	0
Chr1	11409200	11409399	0.315	0.4005	0.3063	0.1922	0.3249	0.2743	0.1982	0.3543	0.1408	0.2749	159	6	77
Chr1	11422000	11422399	0.3674	0.3484	0.3764	0.0054	0.4305	0.3953	0.4183	0.2963	0.0395	0.4028	187	0	0
Chr1	11427600	11427799	0.2393	0.2937	0.2535	0.0404	0.4015	0.3906	0.3878	0.2152	0.0801	0.2756	62	2	17
Chr1	11428200	11428399	0.4947	0.4014	0.425	0.0169	0.495	0.4669	0.4371	0.4535	0.0657	0.372	135	0	10
Chr1	11441200	11441399	0.3015	0.2398	0.3349	0.2028	0.2979	0.3103	0.28	0.2713	0.1789	0.3169	17	0	34
Chr1	11452200	11452599	0.2507	0.1771	0.2247	0.0878	0.1922	0.2967	0.2093	0.2038	0.0872	0.2162	17	0	12
Chr1	11490800	11490999	0.3114	0.2589	0.2729	0.0903	0.2657	0.2402	0.3122	0.2329	0.0504	0.2648	25	0	0
Chr1	11517600	11517799	0.3134	0.2691	0.1984	0.1396	0.3037	0.2735	0.3534	0.2641	0.1413	0.23	10	0	0
Chr1	11521800	11521999	0.32	0.3001	0.3119	0.1469	0.2097	0.2853	0.2651	0.2803	0.1253	0.2875	53	0	19
Chr1	11525600	11525799	0.3325	0.2031	0.199	0.1527	0.2299	0.3447	0.3793	0.1754	0.113	0.1841	15	2	0
Chr1	11550800	11550999	0.431	0.4239	0.5054	0.0058	0.3543	0.4277	0.6244	0.318	0	0.3118	84	2	23
Chr1	11586200	11586399	0.3643	0.367	0.3871	0.2303	0.4404	0.4371	0.3649	0.4541	0.2378	0.3735	69	0	8
Chr1	1160200	1160399	0.5133	0.5206	0.5132	0.1143	0.5616	0.4127	0.584	0.4552	0.1757	0.584	140	4	23
Chr1	1161000	1161199	0.2036	0.2117	0.196	0.0559	0.2717	0.1364	0.1686	0.2825	0.0357	0.1422	23	0	12
Chr1	11610400	11610599	0.5515	0.5807	0.5773	0.4126	0.5816	0.5322	0.5708	0.5991	0.3768	0.5609	150	0	49
Chr1	11632000	11632199	0.5559	0.4118	0.3424	0.0438	0.4242	0.4024	0.3917	0.4493	0.0368	0.4689	62	0	2
Chr1	11636800	11637199	0.2897	0.2248	0.2354	0.0945	0.4046	0.3353	0.2777	0.2032	0.0636	0.369	92	0	38
Chr1	11637600	11637799	0.1943	0.2209	0.1802	0.0634	0.336	0.243	0.1535	0.1113	0.041	0.2358	53	0	2
Chr1	11644200	11644599	0.3779	0.4659	0.4389	0.2132	0.4764	0.4769	0.4107	0.3885	0.2191	0.452	228	6	19
Chr1	11648200	11648599	0.2756	0.2579	0.2025	0.0974	0.2667	0.2975	0.2552	0.2467	0.0931	0.368	34	0	4
Chr1	11661400	11661799	0.3372	0.3515	0.4048	0.1763	0.3972	0.3822	0.3429	0.3714	0.2017	0.3347	172	0	45
Chr1	11662000	11662199	0.2989	0.2908	0.3307	0.2027	0.2906	0.2853	0.2753	0.2393	0.1772	0.2819	66	0	25
Chr1	11666600	11666799	0.3561	0.2897	0.3695	0.113	0.38	0.4457	0.268	0.3591	0.112	0.3875	38	0	4
Chr1	11700200	11700599	0.3562	0.2539	0.286	0.0926	0.3092	0.3586	0.1726	0.2229	0.0645	0.2559	353	12	120
Chr1	11703800	11703999	0.1396	0.0904	0.053	0.0186	0.1575	0.1104	0.0833	0.083	0.0218	0.1375	28	2	6
Chr1	11706400	11706599	0.3923	0.2737	0.2681	0.08	0.3419	0.312	0.3369	0.2632	0.0769	0.1944	131	2	10
Chr1	11706800	11706999	0.3108	0.329	0.2917	0.1275	0.3011	0.3891	0.3235	0.2705	0.1015	0.2491	107	4	17
Chr1	11710600	11710799	0.4139	0.1353	0.1301	0.0422	0.439	0.4052	0.3518	0.2054	0.067	0.4669	58	0	6
Chr1	11721200	11721399	0.2025	0.2805	0.1509	0.0207	0.193	0.2138	0.1106	0.1269	0.0863	0.2039	51	0	25
Chr1	11732600	11732799	0.4611	0.3768	0.4181	0.2438	0.4094	0.3506	0.3953	0.3048	0.2229	0.3655	170	0	30
Chr1	11733200	11733399	0.3323	0.3247	0.2779	0.0875	0.3284	0.3876	0.3623	0.3249	0.1056	0.2944	114	0	10
Chr1	11734200	11734399	0.311	0.2269	0.2543	0.1079	0.2978	0.2899	0.2846	0.2509	0.146	0.2855	34	0	32
Chr1	11736600	11736799	0.1886	0.2943	0.2586	0.0623	0.3156	0.2952	0.2462	0.2388	0.0984	0.3953	142	0	45
Chr1	11737200	11737399	0.3122	0.4974	0.3077	0.0127	0.5273	0.5299	0.405	0.4322	0	0.619	103	0	30
Chr1	11740600	11740799	0.4813	0.4962	0.4119	0.0254	0.4805	0.5236	0.4607	0.4346	0.007	0.4365	191	4	2
Chr1	11752200	11752599	0.4379	0.4211	0.4665	0.2397	0.5149	0.4368	0.49	0.4363	0.2675	0.428	267	0	49
Chr1	11754600	11754799	0.4288	0.3852	0.3067	0.1672	0.5318	0.3835	0.4929	0.2212	0.1478	0.5099	142	0	17
Chr1	11789400	11789599	0.3677	0.361	0.3959	0.1711	0.4267	0.3551	0.3458	0.2786	0.1711	0.2712	148	0	38
Chr1	11794000	11794199	0.2453	0.2671	0.1683	0.1055	0.3064	0.3305	0.2656	0.142	0.1639	0.2236	66	0	19
Chr1	11804000	11804199	0.4242	0.5065	0.4496	0.047	0.4576	0.3566	0.3967	0.4054	0.0428	0.3707	112	0	0
Chr1	11805000	11805199	0.2724	0.2996	0.3	0.0079	0.2159	0.2105	0.2065	0.1963	0.0059	0.2575	15	0	0
Chr1	11806200	11806399	0.3036	0.3171	0.3443	0.1971	0.3367	0.3289	0.2818	0.3058	0.19	0.3117	73	0	10
Chr1	11807600	11807999	0.4697	0.4302	0.4397	0.1498	0.5174	0.4599	0.5027	0.4483	0.1542	0.4229	163	0	4
Chr1	11808200	11808399	0.2687	0.3123	0.2919	0.1553	0.2275	0.4784	0.2277	0.2671	0.1339	0.2658	38	0	2
Chr1	11817600	11817799	0.4406	0.3925	0.5216	0.1105	0.4618	0.2997	0.5007	0.381	0.1072	0.4732	178	0	10
Chr1	11818600	11818799	0.258	0.2819	0.1806	0.0043	0.3496	0.2642	0.336	0.1454	0.0145	0.286	64	0	2
Chr1	11822200	11822599	0.5178	0.5756	0.5556	0.2737	0.5564	0.5585	0.5258	0.5578	0.2793	0.4781	301	4	43
Chr1	11823600	11823799	0.1457	0.1372	0.2586	0.0386	0.2507	0.1301	0.1387	0.1673	0.0064	0.1093	17	0	2
Chr1	11826200	11826399	0.2647	0.2494	0.3491	0.1661	0.3534	0.248	0.2747	0.308	0.1469	0.2584	40	0	2
Chr1	11834600	11834799	0.4796	0.3995	0.4022	0.1552	0.5421	0.4831	0.408	0.2641	0.0578	0.3897	125	2	4
Chr1	11836800	11836999	0.4095	0.3793	0.3987	0.3066	0.4087	0.4124	0.3623	0.3254	0.2627	0.3934	84	0	25
Chr1	11837400	11837599	0.2108	0.2832	0.3245	0.0975	0.3701	0.2828	0.2861	0.2406	0.1017	0.2819	36	0	4
Chr1	1184600	1184999	0.3569	0.3827	0.3382	0.0948	0.4211	0.3611	0.4078	0.3382	0.0947	0.3856	45	2	4
Chr1	11859800	11859999	0.4978	0.5008	0.4509	0.2878	0.4754	0.5416	0.4945	0.4569	0.2675	0.4411	19	2	2
Chr1	11880200	11880399	0.2058	0.2488	0.2449	0.1093	0.3369	0.2434	0.2264	0.2882	0.1266	0.2639	40	0	12
Chr1	11887000	11887399	0.3276	0.2834	0.3399	0.1793	0.3651	0.3016	0.3198	0.2831	0.1504	0.3358	178	4	105
Chr1	11887600	11887799	0.2697	0.2648	0.205	0.1522	0.3556	0.2578	0.2525	0.2353	0.1546	0.3241	21	0	30
Chr1	11901600	11901799	0.3617	0.3748	0.3531	0.1774	0.4251	0.4414	0.3469	0.2966	0.1758	0.466	94	0	69
Chr1	11910800	11910999	0.1487	0.1671	0.1372	0.0299	0.1587	0.1538	0.1436	0.1297	0.0465	0.1547	23	0	8
Chr1	11935000	11935199	0.3993	0.3107	0.4557	0.0995	0.3617	0.4449	0.4	0.3174	0.087	0.2791	88	0	19
Chr1	11935400	11935599	0.2593	0.2327	0.1817	0.1468	0.2671	0.2797	0.2931	0.2235	0.139	0.2335	51	0	8
Chr1	1194400	1195199	0.431	0.4245	0.4244	0.1096	0.495	0.4848	0.3967	0.3343	0.0827	0.3568	524	4	58
Chr1	11957800	11957999	0.3726	0.2952	0.343	0.0891	0.4824	0.296	0.3791	0.3326	0.1725	0.4068	90	0	2
Chr1	11958200	11958399	0.2238	0.1472	0.1646	0.0878	0.3361	0.2812	0.2346	0.1553	0.0919	0.1462	15	0	8
Chr1	11960800	11960999	0.4328	0.529	0.4335	0.2068	0.48	0.4272	0.4099	0.407	0.1689	0.3996	185	4	45
Chr1	11979800	11979999	0.2279	0.182	0.1671	0.0921	0.137	0.1799	0.1445	0.1633	0.0831	0.159	4	0	2
Chr1	11981000	11981199	0.2882	0.213	0.2316	0.0869	0.1858	0.2288	0.1866	0.231	0.0789	0.2138	77	0	12
Chr1	11982000	11982199	0.2508	0.1758	0.1471	0.1672	0.2406	0.2561	0.1232	0.278	0.1696	0.2308	51	0	15
Chr1	11987800	11987999	0.2533	0.075	0.3995	0.0111	0.2341	0.1727	0.3	0.0789	0	0.3427	69	0	17
Chr1	11992000	11992199	0.3072	0.2407	0.2949	0.1341	0.3278	0.3342	0.2669	0.1782	0.1029	0.2697	28	0	0
Chr1	12009200	12009599	0.2996	0.2732	0.2191	0.0789	0.3197	0.3516	0.3025	0.1672	0.0999	0.2727	81	0	36
Chr1	12012600	12012999	0.4456	0.3678	0.4362	0.0794	0.5261	0.5522	0.429	0.4703	0.1039	0.4449	159	2	15
Chr1	12013200	12013399	0.3169	0.2583	0.2392	0.0497	0.3047	0.3034	0.3333	0.245	0.0488	0.3178	40	0	15
Chr1	12041000	12041199	0.3589	0.326	0.3039	0.1838	0.3506	0.3122	0.3388	0.2716	0.2074	0.281	109	0	56
Chr1	12050400	12050599	0.1736	0.1422	0.1347	0.0165	0.1876	0.1283	0.159	0.0859	0.0128	0.1835	81	0	0
Chr1	12059800	12059999	0.291	0.2324	0.5226	0.0042	0.295	0.2217	0.3862	0.2081	0.0215	0.4043	38	2	0
Chr1	12063000	12063199	0.3176	0.3086	0.2923	0.167	0.4121	0.3607	0.2968	0.3473	0.2085	0.2809	69	0	17
Chr1	12078000	12078399	0.2412	0.2805	0.2983	0.1426	0.2374	0.28	0.3084	0.2156	0.1393	0.2802	101	2	19
Chr1	12080600	12080799	0.4723	0.3511	0.3355	0.2236	0.4552	0.4492	0.2984	0.2835	0.1661	0.3957	211	0	32
Chr1	12084200	12084399	0.5763	0.4587	0.5176	0.0632	0.5774	0.5372	0.4843	0.4424	0.0688	0.4778	125	2	12
Chr1	12097200	12097399	0.2515	0.3056	0.301	0.0111	0.2766	0.2474	0.3223	0.3276	0.0231	0.3377	43	4	0
Chr1	12097800	12097999	0.4324	0.4742	0.421	0.2572	0.4654	0.3848	0.2959	0.5396	0.2308	0.4398	237	6	34
Chr1	12133200	12133399	0.3306	0.367	0.3397	0.1299	0.3713	0.3212	0.3934	0.3519	0.1438	0.3877	114	0	6
Chr1	12136600	12136999	0.3333	0.251	0.2942	0.1586	0.377	0.3645	0.2888	0.3272	0.1591	0.2616	71	0	8
Chr1	12137600	12137799	0.1975	0.285	0.2556	0.073	0.3512	0.2917	0.2381	0.3171	0.0673	0.2787	81	2	17
Chr1	12138800	12138999	0.6298	0.6244	0.6587	0.1997	0.689	0.6576	0.6381	0.6033	0.2528	0.5996	146	2	32
Chr1	12143000	12143199	0.6199	0.6445	0.6119	0.4263	0.6829	0.6582	0.6308	0.6002	0.4845	0.6263	226	0	109
Chr1	12166800	12167199	0.3839	0.3297	0.3855	0.1567	0.4379	0.3738	0.3643	0.3635	0.1543	0.3399	90	0	12
Chr1	12177000	12177199	0.48	0.4612	0.4506	0.2245	0.5074	0.497	0.4879	0.4667	0.3144	0.4239	21	0	17
Chr1	12183400	12183599	0.6053	0.5159	0.5714	0.2925	0.5369	0.4585	0.5714	0.4654	0.3067	0.4729	99	2	12
Chr1	12183800	12183999	0.576	0.5718	0.6097	0.1956	0.6764	0.5756	0.6521	0.6005	0.1679	0.6492	153	2	12
Chr1	12215000	12215199	0.3051	0.2889	0.4184	0.1623	0.309	0.2791	0.2433	0.2748	0.1373	0.3028	49	0	2
Chr1	12218600	12218999	0.2355	0.1718	0.2271	0.0069	0.2508	0.2672	0.252	0.1456	0.002	0.2714	170	2	2
Chr1	12231000	12231399	0.3072	0.247	0.2054	0.0855	0.2786	0.2918	0.2372	0.1901	0.111	0.2637	32	0	15
Chr1	12240400	12240599	0.3286	0.3476	0.3456	0.0446	0.3795	0.4125	0.2562	0.418	0.0732	0.3573	103	0	6
Chr1	12249200	12249399	0.2856	0.3628	0.2646	0.1598	0.3973	0.2973	0.428	0.2286	0.1848	0.2699	56	0	6
Chr1	12255400	12255599	0.1178	0.2044	0.2375	0.0037	0.1367	0.1065	0.1592	0.24	0.0099	0.1994	17	0	0
Chr1	12257600	12257799	0.1556	0.1964	0.297	0.0829	0.2262	0.2778	0.2676	0.1634	0.1278	0.2116	15	0	0
Chr1	12264000	12264199	0.2989	0.4049	0.3747	0.1975	0.4158	0.3852	0.3311	0.408	0.237	0.3176	15	0	8
Chr1	12277400	12277599	0.2656	0.2742	0.2048	0.1286	0.3437	0.2063	0.2875	0.2978	0.1025	0.3939	53	0	17
Chr1	12283000	12283199	0.1906	0.2159	0.176	0.0232	0.2007	0.1957	0.1667	0.2024	0.0137	0.1259	36	2	0
Chr1	12286600	12286999	0.4417	0.3845	0.4196	0.2035	0.4914	0.4166	0.427	0.4572	0.2152	0.4791	222	12	58
Chr1	12287200	12287599	0.4178	0.4095	0.3645	0.1918	0.4607	0.4428	0.397	0.3395	0.2147	0.4619	114	0	77
Chr1	12303000	12303199	0.6506	0.6417	0.6943	0.0823	0.6575	0.6765	0.5884	0.5387	0	0.4387	166	0	0
Chr1	12310800	12310999	0.1239	0.04	0.0446	0.016	0.0236	0.1075	0.0446	0.0207	0	0.0642	19	4	15
Chr1	12329000	12329199	0.3295	0.355	0.397	0.1142	0.44	0.3367	0.4277	0.3988	0.1544	0.4238	157	4	56
Chr1	12330000	12330199	0.2092	0.2566	0.2554	0.0317	0.2554	0.2446	0.2951	0.1535	0.0111	0.1639	58	0	8
Chr1	12333600	12333799	0.2934	0.1317	0.1457	0.0338	0.2524	0.2323	0.1421	0.1779	0.036	0.2528	58	0	0
Chr1	12361600	12361799	0.2699	0.3312	0.2304	0.0818	0.3304	0.3243	0.2894	0.3042	0.1122	0.3019	116	2	56
Chr1	12365000	12365399	0.3228	0.2746	0.3455	0.1316	0.3405	0.4534	0.2844	0.303	0.1595	0.3084	450	8	155
Chr1	12373600	12373799	0.2196	0.2009	0.1873	0.1689	0.2373	0.3566	0.1992	0.287	0.1622	0.2041	51	2	25
Chr1	12387600	12387799	0.2413	0.1402	0.1076	0.0398	0.3329	0.2579	0.1834	0.1792	0.0236	0.2799	73	0	10
Chr1	12401400	12401599	0.2165	0.2411	0.1567	0.031	0.2613	0.2298	0.2218	0.1988	0.0328	0.2097	8	0	12
Chr1	12424800	12425199	0.2887	0.3342	0.281	0.0805	0.3255	0.2561	0.2763	0.2836	0.0986	0.2734	79	0	17
Chr1	12457600	12458199	0.4205	0.4165	0.4538	0.1431	0.4479	0.4045	0.3891	0.3826	0.1604	0.3425	237	2	36
Chr1	12469000	12469199	0.3283	0.2877	0.3667	0.2126	0.3484	0.3586	0.3899	0.2862	0.2302	0.3286	30	0	17
Chr1	12470800	12470999	0.1774	0.1239	0.1269	0.0695	0.1881	0.1863	0.1201	0.1825	0.0599	0.1624	8	0	8
Chr1	12471200	12471599	0.1885	0.1841	0.1905	0.0634	0.2812	0.2703	0.2069	0.1306	0.0665	0.2697	28	0	17
Chr1	12476800	12477599	0.3379	0.324	0.3832	0.1661	0.3756	0.3299	0.3668	0.3836	0.1744	0.3966	243	4	90
Chr1	12483000	12483399	0.4464	0.4577	0.5173	0.2502	0.5176	0.4913	0.4711	0.4825	0.2916	0.4138	329	0	62
Chr1	1249800	1249999	0.3368	0.323	0.3463	0.1711	0.1903	0.4759	0.3264	0.321	0.1471	0.2651	81	2	28
Chr1	12498800	12499199	0.2316	0.2126	0.2561	0.0674	0.2587	0.2695	0.2248	0.1937	0.0877	0.2339	34	0	45
Chr1	12500600	12500799	0.2982	0.125	0.33	0.0184	0.2217	0.1195	0.1074	0.1462	0.0067	0.398	28	0	15
Chr1	12517200	12517599	0.3391	0.1516	0.0795	0.0099	0.3402	0.4583	0.1498	0.138	0.0979	0.2079	202	4	4
Chr1	12519800	12519999	0.1853	0.2185	0.2331	0.0498	0.1957	0.2417	0.1648	0.24	0.0385	0.2406	34	2	0
Chr1	12525600	12525799	0.4276	0.4096	0.345	0.1194	0.4053	0.4331	0.2816	0.3869	0.157	0.4727	127	4	32
Chr1	12527400	12527599	0.3369	0.36	0.3062	0.1933	0.3625	0.3329	0.3593	0.3939	0.2448	0.3273	75	0	12
Chr1	12530200	12530399	0.5821	0.4849	0.5207	0.0311	0.4736	0.4593	0.465	0.4324	0.0356	0.6075	265	2	0
Chr1	12548200	12548399	0.2242	0.2192	0.3284	0.1173	0.3085	0.2889	0.2155	0.2859	0.1407	0.2572	94	2	2
Chr1	12564200	12564399	0.1242	0.1218	0.1064	0.0153	0.1036	0.1437	0.1815	0.1429	0.0101	0.1197	73	2	0
Chr1	12565600	12565799	0.3613	0.3482	0.3733	0.2185	0.4442	0.4607	0.3093	0.3932	0.2517	0.4204	51	0	25
Chr1	12577800	12577999	0.3837	0.3422	0.4153	0.2819	0.3906	0.4548	0.3797	0.4054	0.2251	0.3347	150	12	140
Chr1	12581400	12581799	0.2998	0.2233	0.3043	0.136	0.2596	0.2768	0.2713	0.2434	0.1337	0.2161	114	4	30
Chr1	12590600	12590799	0.2788	0.1005	0.0924	0.0665	0.1626	0.1173	0.0805	0.0793	0.0233	0.2418	17	0	10
Chr1	12591200	12591799	0.3288	0.2347	0.183	0.1484	0.3134	0.3018	0.2639	0.204	0.1554	0.264	140	0	174
Chr1	12593400	12593599	0.4857	0.432	0.3925	0.2399	0.6046	0.5559	0.4586	0.4384	0.305	0.4377	47	0	15
Chr1	12594600	12595199	0.3447	0.2265	0.2489	0.0873	0.3387	0.322	0.2653	0.2892	0.119	0.3261	148	2	71
Chr1	12595400	12595599	0.378	0.2962	0.3467	0.2678	0.3792	0.3756	0.3315	0.2548	0.2676	0.307	21	0	32
Chr1	12618400	12618599	0.1809	0.134	0.0704	0.0322	0.2692	0.1676	0.1867	0.0925	0.0264	0.1702	47	0	0
Chr1	12633200	12633399	0.2243	0.1771	0.2252	0.1203	0.2594	0.2302	0.1638	0.2013	0.1167	0.2169	51	0	15
Chr1	12635400	12635599	0.209	0.1853	0.1742	0.0758	0.1217	0.1815	0.1299	0.0945	0.0494	0.2219	19	0	0
Chr1	12645000	12645399	0.1486	0.1192	0.1622	0.0145	0.1288	0.1336	0.112	0.1219	0.0074	0.14	60	0	0
Chr1	12646000	12646199	0.25	0.1956	0.2151	0.0161	0.2611	0.1714	0.1599	0.202	0.0149	0.1921	77	2	0
Chr1	12662800	12662999	0.4438	0.4057	0.4963	0.2806	0.4588	0.3852	0.3466	0.3744	0.2166	0.3346	209	4	4
Chr1	12684800	12684999	0.3958	0.1899	0.2281	0.0334	0.4026	0.52	0.1818	0.1932	0.0281	0.3421	101	2	30
Chr1	12691400	12691599	0.3198	0.323	0.2935	0.0987	0.4141	0.2814	0.323	0.2841	0.0605	0.3503	185	2	6
Chr1	12692200	12692799	0.3979	0.3169	0.306	0.0865	0.3828	0.3759	0.3812	0.3426	0.1088	0.3029	194	0	4
Chr1	12730000	12730399	0.3834	0.2768	0.2169	0.1784	0.3668	0.4303	0.2429	0.2946	0.1777	0.3913	109	0	150
Chr1	12738200	12738799	0.3611	0.3687	0.3562	0.1804	0.3842	0.3355	0.3366	0.3132	0.176	0.3208	146	6	8
Chr1	12739600	12739799	0.1847	0.1203	0.184	0.0458	0.2021	0.1627	0.1322	0.1495	0.0464	0.207	10	0	0
Chr1	1275800	1275999	0.2789	0.2135	0.213	0.0471	0.2881	0.2667	0.1282	0.2197	0.0519	0.278	17	0	2
Chr1	12760800	12760999	0.1986	0.1737	0.1899	0.0879	0.2959	0.2731	0.1906	0.106	0.1181	0.2233	15	0	17
Chr1	12761400	12761599	0.3913	0.2852	0.2932	0.0719	0.3967	0.3607	0.3382	0.3043	0.1706	0.5651	53	0	2
Chr1	1276200	1276599	0.2743	0.2951	0.3859	0.0443	0.3716	0.3192	0.3851	0.3011	0.0566	0.4118	150	6	17
Chr1	12765400	12765599	0.1983	0.1225	0.1356	0.0934	0.1413	0.212	0.1491	0.1434	0.0991	0.1444	21	0	4
Chr1	12816200	12816399	0.3499	0.2386	0.3121	0.0979	0.3248	0.3317	0.3187	0.2027	0.1586	0.3466	92	2	21
Chr1	12818200	12818399	0.2994	0.1781	0.2318	0.0526	0.4046	0.2516	0.2422	0.1776	0.069	0.3047	131	0	15
Chr1	12839400	12839599	0.5338	0.5081	0.4571	0.3345	0.5478	0.5433	0.5014	0.4894	0.2006	0.5017	150	4	107
Chr1	12845800	12846199	0.3214	0.3131	0.3756	0.1748	0.3984	0.3576	0.4122	0.2987	0.1793	0.3058	103	4	40
Chr1	12846400	12846599	0.403	0.3518	0.4034	0.1994	0.3826	0.385	0.5	0.3649	0.1515	0.2687	81	2	12
Chr1	12854000	12854199	0.2527	0.1492	0.1918	0.0277	0.3528	0.2656	0.211	0.1538	0.0391	0.3756	47	2	17
Chr1	12866600	12866999	0.2299	0.0114	0.0182	0.0182	0.1514	0.1501	0.0287	0.0045	0.0292	0.24	43	0	2
Chr1	1286800	1286999	0.4947	0.3695	0.4297	0.3	0.3929	0.4109	0.4358	0.4177	0.2365	0.4174	62	2	12
Chr1	12873600	12873799	0.2299	0.2337	0.2717	0.1208	0.3983	0.3951	0.1682	0.2771	0.1111	0.308	58	0	2
Chr1	12875400	12875599	0.2058	0.2367	0.222	0.1006	0.2478	0.2713	0.2884	0.2969	0.1333	0.2474	43	0	12
Chr1	12887000	12887199	0.1262	0.0318	0.0345	0.0214	0.0702	0.1485	0.0201	0.0338	0.0256	0.1634	12	0	6
Chr1	12888000	12888199	0.2805	0.296	0.1902	0.1363	0.3027	0.3071	0.2773	0.2222	0.1698	0.2227	51	0	45
Chr1	12894800	12894999	0.2129	0.2563	0.2608	0.0928	0.2835	0.2874	0.2393	0.261	0.0854	0.2125	49	0	6
Chr1	12895200	12895599	0.4168	0.4283	0.4765	0.1067	0.464	0.4402	0.4975	0.4082	0.0875	0.4316	166	0	10
Chr1	12896200	12896599	0.3241	0.342	0.3688	0.0715	0.3715	0.2934	0.3481	0.3562	0.0774	0.3253	99	2	2
Chr1	12898200	12898399	0.1433	0.0067	0.0049	0.0029	0.0025	0.0884	0	0.0118	0	0.0256	0	0	0
Chr1	12907400	12907599	0.3772	0.2395	0.2412	0.1715	0.492	0.3612	0.2422	0.2712	0.1919	0.4173	38	4	60
Chr1	12907800	12907999	0.4492	0.4083	0.4669	0.3002	0.4676	0.46	0.4281	0.4068	0.2859	0.4684	135	2	144
Chr1	12916000	12916199	0.3823	0.3254	0.3782	0.2182	0.3209	0.3422	0.3342	0.3483	0.2283	0.2671	127	0	15
Chr1	12931000	12931199	0.1429	0.0511	0.075	0.0434	0.0898	0.1662	0.0387	0.125	0.0195	0.0578	19	0	10
Chr1	12942200	12942399	0.3826	0.3417	0.3899	0.2731	0.4167	0.3759	0.4118	0.3669	0.2647	0.4224	17	2	10
Chr1	12958000	12958199	0.3372	0.3449	0.4157	0.1809	0.3629	0.3118	0.3951	0.3645	0.1877	0.3307	153	2	23
Chr1	12958400	12958599	0.2551	0.2339	0.2326	0.084	0.1969	0.2568	0.2103	0.2216	0.0877	0.2686	51	2	8
Chr1	12959400	12959599	0.2016	0.1664	0.1573	0.0792	0.1799	0.2616	0.2593	0.1994	0.0187	0.1547	43	2	6
Chr1	12959800	12959999	0.294	0.3292	0.369	0.1801	0.363	0.341	0.3713	0.3267	0.1737	0.3491	94	2	51
Chr1	12961800	12961999	0.279	0.3058	0.262	0.1275	0.2589	0.2905	0.3931	0.2637	0.1301	0.2619	19	0	2
Chr1	12966400	12966599	0.1766	0.0821	0.1214	0.047	0.1359	0.1911	0.1136	0.1246	0.0453	0.1314	12	0	6
Chr1	12968000	12968199	0.2294	0.0442	0	0.1018	0.1851	0.279	0.0323	0.0093	0.0743	0.1307	40	0	2
Chr1	12968600	12968799	0.3771	0.2654	0.3018	0.2008	0.3886	0.3739	0.2849	0.3249	0.149	0.3908	21	0	12
Chr1	12980400	12980599	0.2124	0.2158	0.3155	0.0589	0.2712	0.1889	0.1852	0.1791	0.0781	0.2395	73	4	6
Chr1	12993400	12993599	0.2774	0.3797	0.263	0.1097	0.3389	0.4007	0.2421	0.3534	0.1343	0.2846	129	0	12
Chr1	13028000	13028199	0.3549	0.2995	0.3504	0.13	0.296	0.3393	0.2728	0.2183	0.1233	0.2347	60	0	47
Chr1	13030200	13030399	0.4576	0.4349	0.5853	0.168	0.519	0.542	0.4513	0.4826	0.2811	0.5226	122	2	17
Chr1	13039000	13039199	0.1399	0.1303	0.181	0.0211	0.1069	0.151	0.1363	0.1087	0.0179	0.1444	10	0	2
Chr1	13039400	13039599	0.4798	0.4329	0.5129	0.0781	0.4788	0.3844	0.4358	0.4295	0.0943	0.4202	77	0	0
Chr1	13050000	13050199	0.2461	0.2954	0.2932	0.0752	0.3287	0.2393	0.2359	0.147	0.0688	0.2524	105	0	0
Chr1	13055400	13055599	0.2149	0.1964	0.1767	0.0646	0.2284	0.2308	0.1679	0.183	0.0748	0.2614	34	0	0
Chr1	13057200	13057599	0.4729	0.3675	0.397	0.2287	0.4663	0.4296	0.4179	0.3687	0.2535	0.5107	148	0	103
Chr1	13059600	13059799	0.3189	0.3381	0.3853	0.1404	0.4202	0.3486	0.2774	0.2491	0.1846	0.4383	280	12	77
Chr1	13065000	13065399	0.2188	0.1528	0.1821	0.0383	0.2797	0.2222	0.2811	0.1903	0.056	0.2554	88	4	8
Chr1	13070600	13070999	0.2074	0.1944	0.1704	0.0063	0.2124	0.1955	0.1782	0.2056	0.0143	0.1771	62	0	0
Chr1	13075600	13075999	0.42	0.1409	0.1905	0.0046	0.3691	0.3914	0.2658	0.1655	0.0394	0.3832	101	2	2
Chr1	13104800	13104999	0.1167	0.0949	0.0375	0.0079	0.1527	0.1432	0.1011	0.025	0.0069	0.0752	38	0	4
Chr1	13108800	13108999	0.4756	0.3304	0.3357	0.2416	0.4459	0.4695	0.3294	0.4393	0.19	0.6811	211	38	131
Chr1	13114800	13114999	0.3568	0.3981	0.3957	0.25	0.4909	0.4129	0.409	0.4028	0.2004	0.44	73	0	15
Chr1	13119400	13119599	0.3285	0.2321	0.2539	0.0328	0.2955	0.2627	0.2584	0.2696	0.0321	0.2934	86	2	6
Chr1	13121800	13121999	0.2961	0.285	0.3146	0.1739	0.3601	0.335	0.3289	0.3517	0.2308	0.3328	30	0	8
Chr1	13126800	13127199	0.4156	0.4045	0.3915	0.2435	0.4431	0.3946	0.374	0.4116	0.2772	0.4043	181	4	38
Chr1	13128400	13128599	0.3648	0.3987	0.3583	0.2365	0.3797	0.3876	0.3422	0.3728	0.2362	0.3826	32	0	2
Chr1	13130200	13130399	0.2301	0.2838	0.2659	0.0233	0.2586	0.1962	0.3114	0.2349	0.0173	0.2747	36	0	2
Chr1	13140000	13140199	0.3309	0.3468	0.3651	0.2108	0.431	0.3264	0.3659	0.3679	0.2155	0.3651	36	0	6
Chr1	13147600	13147799	0.1658	0.047	0.0085	0.0143	0.1109	0.1426	0.075	0.0037	0	0.0655	10	0	0
Chr1	13148200	13148399	0.3972	0.3953	0.4974	0.095	0.5668	0.5255	0.5775	0.4403	0.0287	0.4464	138	0	6
Chr1	13151400	13151599	0.1965	0.1937	0.2341	0.0875	0.3418	0.2911	0.2969	0.2335	0.0987	0.3262	49	2	21
Chr1	13151800	13151999	0.2422	0.2883	0.2911	0.1253	0.3554	0.2989	0.3737	0.2694	0.1557	0.2988	71	0	4
Chr1	13152600	13152999	0.3326	0.3433	0.3437	0.0972	0.4597	0.3551	0.3708	0.2915	0.1371	0.3336	222	0	47
Chr1	13166200	13166399	0.1466	0.2489	0.3609	0.0103	0.313	0.2508	0.1397	0.1535	0	0.1486	153	2	21
Chr1	13192200	13192599	0.3786	0.2953	0.2902	0.1241	0.4139	0.4015	0.2637	0.2318	0.1485	0.3674	138	0	8
Chr1	13198800	13198999	0.1437	0.0883	0.0491	0.0237	0.0988	0.152	0.1607	0.0588	0.0206	0.0678	17	0	10
Chr1	13199800	13199999	0.2	0.168	0.1893	0.0787	0.1676	0.1926	0.1869	0.1743	0.0346	0.1831	17	0	6
Chr1	13200800	13200999	0.1329	0.1269	0.1538	0.0482	0.0896	0.1986	0.1625	0.1564	0.0588	0.0476	0	0	0
Chr1	13215600	13215999	0.2653	0.2058	0.1769	0.0518	0.2598	0.2177	0.1836	0.182	0.0521	0.2398	75	4	10
Chr1	13230600	13230999	0.5238	0.5152	0.5057	0.3221	0.6431	0.5342	0.542	0.4151	0.2568	0.5362	176	0	66
Chr1	13236000	13236399	0.4595	0.2778	0.1991	0.2003	0.4447	0.3722	0.2745	0.2156	0.1954	0.3369	155	2	112
Chr1	13257000	13257199	0.4378	0.3599	0.4312	0.2539	0.3991	0.3806	0.379	0.4112	0.2648	0.366	260	2	94
Chr1	13260600	13260999	0.2317	0.1617	0.0986	0.1186	0.3762	0.323	0.1889	0.1145	0.1434	0.3073	81	2	116
Chr1	13263200	13263599	0.2387	0.0237	0.0368	0.0113	0.189	0.1487	0.0705	0.0234	0.0119	0.1603	34	0	10
Chr1	13287400	13287599	0.3513	0.2699	0.2661	0.2399	0.3833	0.3997	0.3496	0.2768	0.289	0.3462	58	2	81
Chr1	13290600	13290799	0.1401	0.1195	0.1877	0.0086	0.1494	0.2075	0.1407	0.1994	0.0067	0.1541	4	0	2
Chr1	13355200	13355599	0.3271	0.2965	0.3296	0.1664	0.3586	0.3225	0.3084	0.3152	0.1847	0.3234	153	2	56
Chr1	13356200	13356399	0.2277	0.2419	0.1907	0.0711	0.3344	0.3156	0.3302	0.2292	0.0968	0.0972	49	0	2
Chr1	13357200	13357599	0.2814	0.2081	0.1862	0.0135	0.363	0.3028	0.2524	0.2083	0.0026	0.306	112	6	4
Chr1	13359200	13359399	0.3029	0.2947	0.4994	0.1533	0.25	0.2291	0.3771	0.3655	0.1313	0.2508	116	0	0
Chr1	13449000	13449399	0.1721	0.2559	0.2044	0.0669	0.2822	0.2308	0.1701	0.1939	0.1009	0.2608	64	0	10
Chr1	13456600	13456799	0.1338	0.0833	0.107	0.0104	0.0906	0.1509	0.0577	0.0723	0.0332	0.0854	19	0	0
Chr1	13497600	13497799	0.2692	0.1605	0.2384	0.0712	0.2	0.2384	0.261	0.1964	0.0526	0.1818	36	0	0
Chr1	13498200	13498399	0.2005	0.1261	0.209	0.0809	0.2864	0.2861	0.1847	0.128	0.1024	0.2219	4	0	0
Chr1	13503400	13503799	0.1821	0.137	0.1352	0.0472	0.112	0.1718	0.1797	0.1596	0.0387	0.1244	8	0	0
Chr1	13527800	13527999	0.1667	0.118	0.0574	0.0204	0.0755	0.1703	0.1033	0.0611	0.0146	0.0897	0	0	4
Chr1	13528800	13528999	0.2938	0.4218	0.3125	0.1508	0.3325	0.3842	0.3754	0.3695	0.1289	0.2945	51	0	6
Chr1	13544600	13544999	0.4116	0.3674	0.4206	0.1753	0.3385	0.3675	0.4241	0.3319	0.1482	0.3905	200	0	10
Chr1	13545200	13545399	0.4	0.3094	0.2048	0.06	0.3441	0.2532	0.4094	0.3534	0.0865	0.3298	64	2	8
Chr1	13545600	13545799	0.165	0.0039	0.0033	0.0459	0.0548	0.1467	0.0107	0.0031	0.009	0.0626	17	0	0
Chr1	13548200	13548399	0.3325	0.2579	0.3111	0.1603	0.3588	0.2857	0.246	0.2318	0.1724	0.225	47	2	8
Chr1	13548800	13548999	0.1992	0.1745	0.1645	0.0708	0.1702	0.1957	0.2182	0.1775	0.0808	0.1935	6	0	2
Chr1	13559800	13559999	0.4118	0.3269	0.3012	0.2959	0.4161	0.4261	0.3149	0.3189	0.2802	0.3337	45	0	38
Chr1	13567000	13567199	0.3291	0.3233	0.3476	0.1785	0.4519	0.3321	0.1748	0.409	0.1226	0.3196	73	0	43
Chr1	13572400	13572599	0.5763	0.4567	0.4473	0.2191	0.5377	0.4756	0.4324	0.5549	0.3068	0.5802	109	2	58
Chr1	13582000	13582199	0.2678	0.2803	0.2584	0.1272	0.3814	0.2917	0.3308	0.2643	0.1045	0.2756	60	4	21
Chr1	13584800	13584999	0.2073	0.2712	0.3139	0.086	0.3577	0.2629	0.2393	0.304	0.1202	0.4077	34	2	8
Chr1	13591000	13591199	0.2672	0.2137	0.1072	0.1053	0.2382	0.294	0.1713	0.1404	0.1288	0.2537	73	0	4
Chr1	13601400	13601599	0.1677	0.0562	0.0604	0.0437	0.1865	0.1372	0.0945	0.0688	0.0361	0.0966	19	0	17
Chr1	13636600	13637199	0.2491	0.1694	0.1981	0.1076	0.267	0.2152	0.1951	0.1289	0.0955	0.2039	64	0	36
Chr1	13643600	13643799	0.2416	0.1957	0.194	0.1233	0.2735	0.2423	0.1817	0.1314	0.1465	0.2337	56	0	34
Chr1	13666800	13666999	0.2413	0.243	0.2637	0.1052	0.2814	0.2389	0.2203	0.2202	0.0994	0.234	213	6	155
Chr1	13667200	13667399	0.4392	0.503	0.4079	0.3136	0.5354	0.509	0.4354	0.4195	0.3212	0.4857	293	15	150
Chr1	13671200	13671599	0.2842	0.2024	0.2455	0.1395	0.2565	0.3079	0.2092	0.1974	0.1143	0.2603	38	0	0
Chr1	13674400	13674599	0.2492	0.1876	0.1494	0.1475	0.2433	0.2101	0.242	0.1472	0.1163	0.2454	23	0	8
Chr1	13684600	13684799	0.2938	0.2765	0.3175	0.1148	0.2949	0.2601	0.2978	0.2431	0.105	0.308	30	0	2
Chr1	13687600	13687799	0.2862	0.4159	0.3591	0.194	0.3382	0.2361	0.2609	0.2576	0.1135	0.2493	49	2	19
Chr1	13699200	13699799	0.1875	0.1624	0.1961	0.0114	0.0062	0.1923	0.1954	0.1986	0.0039	0.0109	0	0	0
Chr1	13704000	13704199	0.3783	0.3269	0.3878	0.1504	0.4817	0.4149	0.3271	0.3093	0.1	0.4089	36	0	10
Chr1	13808200	13808399	0.1556	0.1142	0.1391	0.0564	0.1205	0.1633	0.1326	0.1028	0.0669	0.2204	75	0	40
Chr1	13811200	13811599	0.1767	0.123	0.1087	0.0338	0.1275	0.1745	0.2094	0.1153	0.0262	0.178	45	2	8
Chr1	13812600	13812799	0.1886	0.1679	0.2076	0.083	0.1756	0.25	0.2325	0.14	0.0797	0.1601	23	0	30
Chr1	13836200	13836599	0.2138	0.0882	0.1105	0.0201	0.1146	0.1564	0.0751	0.0786	0.0164	0.0718	51	2	21
Chr1	13837800	13837999	0.3279	0.2782	0.3511	0.0066	0.4075	0.2904	0.2208	0.276	0.0043	0.3613	118	4	0
Chr1	13839400	13839599	0.1825	0.1977	0.2052	0.0475	0.1785	0.1767	0.2205	0.1795	0.0358	0.1541	4	0	4
Chr1	13856600	13856799	0.2377	0.1316	0.2209	0.0889	0.2663	0.2338	0.3328	0.3333	0.0707	0.2647	34	0	47
Chr1	13894800	13894999	0.2599	0.193	0.2143	0.1238	0.3446	0.27	0.2099	0.1846	0.1319	0.235	62	0	99
Chr1	13896200	13896399	0.2866	0.2405	0.3712	0.0769	0.2825	0.2761	0.233	0.2487	0.0642	0.2038	116	0	8
Chr1	13902000	13902199	0.4003	0.3571	0.4161	0.2267	0.4337	0.4159	0.4727	0.2943	0.261	0.3936	118	10	71
Chr1	13966200	13966799	0.2943	0.1757	0.1785	0.1273	0.2242	0.2778	0.1688	0.1529	0.1371	0.193	47	0	25
Chr1	14009600	14009799	0.2424	0.279	0.3002	0.1324	0.2906	0.2865	0.2333	0.1725	0.1644	0.2658	73	2	36
Chr1	14024400	14024599	0.5307	0.5458	0.5489	0.3648	0.6457	0.5626	0.4958	0.5492	0.3833	0.5415	215	4	75
Chr1	14030800	14030999	0.5581	0.6	0.5994	0.4369	0.6294	0.5928	0.5928	0.5788	0.3914	0.5657	243	6	36
Chr1	14146800	14146999	0.2954	0.1973	0.0944	0.0247	0.2874	0.2711	0.2229	0.2071	0	0.2119	71	0	4
Chr1	14153000	14153199	0.5033	0.452	0.5267	0.3017	0.5424	0.4764	0.4896	0.4786	0.3102	0.4943	105	4	25
Chr1	14164200	14164599	0.4691	0.4774	0.5502	0.1319	0.5662	0.4227	0.489	0.5	0.1087	0.5236	267	0	6
Chr1	14165800	14165999	0.2543	0.3443	0.4479	0.0608	0.3446	0.4529	0.3518	0.2437	0.0756	0.3413	129	0	0
Chr1	14169400	14169599	0.4921	0.5197	0.5255	0.2151	0.5653	0.5986	0.5464	0.3448	0.1989	0.5462	170	2	0
Chr1	14185800	14185999	0.2394	0.1197	0.14	0.1092	0.2986	0.2621	0.1348	0.1501	0.1013	0.2272	23	0	32
Chr1	14186200	14186399	0.1949	0.1788	0.1778	0.0428	0.1966	0.192	0.1319	0.1226	0.0067	0.1938	2	0	8
Chr1	14286200	14286399	0.2539	0.1278	0.1625	0.1315	0.373	0.2826	0.1223	0.1214	0.0697	0.2742	49	0	17
Chr1	14296600	14296799	0.2733	0.197	0.2222	0.0753	0.1875	0.4519	0.2143	0.3068	0.084	0.4095	21	0	0
Chr1	14297800	14297999	0.1688	0.1099	0.144	0.0418	0.2481	0.2128	0.227	0.1477	0.055	0.1618	69	4	12
Chr1	14298600	14298999	0.2957	0.3199	0.3381	0.1083	0.425	0.3232	0.3337	0.3004	0.1453	0.3387	286	0	51
Chr1	1430200	1430599	0.5049	0.4299	0.5069	0.1745	0.5131	0.5071	0.4011	0.3464	0.1886	0.4769	293	4	81
Chr1	1430800	1431199	0.4144	0.4142	0.4181	0.0893	0.4874	0.3559	0.3019	0.2641	0.0307	0.2793	379	8	64
Chr1	1441400	1441599	0.5045	0.459	0.532	0.2046	0.5581	0.4247	0.4663	0.422	0.2011	0.4591	58	0	15
Chr1	1444400	1444599	0.5062	0.443	0.5361	0.3176	0.5692	0.5702	0.5389	0.532	0.2201	0.518	81	2	17
Chr1	1445400	1445799	0.3798	0.3872	0.386	0.238	0.4302	0.3811	0.3855	0.3659	0.2426	0.4003	125	4	8
Chr1	14609200	14609399	0.2165	0.1359	0.1563	0.0487	0.2271	0.1785	0.1209	0.1828	0.0358	0.1156	112	6	148
Chr1	14680200	14680399	0.1536	0.1128	0.1823	0.0716	0.1462	0.1685	0.3494	0.2038	0.0446	0.1447	103	8	144
Chr1	14683400	14683599	0.1609	0.1954	0.1703	0.0667	0.1853	0.2982	0.2634	0.1822	0.1172	0.2027	112	6	150
Chr1	14721600	14721799	0.1599	0.1397	0.1563	0.0302	0.1609	0.1887	0.0992	0.1369	0.0713	0.1492	51	6	81
Chr1	14735000	14735199	0.1711	0.2289	0.2048	0.0554	0.2028	0.292	0.2025	0.2136	0.0841	0.1433	107	0	109
Chr1	14735800	14735999	0.1673	0.1474	0.0911	0.02	0.1164	0.3239	0.2327	0.0764	0.0139	0.1301	166	4	163
Chr1	14737800	14737999	0.2789	0.2463	0.2303	0.0568	0.1783	0.1518	0.1912	0.1371	0.0375	0.1632	146	6	148
Chr1	1476400	1476799	0.5763	0.4563	0.5193	0.1562	0.6119	0.4838	0.3261	0.4432	0.0692	0.5133	209	2	21
Chr1	14887800	14887999	0.1298	0.0768	0.101	0.0255	0.1183	0.1524	0.1429	0.0825	0.032	0.0949	30	0	36
Chr1	14929400	14929599	0.1966	0.1416	0.1845	0.0701	0.1437	0.1862	0.1232	0.1909	0.0528	0.1324	28	0	34
Chr1	14929800	14929999	0.1394	0.1136	0.1304	0.0271	0.2155	0.1649	0.0788	0.1292	0.0257	0.1222	77	4	71
Chr1	14931800	14931999	0.1388	0.0808	0.1168	0.0556	0.1157	0.1672	0.1208	0.1016	0.0486	0.0742	56	4	64
Chr1	14938800	14938999	0.2122	0.1331	0.1722	0.0995	0.1616	0.2468	0.1451	0.2532	0.1053	0.2203	92	2	114
Chr1	14953400	14953599	0.1952	0.1211	0.1953	0.0485	0.1327	0.2047	0.1432	0.1172	0.0861	0.1499	58	0	81
Chr1	14977200	14977399	0.1744	0.1121	0.1667	0.0765	0.166	0.2137	0.2286	0.1048	0.0826	0.144	159	2	163
Chr1	15019000	15019199	0.1489	0.1244	0.1527	0.0237	0.1782	0.1429	0.056	0.1832	0.0204	0.0649	92	2	99
Chr1	15025400	15025599	0.1738	0.1322	0.2099	0.0513	0.0896	0.2052	0.3038	0.1063	0.0735	0.0769	129	8	159
Chr1	1522800	1523199	0.5649	0.5292	0.5512	0.3657	0.6068	0.5545	0.5738	0.558	0.3145	0.5269	200	4	19
Chr1	15610200	15610599	0.5679	0.4897	0.4688	0.3603	0.6517	0.543	0.5062	0.3506	0.3239	0.593	150	4	101
Chr1	15646000	15646199	0.3006	0.1547	0.1422	0.1517	0.2491	0.2331	0.1562	0.0854	0.0909	0.2332	25	0	45
Chr1	15886200	15886399	0.1786	0.136	0.0994	0.0358	0.2578	0.1371	0.0957	0.0992	0.0245	0.1422	19	0	15
Chr1	15886600	15886799	0.3514	0.3242	0.4081	0.1837	0.3064	0.4385	0.2683	0.2913	0.1955	0.3439	43	2	6
Chr1	15890600	15890799	0.4071	0.3801	0.372	0.2709	0.4361	0.4307	0.382	0.3531	0.2618	0.3365	60	0	43
Chr1	15894600	15894799	0.1693	0.1054	0.0121	0.0506	0.059	0.2108	0.1537	0.0086	0.0657	0.0556	17	2	6
Chr1	15935400	15935799	0.3848	0.3765	0.3724	0.1078	0.4328	0.4142	0.4202	0.334	0.1005	0.4061	334	0	8
Chr1	15943400	15943599	0.1944	0.1489	0.0972	0.0826	0.2458	0.1652	0.0931	0.1423	0.0541	0.1634	38	0	25
Chr1	15945200	15945399	0.3103	0.2278	0.315	0.1606	0.2682	0.2238	0.2056	0.2883	0.1414	0.169	34	0	2
Chr1	15972200	15972399	0.2921	0.27	0.3077	0.1652	0.3239	0.3478	0.2434	0.3008	0.1682	0.2879	32	0	2
Chr1	1598200	1598399	0.4028	0.5048	0.5162	0.295	0.4076	0.4437	0.4457	0.3988	0.254	0.4518	97	0	51
Chr1	15984200	15984799	0.2367	0.1544	0.1552	0.0714	0.2353	0.2425	0.1726	0.1298	0.0444	0.2324	79	0	10
Chr1	16116600	16116799	0.4931	0.397	0.4126	0.384	0.4783	0.4199	0.4315	0.4338	0.3112	0.4149	75	0	45
Chr1	16125200	16125399	0.3272	0.2172	0.2226	0.0731	0.3326	0.2694	0.1918	0.1196	0.1162	0.2851	28	0	17
Chr1	1613200	1613399	0.4876	0.4549	0.4619	0.25	0.5144	0.4861	0.513	0.4667	0.2701	0.4591	140	2	8
Chr1	16134000	16134199	0.2135	0.2002	0.2322	0.0601	0.216	0.1979	0.2217	0.2141	0.0847	0.1427	43	0	0
Chr1	16142400	16142599	0.4	0.4094	0.2511	0.0526	0.3984	0.4061	0.3418	0.1917	0.0094	0.3927	144	2	6
Chr1	1614400	1614799	0.2677	0.2677	0.305	0.1041	0.3147	0.2705	0.2924	0.278	0.104	0.2529	166	0	28
Chr1	16145600	16145799	0.1942	0.2213	0.1479	0.0768	0.2639	0.2048	0.1918	0.1025	0.0517	0.145	21	4	10
Chr1	16148400	16148599	0.2392	0.1849	0.2072	0.0283	0.1657	0.1566	0.2291	0.2064	0.0533	0.1592	6	0	10
Chr1	16163800	16163999	0.4783	0.3874	0.5881	0.2493	0.4408	0.4896	0.4479	0.2744	0.1599	0.5759	86	0	6
Chr1	16168200	16168399	0.1712	0.1392	0.1679	0.0717	0.1674	0.1898	0.204	0.1588	0.0822	0.195	56	0	49
Chr1	16237800	16237999	0.2394	0.1038	0.1014	0.0927	0.2038	0.2253	0.0983	0.1298	0.0656	0.1648	25	0	30
Chr1	16252800	16252999	0.1682	0.187	0.1857	0.0642	0.2728	0.1868	0.1627	0.1911	0.016	0.1605	265	6	88
Chr1	16258600	16258799	0.1571	0.0976	0.3638	0.0326	0.1983	0.1901	0.1846	0.0423	0.0281	0.3724	168	2	38
Chr1	16259600	16259999	0.2549	0.3169	0.3293	0.0635	0.3633	0.2865	0.3185	0.3461	0.0684	0.3366	235	4	32
Chr1	16281400	16281599	0.1486	0.0986	0.1942	0.0822	0.1715	0.2212	0.1685	0.0771	0.1083	0.1627	10	0	6
Chr1	16306600	16306799	0.239	0.1983	0.1928	0.0609	0.2982	0.2362	0.2385	0.1737	0.0186	0.2246	92	2	99
Chr1	16307600	16307799	0.2185	0.2287	0.2841	0.0704	0.2024	0.2116	0.1768	0.2928	0.0717	0.2437	56	2	12
Chr1	16325400	16325599	0.3727	0.1174	0.2017	0.0476	0.1562	0.2121	0.0857	0.1697	0.0189	0	58	0	8
Chr1	16329200	16329399	0.3294	0.1959	0.2228	0.1145	0.5	0.3815	0.451	0.2957	0.1619	0.4675	77	2	38
Chr1	16341800	16341999	0.3504	0.2967	0.2941	0.24	0.3057	0.3215	0.2794	0.3058	0.1993	0.3333	36	0	12
Chr1	16343200	16343399	0.2541	0.1713	0.1754	0.1246	0.2845	0.2629	0.1562	0.234	0.1134	0.235	38	0	30
Chr1	16360400	16360599	0.2284	0.2162	0.2253	0.1266	0.2518	0.2148	0.2099	0.267	0.0683	0.2645	407	45	273
Chr1	16361200	16361399	0.2199	0.0982	0.1574	0.0678	0.1625	0.2375	0.0775	0.1352	0.0714	0.1712	45	0	34
Chr1	16367600	16367799	0.2752	0.2844	0.2757	0.1356	0.2995	0.2552	0.2507	0.2647	0.1246	0.2135	25	0	45
Chr1	16394600	16394799	0.2525	0.1648	0.1316	0.0729	0.1772	0.2061	0.2727	0.1911	0.0752	0.18	8	0	0
Chr1	16400800	16400999	0.4027	0.4297	0.3859	0.1149	0.3858	0.7171	0.4077	0.4944	0.1739	0.4703	222	4	15
Chr1	16403600	16403799	0.1982	0.2458	0.1694	0.0183	0.2996	0.279	0.2278	0.1744	0.0184	0.2239	105	2	8
Chr1	16418600	16418999	0.3724	0.4653	0.4191	0.0081	0.5409	0.5041	0.2822	0.4441	0.0452	0.4449	276	15	15
Chr1	16421000	16421199	0.3671	0.2149	0.29	0.143	0.4072	0.3862	0.3926	0.1545	0.208	0.4941	94	2	34
Chr1	16431000	16431199	0.4618	0.4374	0.5144	0.3463	0.5737	0.5271	0.4622	0.4319	0.3572	0.5003	140	12	66
Chr1	16439000	16439199	0.2744	0.2423	0.2558	0.1403	0.2879	0.2762	0.2457	0.25	0.1407	0.3231	94	2	4
Chr1	16449000	16449199	0.26	0.244	0.2426	0.0681	0.2186	0.2379	0.2564	0.2314	0.0795	0.2453	62	2	28
Chr1	16455200	16455399	0.3519	0.3495	0.2836	0.165	0.4705	0.4849	0.4067	0.3538	0.1893	0.4058	133	2	62
Chr1	16462800	16462999	0.3377	0.2736	0.3682	0.1271	0.3379	0.269	0.2792	0.2906	0.153	0.2467	49	0	17
Chr1	16467400	16467799	0.3019	0.2662	0.2475	0.1755	0.3178	0.3097	0.2745	0.3245	0.1761	0.2635	32	0	4
Chr1	16476800	16476999	0.4131	0.3567	0.3567	0.3148	0.4296	0.4299	0.3565	0.3607	0.3054	0.4049	34	0	15
Chr1	16477600	16477799	0.4783	0.4288	0.5127	0.1995	0.5252	0.3453	0.5825	0.3738	0.1288	0.5242	191	2	38
Chr1	16478000	16478199	0.2884	0.3087	0.1985	0.1521	0.3453	0.3005	0.2622	0.1838	0.0634	0.119	15	0	4
Chr1	16488800	16488999	0.2392	0.2568	0.2866	0.078	0.4156	0.4141	0.2969	0.2834	0.0328	0.3209	49	0	8
Chr1	16498400	16498599	0.4032	0.3763	0.3511	0.2292	0.407	0.3649	0.3638	0.2878	0.227	0.3034	81	0	84
Chr1	16536200	16536399	0.2564	0.2452	0.1964	0.1578	0.2938	0.25	0.2162	0.1792	0.1194	0.1928	23	0	8
Chr1	16538400	16538599	0.422	0.3764	0.3965	0.183	0.5383	0.4875	0.5328	0.3706	0.2354	0.4342	94	0	21
Chr1	16546400	16546599	0.1634	0.1281	0.1397	0.0494	0.1315	0.1463	0.1363	0.1131	0.0323	0.147	19	0	2
Chr1	16547800	16548399	0.2452	0.2397	0.2077	0.1029	0.3105	0.2747	0.2282	0.2145	0.0901	0.2928	94	0	15
Chr1	16551000	16551199	0.3246	0.1783	0.1674	0.0929	0.2844	0.3182	0.2087	0.2463	0.0562	0.3001	51	0	15
Chr1	16559000	16559199	0.28	0.2973	0.2049	0.1452	0.3424	0.2864	0.2441	0.2933	0.1553	0.329	38	0	10
Chr1	16561400	16561599	0.2031	0.096	0.0851	0.0594	0.1472	0.2191	0.1382	0.1394	0.0523	0.0995	10	2	0
Chr1	16562200	16562399	0.4005	0.3791	0.4878	0.0104	0.4355	0.3575	0.4347	0.3585	0.0018	0.4326	116	2	0
Chr1	16565800	16565999	0.2225	0.1695	0.1775	0.0781	0.1787	0.2655	0.2463	0.221	0.0778	0.1627	32	0	0
Chr1	16592600	16592799	0.2791	0.3029	0.3324	0.1591	0.2361	0.3092	0.2982	0.2227	0.1745	0.2487	69	0	10
Chr1	16606000	16606399	0.1678	0.1642	0.1647	0.0373	0.1685	0.1709	0.1756	0.202	0.0145	0.1688	38	0	10
Chr1	16613200	16613399	0.2991	0.324	0.4094	0.1412	0.4479	0.3416	0.3759	0.2846	0.1483	0.3378	189	2	45
Chr1	16624400	16624799	0.4449	0.4312	0.4031	0.1249	0.5029	0.404	0.3576	0.3008	0.1345	0.4039	265	4	71
Chr1	16625600	16625799	0.5278	0.5121	0.5152	0.4066	0.565	0.5531	0.5296	0.5329	0.3655	0.5284	241	4	71
Chr1	16637200	16637399	0.4526	0.3542	0.402	0.2187	0.4166	0.4505	0.4101	0.4133	0.2965	0.4448	157	4	28
Chr1	16641000	16641399	0.1895	0.2118	0.2154	0.0141	0.218	0.2441	0.1657	0.1654	0.0066	0.1904	88	2	6
Chr1	16645800	16645999	0.325	0.32	0.362	0.0298	0.3969	0.3918	0.3338	0.2369	0.0553	0.3329	222	2	2
Chr1	16651400	16651799	0.168	0.1782	0.1596	0.0114	0.1742	0.1904	0.1741	0.1473	0.0021	0.1522	8	0	4
Chr1	16659600	16659799	0.3972	0.3116	0.3514	0.2186	0.3999	0.4006	0.225	0.1904	0.1406	0.2596	125	4	64
Chr1	16666200	16666399	0.2716	0.3327	0.3107	0.1675	0.4147	0.368	0.3079	0.2991	0.1919	0.2957	71	0	6
Chr1	16670200	16670399	0.1096	0.108	0.1328	0.012	0.1303	0.1437	0.0901	0.1729	0.0088	0.1139	36	0	0
Chr1	16673600	16673799	0.4664	0.3235	0.3707	0.2225	0.4949	0.5115	0.3855	0.2731	0.2303	0.315	317	107	282
Chr1	16686800	16686999	0.1634	0.1864	0.1299	0.014	0.1431	0.2658	0.1634	0.1209	0.0077	0.124	10	0	2
Chr1	16702600	16702799	0.2484	0.2199	0.264	0.1081	0.2503	0.2303	0.1375	0.2343	0.0616	0.2209	66	2	4
Chr1	16707200	16707399	0.2296	0.1785	0.1926	0.1352	0.2437	0.2447	0.25	0.1862	0.1186	0.2047	15	0	10
Chr1	16707600	16707799	0.442	0.4025	0.414	0.259	0.4203	0.4358	0.4675	0.4226	0.2622	0.3874	66	0	12
Chr1	16710000	16710199	0.3789	0.4035	0.447	0.0831	0.4803	0.4356	0.3566	0.4161	0.1455	0.2075	103	4	8
Chr1	16711200	16711999	0.2447	0.2221	0.1887	0.0878	0.2363	0.2589	0.2383	0.2102	0.0895	0.219	183	2	40
Chr1	16712400	16712799	0.2331	0.2324	0.1697	0.0585	0.3801	0.2379	0.2306	0.1358	0.0481	0.188	153	0	10
Chr1	16723600	16723799	0.2806	0.1383	0.3128	0.0979	0.3224	0.1845	0.3	0.23	0.0992	0.2871	38	0	23
Chr1	16737800	16737999	0.2855	0.2476	0.3007	0.0754	0.3025	0.2997	0.2755	0.2403	0.055	0.2646	235	2	51
Chr1	16738400	16738599	0.2836	0.2417	0.4349	0.0991	0.3695	0.2914	0.35	0.2104	0.0824	0.2416	163	4	51
Chr1	16742000	16742199	0.3537	0.3738	0.3694	0.2412	0.3995	0.4119	0.3764	0.3254	0.2161	0.3889	75	0	23
Chr1	16751400	16751599	0.3781	0.4263	0.3003	0.1714	0.3621	0.4178	0.378	0.3209	0.2	0.3689	30	0	10
Chr1	16756400	16756599	0.1856	0.0064	0.0235	0.0016	0.0082	0.2334	0.0028	0.006	0	0.0105	4	0	2
Chr1	16773400	16773799	0.3246	0.315	0.3963	0.08	0.4649	0.3163	0.4089	0.3151	0.0923	0.3518	176	0	2
Chr1	16774400	16774599	0.2575	0.2208	0.1703	0.0912	0.2133	0.2419	0.2321	0.2545	0.0691	0.2005	60	0	4
Chr1	16778600	16778799	0.3256	0.3212	0.3026	0.1649	0.3825	0.337	0.2746	0.3347	0.1761	0.3571	53	0	19
Chr1	16790400	16790799	0.3115	0.1809	0.1802	0.0838	0.3093	0.3065	0.2018	0.1831	0.0822	0.2665	60	2	17
Chr1	16791400	16791599	0.4054	0.3986	0.384	0.2513	0.4067	0.4025	0.3499	0.3723	0.2665	0.361	349	2	122
Chr1	16791800	16792199	0.2797	0.2523	0.2207	0.1205	0.3248	0.2873	0.2277	0.2043	0.1001	0.3007	107	0	32
Chr1	16807000	16807199	0.1217	0.0409	0.1054	0.0106	0.1399	0.2248	0.1435	0.0906	0	0.1316	43	0	10
Chr1	16807600	16807799	0.3135	0.25	0.267	0.1784	0.3127	0.3636	0.3978	0.2667	0.1975	0.2948	118	0	47
Chr1	16810800	16810999	0.3213	0.2864	0.2639	0.0194	0.3401	0.3508	0.3113	0.1303	0.0106	0.1783	92	2	0
Chr1	16815600	16815799	0.2237	0.129	0.0909	0.0701	0.1703	0.15	0.0984	0.1589	0.0442	0.1083	12	0	4
Chr1	16825600	16825799	0.4778	0.3815	0.2733	0.0948	0.3525	0.2378	0.4726	0.375	0.1282	0.3503	224	2	73
Chr1	16841000	16841199	0.351	0.3545	0.3086	0.2273	0.4692	0.3828	0.3904	0.3021	0.2418	0.4458	60	0	12
Chr1	16843200	16843399	0.2492	0.1895	0.2213	0.1486	0.2929	0.3266	0.1424	0.1878	0.1646	0.2378	28	0	19
Chr1	16844400	16844599	0.3454	0.0291	0.0118	0.0915	0.4014	0.3568	0.0271	0.0259	0.1024	0.2907	144	0	17
Chr1	16859000	16859199	0.2941	0.362	0.347	0.0622	0.3256	0.3522	0.3209	0.3781	0	0.3629	92	0	6
Chr1	16870600	16870999	0.4185	0.4458	0.4011	0.2744	0.41	0.3969	0.4234	0.3586	0.2668	0.379	265	0	75
Chr1	16876600	16876799	0.1246	0.0509	0.0541	0.0236	0.0978	0.1119	0.0321	0.0733	0.0378	0.0876	0	0	0
Chr1	16877000	16877199	0.1885	0.2113	0.1712	0.0412	0.2132	0.2694	0.219	0.1918	0.0514	0.2357	81	0	4
Chr1	16886800	16886999	0.239	0.1946	0.1851	0.0791	0.2716	0.2255	0.2042	0.1851	0.0962	0.2474	45	0	15
Chr1	16889200	16889399	0.25	0.3007	0.2353	0.1034	0.2809	0.3264	0.3204	0.3309	0.1124	0.2557	32	0	6
Chr1	16890800	16890999	0.4586	0.4864	0.4793	0.259	0.5252	0.6304	0.5413	0.5036	0.2667	0.4678	107	0	4
Chr1	16896200	16896399	0.1759	0.1578	0.1872	0.0233	0.2274	0.115	0.1283	0.173	0.0119	0.1099	17	0	0
Chr1	16902800	16902999	0.432	0.4524	0.4489	0.301	0.4122	0.4108	0.4406	0.4341	0.3007	0.4168	127	2	30
Chr1	16904400	16904599	0.3732	0.425	0.3889	0.1838	0.4937	0.3551	0.3599	0.3713	0.16	0.4472	146	4	51
Chr1	16905600	16905999	0.3241	0.2812	0.2457	0.1785	0.2358	0.3848	0.3168	0.3747	0.1742	0.2703	144	0	47
Chr1	16925400	16925599	0.1625	0.0594	0.0135	0.0214	0.1741	0.1848	0.0902	0.0133	0.0032	0.1056	58	0	2
Chr1	16936000	16936399	0.1594	0.1117	0.0672	0.0032	0.1296	0.1387	0.114	0.0684	0.0017	0.1303	25	0	4
Chr1	16936800	16936999	0.4063	0.4671	0.3981	0.0648	0.4976	0.3273	0.334	0.3807	0.0879	0.4277	112	0	0
Chr1	16938000	16938199	0.4442	0.3458	0.4816	0.0125	0.47	0.2976	0.4301	0.4714	0.0295	0.4005	69	0	0
Chr1	16939000	16939399	0.5215	0.5614	0.5313	0.3476	0.4861	0.5334	0.451	0.5069	0.324	0.5197	273	0	17
Chr1	16942800	16942999	0.3313	0.2915	0.3084	0.2242	0.4847	0.4175	0.3276	0.2485	0.2544	0.4596	90	0	21
Chr1	16966200	16966399	0.2678	0.3085	0.2465	0.1706	0.3672	0.3026	0.2404	0.2662	0.1311	0.3285	144	6	43
Chr1	16968000	16968199	0.2994	0.2363	0.3784	0.133	0.4334	0.2678	0.2332	0.2078	0.1073	0.4281	112	0	15
Chr1	16969200	16969399	0.1623	0.0341	0.0717	0.0211	0.0573	0.1684	0.0558	0.1176	0.0124	0.0442	19	2	6
Chr1	16975200	16975399	0.3487	0.3511	0.3822	0.2205	0.359	0.3627	0.3437	0.3503	0.226	0.3543	56	0	4
Chr1	16984800	16984999	0.1349	0.1856	0.1844	0.0056	0.1551	0.157	0.1138	0.1856	0.0036	0.1448	10	0	4
Chr1	16987400	16987599	0.3088	0.3308	0.3295	0.1866	0.3366	0.3327	0.3276	0.3349	0.2118	0.3831	51	0	19
Chr1	16988000	16988399	0.2256	0.2564	0.2587	0.1	0.3497	0.3363	0.2702	0.2583	0.1295	0.3669	45	0	21
Chr1	16988600	16988799	0.4102	0.2548	0.3093	0.157	0.3038	0.2875	0.245	0.2867	0.1549	0.3075	75	2	17
Chr1	16998600	16998799	0.2835	0.2665	0.3485	0.1605	0.3467	0.3179	0.4163	0.2967	0.1263	0.3402	153	4	53
Chr1	17004800	17005199	0.2487	0.1708	0.2133	0.1253	0.2568	0.2497	0.1597	0.1642	0.1394	0.2238	86	4	47
Chr1	17006200	17006399	0.2242	0.2049	0.2154	0.0946	0.297	0.2208	0.2103	0.1813	0.0917	0.3015	12	0	12
Chr1	17007200	17007399	0.4411	0.5035	0.4702	0.0588	0.563	0.5232	0.5869	0.3806	0.0861	0.3747	176	0	15
Chr1	17011800	17011999	0.1954	0.1357	0.2278	0.0328	0.1342	0.2512	0.1243	0.0332	0.0532	0.1263	10	0	4
Chr1	17016600	17016799	0.2084	0.1813	0.1811	0.0983	0.359	0.2636	0.1997	0.192	0.0743	0.2846	53	0	15
Chr1	17035000	17035199	0.3166	0.2556	0.3526	0.1187	0.3922	0.3277	0.2487	0.1861	0.0849	0.2972	189	0	30
Chr1	17049800	17049999	0.3964	0.3398	0.3475	0.201	0.404	0.2937	0.0988	0.3067	0.1238	0.2138	107	0	28
Chr1	1705400	1705599	0.38	0.3991	0.314	0.0105	0.3748	0.3949	0.5153	0.3406	0	0.3136	10	0	2
Chr1	17064800	17064999	0.6288	0.5724	0.6336	0.3246	0.6199	0.6686	0.7361	0.5515	0.2468	0.5805	77	0	34
Chr1	17076800	17077399	0.4274	0.4589	0.4741	0.226	0.4994	0.4537	0.4644	0.4376	0.2342	0.4212	383	6	53
Chr1	17091400	17091999	0.3031	0.299	0.2488	0.0236	0.3536	0.4078	0.272	0.2013	0.0419	0.2794	209	2	12
Chr1	17102200	17102399	0.4868	0.4814	0.5936	0.2714	0.5219	0.4341	0.5631	0.5396	0.2108	0.6134	215	8	49
Chr1	17104800	17104999	0.1587	0.1094	0.07	0.0333	0.1413	0.1368	0.0977	0.0591	0.0297	0.1447	12	0	0
Chr1	17109800	17109999	0.263	0.1541	0.1811	0.0919	0.1778	0.1667	0.3137	0.1118	0.0639	0.1183	38	0	6
Chr1	17110200	17110399	0.3341	0.4127	0.4052	0.2118	0.3702	0.2958	0.4173	0.2462	0.1443	0.3223	66	0	17
Chr1	17116400	17116599	0.3018	0.2651	0.2991	0.1616	0.2664	0.3143	0.2921	0.2439	0.1416	0.2361	103	0	2
Chr1	17136000	17136399	0.2673	0.2591	0.3026	0.1344	0.3127	0.3136	0.2379	0.2319	0.1512	0.2429	256	4	43
Chr1	17141400	17141599	0.2181	0.2216	0.2752	0.1069	0.2482	0.2173	0.2093	0.2206	0.1017	0.2558	198	2	47
Chr1	17151800	17151999	0.5189	0.5448	0.6429	0.4162	0.6148	0.5031	0.511	0.5202	0.3797	0.5275	120	0	45
Chr1	17152200	17152999	0.3064	0.2922	0.2565	0.0753	0.3499	0.2934	0.279	0.2345	0.0682	0.2559	260	2	43
Chr1	17171800	17171999	0.3258	0.2254	0.2528	0.0588	0.2558	0.2602	0.2383	0.195	0.037	0.1867	30	0	0
Chr1	17177200	17177399	0.1806	0.0253	0.0021	0.005	0.0063	0.2784	0	0.0057	0.0025	0.0016	0	0	0
Chr1	17178800	17179199	0.4148	0.4404	0.4167	0.1811	0.4244	0.4453	0.4404	0.3918	0.2019	0.4648	79	2	0
Chr1	17193400	17193599	0.3663	0.3096	0.2202	0.0507	0.2648	0.3073	0.282	0.2805	0.0307	0.2397	53	0	8
Chr1	17201000	17201199	0.2423	0.0686	0.0551	0.012	0.0492	0.2379	0.0948	0.0535	0.0089	0.0887	10	0	0
Chr1	17201800	17201999	0.2958	0.3375	0.3487	0.1224	0.384	0.3669	0.3868	0.2923	0.0915	0.3126	107	2	0
Chr1	17217600	17217799	0.153	0.1336	0.1993	0.0016	0.1297	0.1386	0.0282	0.146	0	0.1477	34	0	0
Chr1	17239800	17239999	0.3237	0.3272	0.3771	0.1781	0.4078	0.3619	0.3293	0.2715	0.1671	0.3626	64	0	6
Chr1	17254600	17254799	0.1527	0.082	0.0126	0.0285	0.2919	0.1978	0.0768	0.0302	0.0165	0.171	49	0	6
Chr1	17255000	17255199	0.2146	0.0656	0.0543	0.0512	0.1106	0.1606	0.1593	0.1503	0.0307	0.135	8	0	4
Chr1	17267000	17267399	0.4322	0.4562	0.4469	0.2115	0.5148	0.5455	0.5546	0.5103	0.3106	0.4994	211	2	51
Chr1	17268000	17268199	0.4267	0.4043	0.4482	0.1769	0.4728	0.4521	0.4422	0.3488	0.1227	0.4533	232	4	15
Chr1	17278800	17279199	0.2533	0.0663	0.0676	0.0987	0.3073	0.2857	0.0638	0.0319	0.1169	0.2346	81	0	64
Chr1	17280400	17280599	0.3063	0.2106	0.2585	0.1588	0.3163	0.3034	0.2517	0.2145	0.1662	0.3457	36	0	6
Chr1	17282000	17282799	0.3832	0.2434	0.0886	0.0865	0.4208	0.427	0.2847	0.0649	0.1187	0.36	327	2	0
Chr1	1728600	1728799	0.3225	0.2854	0.262	0.1326	0.263	0.3046	0.298	0.2751	0.169	0.2713	19	0	0
Chr1	17289000	17289599	0.4841	0.4461	0.4756	0.0859	0.4977	0.4839	0.5606	0.3796	0.1201	0.5257	245	4	45
Chr1	1729000	1729399	0.2931	0.297	0.3244	0.1581	0.3402	0.2499	0.2821	0.2852	0.1375	0.2877	107	2	21
Chr1	17293200	17293399	0.2938	0.2377	0.1888	0.0441	0.1679	0.2763	0.1828	0.1542	0.052	0.377	71	0	0
Chr1	17295200	17295599	0.1369	0.0484	0.0195	0.0045	0.1449	0.1594	0.0758	0.006	0.0019	0.1326	75	0	0
Chr1	17300200	17300399	0.3594	0.3256	0.3169	0.1959	0.3447	0.3523	0.3424	0.3572	0.1838	0.373	109	2	10
Chr1	17305600	17306199	0.3084	0.2737	0.2487	0.1014	0.3354	0.3174	0.2989	0.2444	0.102	0.3145	153	0	51
Chr1	17314400	17314599	0.2305	0.2642	0.1736	0.0971	0.2615	0.3509	0.3577	0.2903	0.0982	0.2759	34	4	25
Chr1	17324800	17324999	0.3374	0.1343	0.3264	0.0833	0.3391	0.3254	0.29	0.1908	0.0951	0.2762	127	0	17
Chr1	17333000	17333199	0.3816	0.4762	0.4526	0.1543	0.4994	0.4498	0.329	0.3676	0.0827	0.4107	120	0	4
Chr1	17335400	17335799	0.5262	0.5254	0.5538	0.0092	0.5942	0.5358	0.5148	0.5686	0.0083	0.5158	267	4	2
Chr1	17341200	17341399	0.3246	0.2802	0.2672	0.1166	0.3169	0.3291	0.2694	0.2691	0.0863	0.2476	49	0	8
Chr1	17342600	17342799	0.1612	0.0593	0.0399	0.015	0.1943	0.155	0.0683	0.0353	0.0163	0.1589	38	0	4
Chr1	17350000	17350199	0.3031	0.2814	0.3026	0.16	0.3184	0.3149	0.3613	0.3103	0.1897	0.3223	73	0	8
Chr1	17365400	17365799	0.2722	0.2422	0.2756	0.1472	0.2514	0.2521	0.2356	0.2758	0.1105	0.2431	34	0	49
Chr1	17369000	17369199	0.5949	0.64	0.599	0.351	0.6601	0.5643	0.5686	0.5924	0.3516	0.6196	252	2	19
Chr1	17369600	17369799	0.5217	0.5641	0.6008	0.4084	0.6228	0.5776	0.5971	0.5787	0.3635	0.5589	357	2	66
Chr1	17382000	17382199	0.4157	0.4911	0.4672	0.2726	0.5349	0.4642	0.4538	0.4416	0.217	0.4558	187	8	23
Chr1	17384200	17384599	0.2791	0.254	0.3707	0.0915	0.3765	0.3831	0.3151	0.2889	0.0997	0.2795	183	0	0
Chr1	17406000	17406199	0.3222	0.3396	0.4317	0.2112	0.3927	0.4455	0.3641	0.2968	0.2328	0.3863	99	0	28
Chr1	17415800	17416199	0.2027	0.1465	0.1281	0.0381	0.1796	0.1536	0.1522	0.1194	0.0221	0.1686	45	0	6
Chr1	17418400	17418599	0.2925	0.3136	0.3672	0.1155	0.3839	0.2521	0.2743	0.2273	0.1055	0.3073	153	0	2
Chr1	17440400	17440599	0.2462	0.2513	0.2957	0.1268	0.2472	0.2382	0.2774	0.2852	0.1069	0.2129	79	2	4
Chr1	17441400	17441799	0.452	0.4364	0.4034	0.248	0.4816	0.4432	0.4311	0.4111	0.2341	0.4592	284	0	38
Chr1	17442600	17442799	0.1218	0.0953	0.1455	0	0.0021	0.1142	0.1262	0.0919	0	0	15	0	0
Chr1	17448400	17448799	0.3852	0.3249	0.381	0.1569	0.4533	0.4481	0.4154	0.3108	0.1752	0.3419	92	0	43
Chr1	17449600	17449999	0.1971	0.1381	0.1863	0.0365	0.3204	0.2341	0.1317	0.1481	0.045	0.2137	99	0	38
Chr1	17490800	17491199	0.5419	0.5522	0.5225	0.4067	0.609	0.5755	0.5266	0.5405	0.428	0.5415	189	6	73
Chr1	17502200	17502799	0.4642	0.4925	0.429	0.1769	0.4584	0.4816	0.4615	0.4263	0.1722	0.4751	452	17	120
Chr1	17503000	17503199	0.2868	0.3158	0.3482	0.1747	0.3465	0.3041	0.3312	0.3349	0.1755	0.3191	53	0	32
Chr1	17507000	17507199	0.1927	0.2371	0.3028	0.0477	0.2972	0.293	0.1969	0.2477	0.0408	0.1908	77	0	2
Chr1	17512800	17512999	0.2472	0.2094	0.1962	0.0519	0.2191	0.2819	0.1797	0.1615	0.0528	0.1354	32	0	8
Chr1	17515000	17515199	0.2947	0.2539	0.2677	0.1344	0.4126	0.3431	0.1913	0.2413	0.1692	0.3425	97	2	43
Chr1	17525000	17525199	0.4151	0.2988	0.25	0.1532	0.2668	0.3554	0.3301	0.2783	0.1467	0.2815	32	0	10
Chr1	17551000	17551199	0.1948	0.1371	0.1616	0.021	0.1013	0.1292	0.1009	0.1348	0.0159	0.1599	36	0	0
Chr1	17560800	17560999	0.2143	0.3051	0.3172	0.029	0.3801	0.3205	0.3723	0.2515	0.0296	0.2783	53	2	0
Chr1	17563800	17563999	0.2143	0.2642	0.0911	0.061	0.1887	0.3382	0.0803	0.1788	0.0632	0.0802	38	0	0
Chr1	17566000	17566199	0.1154	0.2474	0.1992	0.0119	0.2564	0.1729	0.2979	0.1634	0.0031	0.1178	12	0	0
Chr1	17571800	17571999	0.2553	0.2081	0.1934	0.0615	0.2586	0.2121	0.1953	0.1767	0.0961	0.2117	40	0	21
Chr1	17576000	17576199	0.4028	0.4057	0.4658	0.2335	0.4299	0.4188	0.4415	0.4081	0.2273	0.4037	105	0	15
Chr1	17577000	17577199	0.1201	0.0445	0.1092	0.0098	0.1032	0.1378	0.0519	0.029	0.0302	0.1127	23	0	15
Chr1	17577400	17577599	0.1754	0.1684	0.115	0.0246	0.1524	0.1567	0.1542	0.1005	0.0245	0.1343	6	0	0
Chr1	17600	17799	0.3473	0.2797	0.402	0.1282	0.3811	0.4923	0.2368	0.3596	0.1657	0.4538	75	0	45
Chr1	17605600	17605799	0.4507	0.5124	0.4732	0.1092	0.5397	0.5053	0.5333	0.3967	0.1306	0.5649	109	0	8
Chr1	17607400	17607599	0.3256	0.3165	0.3455	0.1401	0.3651	0.3238	0.3807	0.4036	0.1402	0.2284	73	0	2
Chr1	17611800	17611999	0.2101	0.1683	0.1345	0.0641	0.2289	0.2485	0.1857	0.1295	0.0595	0.2121	30	0	6
Chr1	17632400	17632799	0.4499	0.4882	0.5379	0.1218	0.5086	0.472	0.493	0.3497	0.1373	0.4833	202	0	12
Chr1	17656000	17656199	0.2912	0.1662	0.1876	0.1709	0.3136	0.2922	0.1762	0.1556	0.148	0.2593	77	2	19
Chr1	17665000	17665199	0.4945	0.4367	0.5177	0.2165	0.5366	0.4746	0.5076	0.3564	0.2076	0.4857	284	4	58
Chr1	17666200	17666399	0.2853	0.3301	0.3968	0.0235	0.336	0.3123	0.3642	0.2513	0.0145	0.2512	69	0	2
Chr1	17685800	17685999	0.2929	0.2642	0.229	0.0674	0.3755	0.3372	0.3112	0.3039	0.0739	0.3907	58	2	6
Chr1	17689600	17689799	0.5189	0.5858	0.4852	0.0963	0.5734	0.6046	0.5218	0.5729	0.1687	0.567	258	2	15
Chr1	17690200	17690599	0.4859	0.4547	0.4366	0.2938	0.5122	0.5125	0.4354	0.4563	0.2755	0.4895	243	8	107
Chr1	17695800	17695999	0.2283	0.2097	0.1003	0.0438	0.1803	0.1584	0.2454	0.1496	0.0289	0.1774	0	0	0
Chr1	17709400	17709799	0.2225	0.1705	0.282	0.0341	0.2944	0.2133	0.1968	0.2698	0.0174	0.2653	219	6	49
Chr1	17710600	17710799	0.2133	0.2497	0.3984	0.0045	0.2963	0.3233	0.3275	0.0932	0	0.2794	185	2	51
Chr1	17713600	17714599	0.2846	0.2608	0.2977	0.1429	0.3187	0.3114	0.2779	0.3032	0.1388	0.2957	987	64	564
Chr1	17715200	17715399	0.3881	0.3081	0.361	0.1962	0.3612	0.3919	0.2836	0.2609	0.2071	0.2959	88	2	8
Chr1	17727000	17727199	0.271	0.4169	0.4871	0.0173	0.4524	0.3649	0.3006	0.3416	0.0375	0.4018	56	0	0
Chr1	17813800	17813999	0.3256	0.3465	0.3135	0.1523	0.4175	0.3284	0.2969	0.286	0.1519	0.2261	114	2	21
Chr1	17820400	17820799	0.3436	0.3666	0.2718	0.1368	0.4203	0.3786	0.3519	0.3125	0.1335	0.3337	69	0	19
Chr1	17824800	17824999	0.3942	0.3031	0.3638	0.2613	0.3248	0.3561	0.3613	0.3546	0.2609	0.3438	66	0	25
Chr1	17831000	17831599	0.3678	0.3429	0.3667	0.1531	0.3416	0.3652	0.3847	0.3638	0.1952	0.3387	194	0	4
Chr1	17840600	17840999	0.4276	0.3651	0.2057	0.012	0.5364	0.4808	0.3576	0.0973	0.0031	0.4095	200	4	0
Chr1	17861200	17861399	0.3218	0.3835	0.4323	0.2135	0.315	0.3777	0.3743	0.3683	0.1812	0.3169	90	0	8
Chr1	17863000	17863199	0.2765	0.2344	0.3972	0.1563	0.249	0.3122	0.3146	0.2765	0.1614	0.2339	90	0	10
Chr1	17874000	17874399	0.4363	0.4405	0.4976	0.2474	0.5224	0.4623	0.496	0.4371	0.2782	0.4578	319	0	4
Chr1	17899000	17899199	0.3887	0.3935	0.4592	0.262	0.4426	0.3786	0.3401	0.4184	0.2601	0.3964	58	0	2
Chr1	17937000	17937199	0.4444	0.4416	0.4679	0.2723	0.5043	0.4309	0.4628	0.4353	0.2842	0.4753	189	6	32
Chr1	17937400	17937999	0.4162	0.4375	0.4571	0.2835	0.5087	0.4519	0.4527	0.4219	0.2605	0.4188	463	30	181
Chr1	17961000	17961399	0.3474	0.3569	0.3876	0.1955	0.3866	0.3852	0.3778	0.3707	0.208	0.3752	69	0	6
Chr1	17977000	17977199	0.2395	0.2743	0.3271	0.0156	0.1187	0.323	0.2121	0.2411	0.01	0.099	15	0	0
Chr1	17978800	17979199	0.3729	0.4384	0.3647	0.0049	0.4348	0.3134	0.3647	0.3462	0.0082	0.4218	157	2	0
Chr1	18007200	18007399	0.4226	0.4263	0.4299	0.2502	0.505	0.4662	0.364	0.3721	0.3146	0.3711	189	2	77
Chr1	18010200	18010399	0.2407	0.3192	0.3926	0.0457	0.4182	0.3453	0.352	0.4395	0.0556	0.233	99	0	0
Chr1	18021200	18021399	0.1556	0.167	0.1763	0.0061	0.1825	0.2252	0.1759	0.1172	0.0035	0.081	36	0	4
Chr1	18022600	18022799	0.2292	0.2202	0.2306	0.085	0.1434	0.2605	0.2038	0.1782	0.0594	0.1363	25	2	2
Chr1	18029200	18029399	0.4428	0.3251	0.4277	0.1707	0.4026	0.3536	0.3619	0.4346	0.117	0.2536	129	4	4
Chr1	18033800	18033999	0.2094	0.2679	0.2339	0.0981	0.2429	0.2458	0.2476	0.245	0.1047	0.2152	88	2	2
Chr1	18048000	18048399	0.475	0.4682	0.498	0.0592	0.4744	0.4023	0.4143	0.3922	0.0769	0.4354	166	2	4
Chr1	18054600	18054799	0.3918	0.2737	0.2737	0.2213	0.3931	0.3838	0.3645	0.31	0.2767	0.3338	43	0	10
Chr1	18055800	18056199	0.2977	0.2879	0.3321	0.0343	0.2739	0.2389	0.2372	0.2367	0.0203	0.2647	129	0	0
Chr1	18078600	18078799	0.2006	0	0	0.0661	0.0877	0.2698	0.005	0.0034	0.0231	0.0551	88	0	0
Chr1	18088200	18088399	0.3144	0.3846	0.4578	0.0812	0.3333	0.3622	0.3926	0.3912	0.0336	0.301	36	0	2
Chr1	18095000	18095199	0.3195	0.3121	0.3235	0.2253	0.3695	0.3275	0.3775	0.3082	0.2227	0.3563	19	0	4
Chr1	18095800	18095999	0.3046	0.2641	0.2263	0.131	0.3143	0.3064	0.2419	0.2751	0.0959	0.2356	58	2	0
Chr1	18110800	18111399	0.4668	0.504	0.5045	0.2373	0.5146	0.4838	0.4666	0.4802	0.2445	0.4847	638	6	81
Chr1	18126600	18126799	0.4443	0.4691	0.4737	0.1793	0.583	0.5978	0.443	0.4018	0.1143	0.4003	178	8	49
Chr1	18130400	18130799	0.4449	0.4578	0.4843	0.2865	0.5041	0.4138	0.48	0.5038	0.276	0.5006	172	0	23
Chr1	18135800	18136199	0.2186	0.2742	0.2611	0.0117	0.3153	0.2182	0.2472	0.2471	0.0135	0.2304	133	0	2
Chr1	18163600	18164399	0.3062	0.0666	0.0146	0.0571	0.3496	0.3395	0.0815	0.0169	0.0709	0.3286	84	0	10
Chr1	18165400	18165599	0.6203	0.5478	0.5392	0.4363	0.6663	0.6667	0.5189	0.455	0.338	0.656	79	2	34
Chr1	18211600	18211799	0.623	0.649	0.6643	0.3427	0.6139	0.5416	0.6151	0.5124	0.3513	0.5669	222	4	6
Chr1	18213800	18214599	0.3075	0.2567	0.2621	0.0673	0.3483	0.316	0.2882	0.2345	0.0641	0.3731	176	0	25
Chr1	18270200	18270599	0.3447	0.3555	0.3523	0.1267	0.2791	0.4737	0.3852	0.3967	0.1498	0.3993	81	0	43
Chr1	18287200	18287399	0.308	0.3702	0.4438	0.1881	0.3608	0.5049	0.3	0.3714	0.148	0.2987	142	10	60
Chr1	18297400	18297799	0.4941	0.4005	0.4524	0.0078	0.5294	0.462	0.4498	0.413	0.0175	0.453	336	15	8
Chr1	18302200	18302399	0.4742	0.5134	0.543	0.2668	0.5825	0.5074	0.5298	0.4827	0.3537	0.6335	56	0	17
Chr1	18320600	18321399	0.4599	0.4389	0.4841	0.0872	0.5039	0.4584	0.4716	0.4429	0.0757	0.4586	386	4	69
Chr1	18325000	18325399	0.2775	0.271	0.2671	0.0095	0.29	0.2888	0.2767	0.259	0.0018	0.2672	99	0	12
Chr1	18342000	18342199	0.5135	0.4825	0.5433	0.0109	0.5248	0.5711	0.5308	0.589	0.0488	0.5259	107	2	2
Chr1	18380200	18380399	0.425	0.4491	0.4501	0.093	0.4981	0.4154	0.3026	0.3803	0.162	0.4493	107	4	17
Chr1	18381000	18381199	0.3874	0.2537	0.2059	0.1386	0.4631	0.395	0.3877	0.2694	0.2005	0.4335	66	0	8
Chr1	18386400	18386599	0.5638	0.5349	0.6864	0.3565	0.6078	0.5404	0.6015	0.5657	0.4197	0.6158	334	4	140
Chr1	18387400	18387599	0.4137	0.4158	0.4432	0.1091	0.4335	0.3859	0.4871	0.4678	0.2374	0.3912	146	0	19
Chr1	18398600	18398799	0.1616	0.2251	0.2241	0.0382	0.1978	0.1951	0.1646	0.1934	0.0068	0.1149	10	0	0
Chr1	18409200	18409399	0.1435	0.1052	0.1511	0.0296	0.0568	0.1395	0.1346	0.1313	0.0238	0.0553	0	0	0
Chr1	18415200	18415399	0.2883	0.4269	0.3901	0.095	0.3584	0.4202	0.3203	0.3053	0.0702	0.2926	73	0	0
Chr1	18437200	18437399	0.4496	0.2799	0.2821	0.0092	0.4474	0.3192	0.3189	0.1143	0.0052	0.2727	38	2	2
Chr1	18437800	18438199	0.4886	0.4356	0.4505	0.1495	0.5011	0.4821	0.4405	0.4529	0.1421	0.465	86	0	23
Chr1	18450200	18450399	0.452	0.3773	0.3693	0.0367	0.3651	0.418	0.4231	0.3817	0.021	0.3964	47	0	8
Chr1	18457200	18457399	0.4617	0.4526	0.4685	0.2453	0.5252	0.4199	0.4321	0.4784	0.2861	0.4799	133	0	34
Chr1	18457600	18457799	0.4	0.4269	0.4147	0.2635	0.3538	0.4283	0.407	0.3415	0.2069	0.2619	92	0	19
Chr1	18458000	18458199	0.2694	0.0022	0.0119	0.0081	0.0031	0.3374	0.0275	0	0.0062	0.0032	4	0	0
Chr1	18465600	18465799	0.1251	0.0568	0.0568	0.0056	0.0034	0.1183	0.0627	0.0624	0.003	0.0043	0	0	0
Chr1	18507400	18507599	0.2125	0.237	0.192	0.0646	0.2023	0.2469	0.1685	0.1301	0.0179	0.2288	2	0	0
Chr1	18548000	18548399	0.4098	0.4158	0.4996	0.1818	0.4657	0.4414	0.3355	0.4095	0.2092	0.4323	379	73	36
Chr1	18549400	18549599	0.6779	0.6167	0.6401	0.1147	0.6711	0.722	0.5899	0.5446	0.135	0.6493	144	155	101
Chr1	18552600	18552799	0.2091	0.0827	0.0242	0.0334	0.031	0.2243	0.1066	0.031	0.0585	0.0209	0	0	0
Chr1	18553600	18553799	0.2054	0.2156	0.2767	0.0676	0.1878	0.247	0.2936	0.2655	0.039	0.1524	32	0	0
Chr1	18581200	18581399	0.292	0.2383	0.2337	0.0694	0.2024	0.3171	0.3152	0.2279	0.0758	0.3566	25	0	12
Chr1	18598800	18599199	0.3579	0.3537	0.3442	0.0136	0.415	0.3817	0.3368	0.3531	0.0168	0.3766	125	0	2
Chr1	18599800	18600199	0.2804	0.3202	0.2474	0.1189	0.3557	0.3112	0.3248	0.3069	0.138	0.3099	398	6	282
Chr1	18600	18799	0.3213	0.2625	0.3746	0.0883	0.3922	0.4247	0.3251	0.3342	0.1134	0.3023	45	0	6
Chr1	18600400	18600599	0.398	0.3722	0.3399	0.2651	0.3889	0.3894	0.4203	0.399	0.2453	0.3673	45	0	15
Chr1	18626800	18626999	0.3089	0.3063	0.2117	0.0567	0.1818	0.2857	0.2478	0.2751	0.0596	0.1864	23	0	8
Chr1	18632200	18632999	0.3827	0.3959	0.3632	0.1255	0.4567	0.3965	0.3968	0.3635	0.126	0.4756	461	6	142
Chr1	18633600	18633799	0.3111	0.3027	0.2662	0.0532	0.3908	0.3786	0.427	0.2977	0.0672	0.2075	116	2	8
Chr1	18640600	18640799	0.2048	0.1495	0.144	0.0256	0.2346	0.2267	0.2204	0.221	0.039	0.3089	79	2	6
Chr1	18643600	18643999	0.2852	0.2037	0.2218	0.0988	0.2865	0.2921	0.2443	0.1669	0.1024	0.2501	226	0	8
Chr1	18698400	18698599	0.22	0.1357	0.0136	0.0335	0.1093	0.3017	0.0993	0.0343	0.0462	0.1168	62	0	2
Chr1	18727000	18727199	0.1642	0.1143	0.1467	0.0293	0.0254	0.1544	0.1234	0.1617	0.0222	0.0234	0	0	0
Chr1	18745000	18745399	0.4049	0.38	0.3314	0.1496	0.3775	0.3547	0.3723	0.3225	0.1538	0.3672	226	8	86
Chr1	18745600	18745799	0.3583	0.2884	0.2361	0.1659	0.3717	0.2772	0.274	0.342	0.1278	0.2591	64	0	30
Chr1	18746000	18746199	0.4545	0.4026	0.4004	0.175	0.3945	0.3706	0.3957	0.4304	0.1696	0.4063	127	2	28
Chr1	1876400	1876799	0.3758	0.3775	0.3435	0.2259	0.4151	0.4588	0.3547	0.381	0.2322	0.4294	122	2	30
Chr1	18766000	18766199	0.4857	0.4608	0.4848	0.3313	0.5353	0.494	0.5237	0.5161	0.2792	0.5478	109	0	19
Chr1	18766400	18766599	0.3789	0.3365	0.4362	0.1369	0.4747	0.5133	0.5745	0.3985	0.1562	0.4735	166	2	6
Chr1	18768000	18768399	0.197	0.1092	0.1836	0.0288	0.1579	0.2318	0.179	0.2399	0.03	0.2277	47	0	8
Chr1	18790200	18790399	0.2245	0.2748	0.1841	0.1363	0.3195	0.3033	0.3656	0.2646	0.1379	0.2238	88	2	49
Chr1	18791400	18791599	0.3503	0.2853	0.4341	0.1523	0.3291	0.4074	0.2394	0.5059	0.1389	0.3371	187	4	64
Chr1	18804800	18805199	0.3524	0.3928	0.3048	0.1125	0.416	0.3571	0.3559	0.3329	0.1532	0.3349	176	2	12
Chr1	18807400	18807599	0.2692	0.1185	0.0756	0.0933	0.1397	0.2443	0.1384	0.0479	0.0516	0.1423	17	0	15
Chr1	18817400	18817599	0.3898	0.3271	0.4105	0.1754	0.3987	0.3853	0.4214	0.2876	0.121	0.3392	129	0	8
Chr1	1881800	1882399	0.3763	0.4227	0.4842	0.1194	0.4184	0.4349	0.4357	0.4187	0.156	0.4028	286	0	10
Chr1	18859200	18859799	0.3784	0.4574	0.408	0.066	0.416	0.5223	0.3828	0.3717	0.0579	0.3601	226	2	43
Chr1	18874200	18874399	0.3083	0.3094	0.4091	0.0398	0.335	0.2904	0.2815	0.3096	0.0554	0.2951	75	0	21
Chr1	18887800	18888199	0.307	0.1525	0.1853	0.0189	0.3509	0.2798	0.2247	0.1436	0.0307	0.3002	112	0	0
Chr1	18892200	18892399	0.2437	0.145	0.1172	0.0566	0.1626	0.2884	0.2646	0.2211	0.0676	0.1606	15	0	6
Chr1	18894400	18895599	0.3111	0.2989	0.3084	0.1225	0.3634	0.341	0.3302	0.3095	0.1344	0.3446	1054	64	681
Chr1	18930800	18931199	0.5661	0.4915	0.5611	0.0203	0.6308	0.4203	0.5803	0.413	0.0064	0.4318	351	8	2
Chr1	18948200	18948399	0.1916	0.1026	0.1299	0.0642	0.069	0.2707	0.1023	0.1028	0.0643	0.0871	15	0	0
Chr1	18955600	18955799	0.1104	0.039	0.0323	0.0075	0.1258	0.2146	0.0568	0.0588	0.0114	0.0707	19	0	0
Chr1	18962000	18962199	0.3489	0.3734	0.3951	0.2624	0.4567	0.3895	0.3407	0.3053	0.237	0.3821	64	0	4
Chr1	18971600	18972199	0.305	0.3155	0.3297	0.1812	0.3706	0.3233	0.3326	0.3413	0.172	0.3436	53	2	25
Chr1	18980800	18981199	0.2815	0.2408	0.2645	0.1211	0.3124	0.3394	0.2886	0.2841	0.1561	0.2614	60	0	19
Chr1	18989400	18989599	0.327	0.2904	0.3693	0.0971	0.3763	0.3181	0.4147	0.3584	0.1286	0.3217	99	2	10
Chr1	18999800	18999999	0.2114	0.0722	0.0408	0.0608	0.166	0.1598	0.124	0.1336	0.0352	0.0698	4	0	4
Chr1	19026800	19027199	0.3166	0.3501	0.2992	0.0356	0.352	0.2468	0.3894	0.2165	0.0158	0.2746	420	4	114
Chr1	19027600	19027799	0.3593	0.2686	0.2712	0.0658	0.4872	0.4041	0.3849	0.211	0.1636	0.4388	88	0	28
Chr1	19054400	19054599	0.453	0.3659	0.5822	0.0952	0.3593	0.3317	0.4471	0.25	0.022	0.2542	64	2	6
Chr1	19055000	19055199	0.2549	0.2205	0.2249	0.0659	0.327	0.3127	0.2184	0.2684	0.1077	0.234	51	0	8
Chr1	19055600	19055799	0.2488	0.1586	0.1113	0.0444	0.16	0.2079	0.1933	0.1082	0.0556	0.1304	32	0	2
Chr1	19062600	19062799	0.3442	0.3814	0.377	0.1885	0.4402	0.3591	0.4912	0.5013	0.2011	0.3333	230	8	58
Chr1	19086600	19086999	0.1946	0.2391	0.2151	0.0179	0.235	0.204	0.2048	0.2494	0.0374	0.2249	73	0	10
Chr1	19145600	19145999	0.3858	0.3896	0.346	0.123	0.4952	0.4865	0.3867	0.3738	0.0933	0.5279	127	0	12
Chr1	19172200	19172399	0.2064	0.1831	0.205	0.0692	0.3418	0.3627	0.3268	0.1623	0.0465	0.3333	129	0	23
Chr1	19173600	19173799	0.25	0.2432	0.2989	0.0332	0.4298	0.2867	0.3778	0.3779	0.0437	0.2569	66	0	6
Chr1	19197800	19198399	0.3432	0.3318	0.3419	0.1385	0.4449	0.3733	0.3858	0.3226	0.1427	0.3718	308	2	36
Chr1	19219800	19220199	0.3345	0.343	0.347	0.1145	0.4224	0.3358	0.3977	0.3416	0.1589	0.2984	109	0	2
Chr1	19226200	19226599	0.3047	0.234	0.3958	0.0258	0.3694	0.3158	0.2277	0.2534	0.0464	0.3157	166	2	10
Chr1	19235800	19235999	0.2939	0.252	0.2612	0.1473	0.3759	0.3603	0.2595	0.3429	0.159	0.2797	28	2	2
Chr1	19237200	19237399	0.3009	0.1765	0.1343	0.0976	0.3228	0.2443	0.2984	0.15	0.0886	0.2011	66	2	4
Chr1	19247800	19248399	0.2321	0.2265	0.2448	0.0448	0.237	0.211	0.1991	0.2238	0.0624	0.2173	263	4	99
Chr1	19248800	19249199	0.3383	0.2335	0.3811	0.0849	0.3353	0.3163	0.3291	0.2673	0.0817	0.2588	219	2	73
Chr1	19268600	19268799	0.4696	0.4125	0.4996	0.321	0.4988	0.5069	0.5184	0.4541	0.3391	0.4506	60	15	25
Chr1	19304400	19304599	0.2662	0.1655	0.1128	0.0183	0.2437	0.2344	0.1788	0.2439	0	0.335	38	0	0
Chr1	19327800	19327999	0.3449	0.346	0.3469	0.1154	0.4779	0.3435	0.3453	0.3438	0.0845	0.2895	148	4	43
Chr1	19328200	19328399	0.4185	0.345	0.3689	0.1835	0.4465	0.4167	0.4439	0.3209	0.1597	0.4474	183	10	56
Chr1	19336200	19336399	0.4646	0.5322	0.569	0.1577	0.6215	0.538	0.5562	0.5185	0.1823	0.4905	127	4	12
Chr1	19345400	19345599	0.5718	0.5631	0.5804	0.4257	0.6219	0.5484	0.5568	0.57	0.4024	0.6117	178	2	84
Chr1	19352800	19352999	0.6945	0.5049	0.7032	0.3398	0.6817	0.6761	0.6343	0.4906	0.3272	0.5612	168	8	25
Chr1	19353400	19353599	0.2552	0.2537	0.3104	0.0789	0.265	0.2865	0.1992	0.278	0.037	0.3308	49	0	2
Chr1	19354200	19354399	0.2449	0.3423	0.3204	0.0477	0.2656	0.2571	0.3447	0.3295	0.027	0.2161	49	0	0
Chr1	19368200	19368399	0.209	0.1927	0.1816	0.0744	0.194	0.3047	0.2325	0.1576	0.097	0.3091	12	0	8
Chr1	19368600	19368799	0.4577	0.4389	0.4734	0.1996	0.6038	0.5083	0.5374	0.41	0.1571	0.4435	71	0	6
Chr1	19373000	19373199	0.2069	0.1133	0.1037	0.0421	0.2162	0.2367	0.1564	0.0963	0.0409	0.1939	40	0	4
Chr1	19374600	19374799	0.5617	0.5081	0.4358	0.2728	0.5459	0.5405	0.4917	0.4531	0.3139	0.553	79	2	30
Chr1	19380600	19380799	0.4948	0.508	0.4718	0.1663	0.5926	0.4955	0.5224	0.4967	0.2526	0.527	144	0	23
Chr1	19388200	19388399	0.4733	0.4076	0.4986	0.1311	0.4947	0.4031	0.4582	0.4201	0.1473	0.4018	153	0	6
Chr1	19389600	19389999	0.4516	0.4208	0.4096	0.2217	0.4887	0.4492	0.4421	0.3782	0.2703	0.3974	159	0	10
Chr1	19391800	19391999	0.1589	0.1603	0.1056	0.0426	0.1333	0.2073	0.1827	0.1136	0.0637	0.1514	12	0	2
Chr1	19393000	19393199	0.2481	0.3164	0.3092	0.1254	0.3191	0.2746	0.2727	0.3265	0.1479	0.2991	51	0	6
Chr1	19398400	19398599	0.1836	0.2364	0.2551	0.0541	0.2535	0.2877	0.2991	0.238	0.0683	0.2789	40	2	2
Chr1	19403400	19403599	0.3386	0.3609	0.3348	0.2395	0.3529	0.337	0.2685	0.3271	0.1534	0.3137	105	8	25
Chr1	19404000	19404599	0.4298	0.3924	0.3436	0.2027	0.3797	0.4277	0.4083	0.3431	0.2009	0.3831	144	0	43
Chr1	19415200	19415399	0.276	0.17	0.4226	0.0079	0.222	0.3936	0.2692	0.1965	0.0044	0.1211	51	2	0
Chr1	19420600	19420799	0.1853	0.15	0.1835	0.0196	0.1071	0.2325	0.1572	0.137	0.012	0.1316	30	0	0
Chr1	19424800	19424999	0.3913	0.4606	0.4612	0.259	0.4619	0.4436	0.4262	0.3961	0.2441	0.4139	185	10	21
Chr1	19426800	19427199	0.3459	0.2561	0.3352	0.0576	0.3678	0.3341	0.3241	0.2032	0.1024	0.3216	66	2	6
Chr1	19428600	19429199	0.3141	0.2429	0.2547	0.0798	0.3152	0.3244	0.2953	0.1928	0.0866	0.256	181	0	6
Chr1	19430400	19430599	0.4664	0.4669	0.4849	0.1899	0.5521	0.4503	0.4473	0.3989	0.1919	0.418	200	0	6
Chr1	19476400	19476599	0.224	0.1355	0.1975	0.0574	0.195	0.2034	0.2033	0.1207	0.0714	0.106	21	0	0
Chr1	19498000	19498199	0.3646	0.4202	0.4475	0.133	0.4297	0.4545	0.2872	0.3736	0.0592	0.3904	56	0	8
Chr1	19593600	19593999	0.369	0.3563	0.3894	0.2141	0.4037	0.3733	0.4192	0.3636	0.2173	0.3408	155	6	94
Chr1	19609000	19609199	0.252	0.0729	0.1283	0.0671	0.0822	0.2811	0.0733	0.1417	0.0612	0.069	0	0	0
Chr1	19655400	19655599	0.4755	0.484	0.4564	0.2886	0.4726	0.5511	0.4965	0.4265	0.3341	0.4721	66	0	19
Chr1	19665800	19666199	0.257	0.3171	0.296	0.0413	0.355	0.3366	0.2939	0.3101	0.0924	0.3026	150	2	6
Chr1	19666400	19666599	0.4764	0.5308	0.5101	0.317	0.5514	0.5021	0.5128	0.4503	0.2598	0.4798	161	0	51
Chr1	19675400	19675599	0.2889	0.2017	0.2775	0.1844	0.2952	0.3786	0.2928	0.2603	0.1712	0.2528	2	0	4
Chr1	19693200	19693399	0.5596	0.4307	0.2816	0.0431	0.4586	0.4186	0.5235	0.3741	0	0.4804	79	0	8
Chr1	19700400	19700799	0.2267	0.1648	0.1469	0.0082	0.0172	0.1884	0.1473	0.1417	0.0072	0.0329	28	0	12
Chr1	19704200	19704399	0.3498	0.3407	0.2372	0.0267	0.375	0.2792	0.3452	0.1606	0.0297	0.274	101	4	0
Chr1	19714600	19714999	0.3	0.2727	0.3151	0.1244	0.32	0.3038	0.3293	0.2674	0.1809	0.2872	174	0	32
Chr1	19717800	19717999	0.3333	0.254	0.2482	0.0992	0.3565	0.2404	0.283	0.2658	0.0729	0.2692	47	0	0
Chr1	19735800	19735999	0.2577	0.1635	0.1686	0.0751	0.1986	0.2202	0.1609	0.2826	0.0635	0.1989	8	0	15
Chr1	19736400	19736599	0.3594	0.2791	0.352	0.1269	0.3004	0.3881	0.2952	0.3185	0.1208	0.3284	58	0	12
Chr1	19741800	19742199	0.4077	0.4245	0.4497	0.1152	0.4647	0.3828	0.4119	0.4218	0.1341	0.4141	280	4	15
Chr1	19743600	19743799	0.3702	0.386	0.4672	0.2234	0.3631	0.4012	0.3228	0.3386	0.2259	0.2718	25	0	2
Chr1	19744000	19744399	0.3844	0.2862	0.2692	0.0256	0.0515	0.369	0.2385	0.2005	0.021	0.0592	144	2	2
Chr1	19749800	19749999	0.1626	0.091	0.1357	0.0147	0.0257	0.1247	0.0986	0.1419	0.0117	0.0165	6	0	2
Chr1	1975200	1975599	0.5221	0.4867	0.5293	0.2596	0.571	0.5103	0.4668	0.5351	0.2386	0.5142	314	6	118
Chr1	19763200	19763599	0.3272	0.2577	0.3548	0.1673	0.3232	0.3735	0.3449	0.3371	0.1543	0.3142	58	0	15
Chr1	1976400	1976599	0.4589	0.4706	0.4419	0.2235	0.4437	0.3802	0.4983	0.3776	0.2041	0.4019	144	2	49
Chr1	19768600	19768799	0.6094	0.4441	0.4342	0.0966	0.5197	0.3664	0.4819	0.3846	0.1084	0.4298	118	2	23
Chr1	19780200	19780799	0.4061	0.3854	0.3763	0.1418	0.4744	0.4297	0.4545	0.392	0.1503	0.3969	304	4	45
Chr1	19781000	19781199	0.3802	0.2042	0.3199	0.0122	0.3734	0.283	0.2997	0.2945	0	0.2895	28	0	0
Chr1	19798800	19798999	0.3538	0.2988	0.2994	0.1538	0.3438	0.4177	0.3171	0.2815	0.1151	0.308	21	0	2
Chr1	19808000	19808399	0.2863	0.2926	0.3098	0.0239	0.2923	0.2883	0.2602	0.2657	0.0317	0.2663	99	0	6
Chr1	19809600	19809999	0.4806	0.3712	0.3999	0.264	0.4644	0.4886	0.3774	0.3775	0.2505	0.4815	127	0	15
Chr1	19861400	19861599	0.4536	0.4459	0.2539	0.0526	0.5251	0.5015	0.421	0.2311	0.0626	0.4947	217	2	15
Chr1	19875000	19875199	0.2382	0.2074	0.0766	0.0113	0.0307	0.1841	0.25	0.0671	0	0.0237	4	0	0
Chr1	19908800	19909199	0.2379	0.1707	0.13	0.0641	0.1741	0.2331	0.1874	0.1461	0.0354	0.176	51	2	0
Chr1	19941400	19941599	0.2112	0.1596	0.2063	0.0573	0.3047	0.3527	0.2734	0.1765	0.087	0.3858	97	0	8
Chr1	19944400	19944799	0.2872	0.3083	0.3435	0.1391	0.4656	0.4579	0.4215	0.3006	0.2099	0.4295	153	2	71
Chr1	19945200	19945399	0.3566	0.3299	0.2311	0.0758	0.3506	0.5915	0.349	0.3168	0.2013	0.376	2	0	2
Chr1	19994200	19994399	0.4803	0.4625	0.3942	0.2552	0.5521	0.4309	0.4507	0.3625	0.162	0.5155	159	2	86
Chr1	19995000	19995199	0.2818	0.212	0.439	0.0604	0.4391	0.4805	0.5	0.4042	0.2211	0.3083	79	0	34
Chr1	200	399	0.1655	0.068	0.0771	0.0641	0.1263	0.2008	0.1275	0.0631	0.0683	0.0977	332	4	30
Chr1	20024200	20024599	0.4996	0.4398	0.5283	0.1422	0.4131	0.4729	0.4039	0.3965	0.1304	0.4266	4	0	0
Chr1	20032600	20032799	0.3394	0.1654	0.0314	0.0114	0.1365	0.2236	0.1536	0.034	0.0042	0.0601	295	2	17
Chr1	20033000	20033599	0.4318	0.4194	0.4195	0.0402	0.4396	0.4656	0.4779	0.4173	0.0424	0.4163	17	0	8
Chr1	20106600	20106999	0.1713	0.0026	0.0071	0.0073	0.0111	0.1679	0.0024	0.0046	0.0027	0.0037	88	0	0
Chr1	20154000	20154399	0.276	0.2034	0.1943	0.0353	0.2076	0.2852	0.2114	0.1642	0.0278	0.2268	58	0	10
Chr1	20167200	20167599	0.3267	0.3943	0.3869	0.0275	0.322	0.4459	0.4859	0.4316	0.0753	0.5706	107	0	15
Chr1	20174600	20174799	0.177	0.1271	0.1134	0.0689	0.0921	0.1319	0.1214	0.0897	0.0647	0.1062	6	0	0
Chr1	20175000	20175199	0.4994	0.5583	0.5045	0.3735	0.5577	0.5409	0.4288	0.5077	0.383	0.5542	77	0	17
Chr1	20194400	20194799	0.4398	0.4082	0.4	0.0135	0.4755	0.4485	0.398	0.4634	0.0063	0.4296	278	2	4
Chr1	20205200	20205799	0.3761	0.3824	0.3837	0.1828	0.4351	0.4746	0.3642	0.3528	0.1941	0.3349	163	4	23
Chr1	20206600	20206999	0.4192	0.4802	0.5127	0.1549	0.5374	0.4547	0.4664	0.408	0.1947	0.3747	409	2	17
Chr1	20208000	20208399	0.2891	0.2281	0.2348	0.0156	0.2148	0.2529	0.3248	0.1703	0.0196	0.2682	138	2	21
Chr1	20226400	20226799	0.309	0.314	0.3919	0.1852	0.3575	0.3467	0.3562	0.3797	0.2116	0.3518	122	0	19
Chr1	20278600	20278799	0.249	0.141	0.332	0.1331	0.2647	0.308	0.1837	0.2034	0.1593	0.2131	25	0	12
Chr1	20311800	20312199	0.491	0.4397	0.4628	0.2783	0.4737	0.4781	0.464	0.4752	0.2796	0.4358	144	2	38
Chr1	20320400	20320599	0.5654	0.4922	0.4144	0.0784	0.5249	0.4776	0.4286	0.3375	0.0897	0.4817	107	0	30
Chr1	20329400	20329599	0.3119	0.2336	0.2979	0.185	0.3194	0.2989	0.2605	0.2869	0.1553	0.241	75	0	15
Chr1	20333400	20333599	0.3552	0.3179	0.2873	0.1491	0.402	0.2965	0.3463	0.322	0.1817	0.3015	75	0	28
Chr1	20363000	20363199	0.5806	0.5897	0.5835	0.0328	0.6401	0.6136	0.6064	0.6405	0.0337	0.5451	120	0	2
Chr1	20367000	20367199	0.1942	0.1514	0.1677	0.0938	0.1136	0.1382	0.1543	0.1196	0.0574	0.1233	2	0	2
Chr1	20367400	20367599	0.3385	0.3331	0.3631	0.2112	0.4121	0.4121	0.4284	0.3623	0.2131	0.3672	135	2	4
Chr1	20399800	20399999	0.2131	0.2137	0.2	0.1105	0.1966	0.285	0.2006	0.1923	0.1017	0.2222	17	0	4
Chr1	20403400	20403599	0.4868	0.4591	0.5383	0.1933	0.4104	0.4704	0.3503	0.435	0.1818	0.3026	120	2	4
Chr1	20412200	20412599	0.3395	0.3103	0.3604	0.0652	0.3438	0.3177	0.335	0.3435	0.0753	0.3333	237	6	17
Chr1	20432200	20432399	0.3604	0.3286	0.3431	0.206	0.3566	0.3375	0.2573	0.264	0.1988	0.276	62	0	6
Chr1	20433000	20433199	0.4878	0.4512	0.4539	0.1824	0.5201	0.4055	0.4385	0.4263	0.2062	0.4571	181	0	8
Chr1	20437800	20437999	0.3399	0.3399	0.3245	0.1806	0.4089	0.3714	0.3189	0.3574	0.1954	0.336	92	4	4
Chr1	20462600	20462799	0.237	0.2205	0.4191	0.055	0.2216	0.2029	0.4303	0.1949	0.0621	0.1921	86	2	2
Chr1	20492800	20492999	0.1568	0.11	0.1451	0.0447	0.1145	0.2586	0.0778	0.0734	0.0655	0.0959	47	0	17
Chr1	20499000	20499199	0.4217	0.5133	0.5187	0.2542	0.5577	0.469	0.5062	0.487	0.281	0.5301	138	2	17
Chr1	20509200	20509399	0.3667	0.4456	0.4346	0.2139	0.4832	0.5104	0.5282	0.3909	0.1963	0.4073	127	0	8
Chr1	20513600	20513799	0.326	0.226	0.2677	0.0175	0.3407	0.3808	0.3149	0.2837	0.0227	0.2549	75	2	12
Chr1	20514400	20514599	0.7007	0.6465	0.6044	0.3593	0.6921	0.6513	0.6043	0.7032	0.4216	0.5933	97	0	4
Chr1	20520200	20520399	0.1982	0.0464	0.0118	0.0277	0.124	0.1038	0.0985	0.0402	0	0.0614	28	0	6
Chr1	20540800	20540999	0.3978	0.3967	0.4312	0.2455	0.4133	0.4681	0.389	0.4229	0.3011	0.3969	81	2	12
Chr1	20565000	20565199	0.2943	0.3094	0.3449	0.0028	0.2213	0.4201	0.1441	0.0323	0.003	0.241	66	0	0
Chr1	20569000	20569199	0.2913	0.308	0.3608	0.075	0.2777	0.3154	0.3293	0.2966	0.1153	0.2821	88	2	0
Chr1	20622400	20622799	0.5426	0.5855	0.5608	0.3413	0.604	0.5666	0.5511	0.542	0.3401	0.5576	461	21	90
Chr1	20624800	20625199	0.3729	0.2546	0.0201	0.0133	0.392	0.3974	0.2664	0.0112	0.007	0.3613	204	0	4
Chr1	20649400	20649599	0.0676	0.0717	0.1197	0.0281	0.0609	0.1068	0.1111	0.0857	0.0278	0.1	12	0	0
Chr1	20683200	20683399	0.5299	0.4553	0.5737	0.0386	0.6074	0.6176	0.538	0.5226	0.0085	0.602	144	2	6
Chr1	20683600	20683799	0.4452	0.4487	0.4061	0.299	0.556	0.4474	0.5058	0.4351	0.3107	0.5249	73	0	19
Chr1	20684000	20684199	0.4007	0.2865	0.3367	0.2236	0.4416	0.4266	0.3639	0.3554	0.2482	0.3347	71	0	58
Chr1	20685400	20685599	0.4771	0.4896	0.5326	0.3229	0.5303	0.4394	0.437	0.4706	0.3309	0.4695	228	2	62
Chr1	20686600	20686999	0.2294	0.0204	0.0215	0.0347	0.2694	0.3713	0.0355	0.0348	0.0089	0.2948	77	0	12
Chr1	20687200	20687399	0.3715	0.3867	0.4411	0.171	0.4332	0.3429	0.5076	0.3983	0.2177	0.4262	62	0	45
Chr1	20697000	20697399	0.4138	0.3833	0.4697	0.1516	0.4367	0.4484	0.4312	0.4397	0.1973	0.3999	129	2	0
Chr1	20703800	20703999	0.291	0.3382	0.3133	0.0268	0.3791	0.4574	0.4021	0.303	0.0089	0.3899	150	0	4
Chr1	20704200	20704599	0.3857	0.4712	0.4107	0.1805	0.4393	0.3956	0.4315	0.3948	0.189	0.3416	161	0	30
Chr1	20711000	20711199	0.3224	0.3711	0.3657	0.1625	0.3373	0.3008	0.3643	0.3171	0.1502	0.2997	75	0	8
Chr1	20734000	20734399	0.4744	0.4993	0.579	0.1911	0.4996	0.4225	0.478	0.494	0.2135	0.4551	235	0	0
Chr1	20778000	20778199	0.1987	0.2437	0.2048	0.0894	0.2882	0.3161	0.2118	0.2881	0.0668	0.1993	49	0	4
Chr1	20791400	20791599	0.1716	0.132	0.171	0.0638	0.1659	0.1684	0.1025	0.154	0.0667	0.1127	8	2	0
Chr1	20820000	20820199	0.1957	0.2718	0.2329	0.0841	0.2335	0.226	0.2383	0.2742	0.1019	0.3222	23	0	2
Chr1	20823600	20823799	0.4111	0.2776	0.379	0.0624	0.3164	0.4713	0.2456	0.4016	0.0309	0.3526	69	0	0
Chr1	20826400	20826599	0.2422	0.1316	0.108	0.1032	0.1623	0.1379	0.16	0.1929	0.037	0.2459	32	0	8
Chr1	20827200	20827399	0.1872	0.2218	0.2929	0.0391	0.2082	0.2617	0.1828	0.2079	0.0424	0.2706	62	0	0
Chr1	20914200	20914399	0.2465	0.1989	0.3826	0.0158	0.2863	0.3706	0.2089	0.3889	0	0.2529	49	0	6
Chr1	20914800	20915199	0.3273	0.2996	0.3236	0.0426	0.365	0.2776	0.3319	0.2993	0.0206	0.2671	120	0	8
Chr1	20972000	20972399	0.2579	0.2301	0.2627	0.0764	0.2843	0.2522	0.1976	0.1815	0.0805	0.2036	170	2	28
Chr1	20979400	20979599	0.641	0.6116	0.6178	0.3801	0.6721	0.6783	0.5379	0.5	0.3743	0.6235	217	2	25
Chr1	21021000	21021199	0.3124	0.2632	0.3124	0.0772	0.3406	0.4667	0.297	0.3921	0.052	0.2552	77	2	2
Chr1	21035000	21035199	0.2014	0.2533	0.293	0.0075	0.101	0.2877	0.2206	0.0536	0.0064	0.1667	69	43	8
Chr1	21038200	21038399	0.381	0.3512	0.4283	0.0757	0.4178	0.3967	0.4039	0.3527	0.0823	0.3475	101	2	2
Chr1	21042800	21042999	0.1523	0.1242	0.1207	0.0442	0.14	0.1659	0.1273	0.1	0.0179	0.1176	0	0	0
Chr1	21055000	21055199	0.2359	0.2578	0.2196	0.0591	0.2907	0.3003	0.3597	0.2679	0.0457	0.3928	71	4	0
Chr1	21105200	21105399	0.2897	0.2406	0.1889	0.1083	0.3553	0.2523	0.2658	0.3165	0.1111	0.321	28	0	2
Chr1	21107000	21107199	0.3517	0.3519	0.4219	0.2124	0.3876	0.4191	0.2332	0.2839	0.1756	0.3288	36	0	4
Chr1	21120400	21120599	0.3524	0.3366	0.4548	0.0307	0.3466	0.3	0.3038	0.3237	0.0315	0.3898	189	2	6
Chr1	21124600	21124799	0.2864	0.1716	0.1663	0.0838	0.3695	0.2831	0.2188	0.1625	0.063	0.1932	51	0	19
Chr1	21144600	21144799	0.0966	0.0622	0.1402	0.0041	0.0749	0.1469	0.1164	0.03	0	0.0525	25	0	0
Chr1	21145600	21145799	0.2416	0.3197	0.4338	0.0549	0.3035	0.2648	0.2459	0.2424	0.0554	0.2357	62	0	10
Chr1	21210200	21210399	0.3889	0.3647	0.54	0.0122	0.3597	0.2583	0.2566	0.2171	0.0167	0.298	129	2	30
Chr1	21211000	21211399	0.2724	0.2679	0.3167	0.0562	0.3592	0.3943	0.4194	0.3082	0.0458	0.3494	401	6	112
Chr1	21211600	21211799	0.3032	0.2998	0.3602	0.1588	0.3365	0.3543	0.2737	0.3346	0.2026	0.2762	23	2	2
Chr1	21215600	21215799	0.2588	0.2334	0.3129	0.0584	0.2781	0.2668	0.3394	0.2919	0.0585	0.3171	12	0	2
Chr1	21228800	21228999	0.5962	0.6834	0.6856	0.3402	0.6444	0.6368	0.6933	0.6863	0.3226	0.5927	232	0	25
Chr1	21260000	21260199	0.195	0.2326	0.2272	0.0935	0.2277	0.1354	0.1718	0.0901	0.0253	0.1252	163	15	30
Chr1	21336000	21336199	0.3384	0.2882	0.1865	0.0688	0.3542	0.3333	0.2855	0.276	0.0892	0.3799	107	2	8
Chr1	213400	213599	0.2431	0.2263	0.139	0.0898	0.2056	0.2794	0.2327	0.1664	0.1217	0.2123	19	0	6
Chr1	21341400	21342599	0.3973	0.4153	0.464	0.0953	0.4455	0.3882	0.4141	0.3914	0.1072	0.4163	541	10	140
Chr1	21374400	21374799	0.3185	0.3043	0.301	0.0968	0.3946	0.3131	0.2884	0.336	0.114	0.3447	163	0	19
Chr1	21388800	21388999	0.1654	0.1927	0.1799	0.0339	0.0984	0.3049	0.1006	0.1206	0.1106	0.2738	34	0	2
Chr1	21390200	21390399	0.3052	0.3366	0.3397	0.1807	0.3279	0.2936	0.2991	0.3059	0.1648	0.3034	133	2	32
Chr1	21391600	21391799	0.3253	0.1565	0.248	0.1051	0.3353	0.2538	0.2998	0.1809	0.0649	0.2706	43	0	12
Chr1	21392400	21392799	0.4657	0.4784	0.5587	0.1474	0.5795	0.4882	0.5004	0.5242	0.1787	0.4817	252	2	30
Chr1	21399600	21399999	0.2514	0.2761	0.2927	0.1297	0.2974	0.3199	0.2977	0.2563	0.1202	0.2502	178	2	58
Chr1	21401200	21401599	0.269	0.283	0.254	0.1375	0.2664	0.2824	0.3056	0.2682	0.1179	0.317	138	4	36
Chr1	21418400	21418799	0.3047	0.2644	0.2887	0.0966	0.3741	0.3161	0.3566	0.2668	0.091	0.2434	140	0	2
Chr1	21428000	21428799	0.3066	0.309	0.3441	0.0967	0.3429	0.3259	0.3249	0.2809	0.1126	0.3266	155	0	43
Chr1	21439000	21439199	0.2646	0.2404	0.2927	0.0252	0.1986	0.2951	0.1868	0.1583	0	0.2222	8	0	2
Chr1	21448600	21448799	0.2991	0.4585	0.4064	0.0728	0.4132	0.5175	0.2917	0.3953	0.0448	0.4481	114	0	15
Chr1	21450200	21450399	0.5091	0.5262	0.5764	0.4115	0.5466	0.621	0.5733	0.4567	0.4469	0.4921	194	0	64
Chr1	21462800	21462999	0.2905	0.2163	0.2142	0.0119	0.2409	0.3506	0.3282	0.1959	0.0021	0.1908	92	0	0
Chr1	21470200	21470599	0.3664	0.0112	0.0059	0.0201	0.3028	0.4003	0.0066	0.0022	0.0077	0.3008	161	0	6
Chr1	21507600	21507799	0.2493	0.2112	0.3273	0.0221	0.2373	0.2769	0.2269	0.2436	0.0146	0.1972	8	0	0
Chr1	21509800	21509999	0.3095	0.2575	0.2779	0.1141	0.3629	0.2951	0.3268	0.3076	0.1216	0.3637	58	0	2
Chr1	21514800	21514999	0.2117	0.0946	0.2063	0.0101	0.1635	0.2202	0.1511	0.1556	0.0131	0.205	23	0	0
Chr1	21525000	21525199	0.641	0.5468	0.6385	0.0624	0.6945	0.7222	0.6852	0.4921	0.0275	0.6062	278	4	43
Chr1	21529600	21529799	0.5198	0.659	0.6079	0.0936	0.7173	0.6347	0.6744	0.636	0.0673	0.638	209	2	32
Chr1	2157000	2157199	0.2772	0.2712	0.2628	0.1562	0.2224	0.2569	0.2749	0.2404	0.1472	0.1794	103	2	81
Chr1	21586200	21586399	0.2908	0.3402	0.3286	0.1441	0.3261	0.2989	0.3292	0.2961	0.1401	0.3045	97	0	2
Chr1	21602000	21602199	0.5249	0.5194	0.4571	0.3057	0.6026	0.5307	0.5414	0.4435	0.2857	0.4989	66	2	32
Chr1	21609400	21609599	0.318	0.428	0.3311	0.2137	0.4382	0.4243	0.4327	0.405	0.2793	0.4207	92	0	23
Chr1	21609800	21609999	0.2097	0.3122	0.2052	0.0433	0.2541	0.2336	0.2328	0.1468	0.0423	0.2008	36	0	6
Chr1	21610800	21610999	0.2877	0.2132	0.2306	0.1066	0.2433	0.2415	0.2274	0.2071	0.1349	0.2175	6	0	8
Chr1	21616000	21616199	0.4577	0.406	0.4464	0.1314	0.4429	0.3571	0.5326	0.4496	0.0793	0.5072	114	2	10
Chr1	21628600	21628999	0.2772	0.2141	0.2329	0.0739	0.334	0.2731	0.2277	0.2271	0.0352	0.2529	125	2	12
Chr1	21637400	21637599	0.4415	0.3327	0.3701	0.1609	0.3858	0.3182	0.3771	0.314	0.1387	0.4224	45	0	2
Chr1	21640400	21640799	0.371	0.4071	0.5484	0.0167	0.4273	0.4071	0.2899	0.4359	0.0048	0.4419	161	2	2
Chr1	21662600	21662799	0.1322	0.1723	0.1079	0.0402	0.1058	0.1372	0.1373	0.1129	0.0182	0.1471	8	0	0
Chr1	21675000	21675199	0.3187	0.3216	0.2412	0.1575	0.2877	0.2902	0.3726	0.2073	0.2038	0.2848	75	0	32
Chr1	21681400	21681799	0.2561	0.2195	0.2166	0.0053	0.3177	0.3202	0.2052	0.1299	0.0107	0.2276	269	0	38
Chr1	21682400	21682599	0.359	0.3509	0.4123	0.1685	0.3813	0.3758	0.4224	0.383	0.2052	0.3173	163	2	58
Chr1	21683200	21683599	0.4087	0.4366	0.4651	0.2475	0.4433	0.4307	0.4654	0.3634	0.2383	0.3383	138	4	4
Chr1	21731800	21732199	0.5116	0.5078	0.5067	0.3417	0.5108	0.5524	0.5137	0.528	0.3886	0.5258	222	4	58
Chr1	21739400	21739599	0.3823	0.3488	0.4329	0.1531	0.3772	0.4899	0.4306	0.319	0.1916	0.3946	77	0	8
Chr1	21741600	21741799	0.5894	0.5159	0.5572	0.2915	0.6286	0.6673	0.6353	0.4946	0.219	0.4539	209	6	32
Chr1	21745000	21745199	0.3535	0.178	0.0279	0.0121	0.1642	0.2707	0.0873	0.0604	0.0142	0.2822	60	0	2
Chr1	21746800	21746999	0.2444	0.1876	0.1724	0.1229	0.229	0.337	0.2245	0.1567	0.1651	0.2256	10	0	4
Chr1	21766400	21766599	0.2257	0.2256	0.2382	0.0816	0.1794	0.2195	0.1779	0.2745	0.0494	0.119	81	0	15
Chr1	21823200	21823399	0.4441	0.0462	0.0268	0.0142	0.5653	0.5882	0.125	0.0307	0.0161	0.5989	118	0	2
Chr1	21858000	21858199	0.3995	0.4064	0.4075	0.1022	0.5143	0.4514	0.382	0.3757	0.1443	0.3934	127	2	8
Chr1	21872200	21872399	0.2395	0.2844	0.2987	0.1284	0.4157	0.3444	0.2689	0.3573	0.094	0.2832	53	0	0
Chr1	21873800	21873999	0.314	0.2988	0.2871	0.209	0.3253	0.4086	0.2863	0.3163	0.1572	0.3981	19	0	19
Chr1	21881000	21881199	0.1542	0.2175	0.0112	0.053	0.194	0.2147	0.1789	0	0.0646	0.152	12	0	0
Chr1	21918400	21918799	0.397	0.4076	0.5078	0.1229	0.4385	0.4688	0.536	0.4684	0.1261	0.6015	394	17	47
Chr1	21947000	21947199	0.1438	0.3215	0.4409	0.0335	0.3929	0.2549	0.3156	0.3391	0.0074	0.2379	66	2	0
Chr1	21990600	21990799	0.2183	0.179	0.1744	0.0582	0.2813	0.225	0.1821	0.1652	0.0514	0.2063	4	0	2
Chr1	21992800	21992999	0.3647	0.3675	0.3254	0.1917	0.3585	0.4278	0.3441	0.2825	0.1509	0.3908	77	0	21
Chr1	21995400	21995599	0.2958	0.224	0.2168	0.047	0.3412	0.2804	0.2785	0.147	0.0541	0.3493	19	0	12
Chr1	21996000	21996199	0.3358	0.4116	0.4142	0.1912	0.3394	0.4189	0.307	0.3559	0.2019	0.4503	66	0	2
Chr1	22025000	22025199	0.4152	0.4955	0.4349	0.1475	0.4229	0.3978	0.4489	0.462	0.1654	0.4315	222	0	23
Chr1	22029400	22029599	0.1931	0.0031	0.0027	0.0085	0.0037	0.1704	0.0025	0.0049	0.002	0.0025	0	0	0
Chr1	22042800	22042999	0.3152	0.223	0.2263	0.0645	0.2586	0.2874	0.3304	0.2989	0.0533	0.3233	84	0	8
Chr1	22060600	22060799	0.396	0.3798	0.3781	0.1888	0.3972	0.4006	0.3871	0.351	0.2411	0.4383	112	0	21
Chr1	22079800	22079999	0.255	0.002	0.0089	0.006	0.0023	0.1551	0	0.0082	0.0038	0.0068	0	0	0
Chr1	22085200	22085399	0.4354	0.3087	0.3637	0.0993	0.4312	0.4034	0.3046	0.3076	0.0993	0.3107	159	2	23
Chr1	22089000	22089399	0.2655	0.3215	0.3202	0.0223	0.3584	0.2031	0.3903	0.272	0.0187	0.3541	105	0	6
Chr1	22089600	22089799	0.2639	0.2194	0.3791	0.0102	0.3199	0.1954	0.2594	0.2294	0.042	0.2802	30	0	4
Chr1	22100600	22100799	0.331	0.2308	0.2768	0.111	0.2606	0.2466	0.3635	0.2006	0.1426	0.2663	10	0	12
Chr1	22106400	22106599	0.2283	0.2844	0.391	0.034	0.3282	0.2586	0.2806	0.2701	0.0213	0.3023	189	0	38
Chr1	22112000	22112199	0.5837	0.4969	0.4464	0.1543	0.5647	0.5272	0.4113	0.5777	0.1448	0.5514	114	0	17
Chr1	22112400	22113199	0.3266	0.284	0.3311	0.1552	0.3959	0.3352	0.3159	0.2952	0.1458	0.3283	342	6	105
Chr1	22163200	22163399	0.5888	0.312	0.2742	0.2285	0.6033	0.5463	0.1731	0.2989	0.2755	0.4073	43	2	51
Chr1	22163600	22163999	0.4079	0.3576	0.3625	0.2534	0.435	0.4048	0.3208	0.3011	0.306	0.4387	112	6	297
Chr1	22165000	22165199	0.509	0.5046	0.5355	0.3087	0.5809	0.5054	0.5405	0.5287	0.3246	0.5257	166	6	92
Chr1	22167800	22167999	0.3934	0.0254	0.0084	0.195	0.5228	0.4216	0	0.0068	0.1656	0.4125	60	0	19
Chr1	22183000	22183199	0.2796	0.3537	0.3774	0.1259	0.435	0.3665	0.3645	0.29	0.1245	0.32	105	0	38
Chr1	22206800	22206999	0.1497	0.0738	0.0472	0.0313	0.0862	0.1462	0.1926	0.0163	0.0158	0.0952	6	0	0
Chr1	22207200	22207399	0.3438	0.3407	0.3149	0.1992	0.3006	0.318	0.2993	0.2414	0.1982	0.2923	28	0	19
Chr1	22224800	22224999	0.2797	0.4195	0.4605	0.1106	0.461	0.4174	0.4682	0.3955	0.1538	0.3829	114	2	4
Chr1	22231000	22231199	0.297	0.2757	0.3417	0.1154	0.2753	0.3372	0.339	0.2516	0.1271	0.2288	30	0	6
Chr1	22261000	22261599	0.3872	0.3074	0.2087	0.0174	0.3496	0.3402	0.3126	0.1972	0.0229	0.3835	308	2	10
Chr1	22282600	22282799	0.2208	0.1825	0.148	0.1411	0.1879	0.232	0.191	0.1606	0.1256	0.2211	4	0	0
Chr1	2233800	2233999	0.4702	0.4058	0.6015	0.131	0.3447	0.3671	0.4155	0.3399	0.1382	0.4	101	0	12
Chr1	22443600	22443999	0.3733	0.2506	0.0128	0.0018	0.2803	0.2568	0.2793	0.0132	0	0.3244	191	0	0
Chr1	22447400	22447599	0.6707	0.5982	0.6903	0.0191	0.7463	0.7019	0.6863	0.6484	0.0205	0.5548	168	2	2
Chr1	22456000	22456199	0.2601	0.2469	0.2567	0.1429	0.2631	0.2622	0.2036	0.1887	0.1337	0.2744	17	0	10
Chr1	22459600	22459799	0.4153	0.3941	0.3936	0.1854	0.4384	0.4128	0.3988	0.3785	0.1963	0.4082	114	0	6
Chr1	22482600	22482999	0.4486	0.4055	0.4309	0.2318	0.485	0.4574	0.4745	0.4324	0.2576	0.4586	86	4	2
Chr1	22512800	22512999	0.1551	0.1125	0.2128	0.0697	0.199	0.272	0.1361	0.1905	0.1029	0.2105	8	0	0
Chr1	22542000	22542399	0.4055	0.5353	0.5111	0.224	0.4358	0.441	0.3575	0.3868	0.229	0.3573	334	8	15
Chr1	22562600	22562999	0.4975	0.4782	0.4696	0.3133	0.5409	0.5534	0.5646	0.5438	0.3773	0.5114	127	0	38
Chr1	22563400	22563799	0.4748	0.4979	0.4785	0.2801	0.5256	0.4535	0.4893	0.4497	0.2884	0.4673	150	4	17
Chr1	22592600	22592799	0.6394	0.4473	0.5686	0.3099	0.6626	0.7667	0.6308	0.4521	0.2567	0.5168	176	0	17
Chr1	22621200	22621399	0.3349	0.3308	0.2878	0.1043	0.1894	0.2283	0.1667	0.2866	0.0588	0.2931	99	0	32
Chr1	22621800	22621999	0.3953	0.4629	0.3271	0.2407	0.4312	0.4097	0.5263	0.3702	0.1927	0.3659	116	0	38
Chr1	22693800	22694399	0.366	0.3926	0.3583	0.1896	0.501	0.4047	0.353	0.3937	0.1242	0.3991	329	4	51
Chr1	22699200	22699399	0.542	0.4306	0.5757	0.201	0.6181	0.5034	0.5507	0.4601	0.1333	0.4643	118	0	34
Chr1	22732000	22732399	0.2746	0.2847	0.2176	0.0645	0.3264	0.3551	0.3111	0.2989	0.0422	0.2442	200	0	19
Chr1	22743000	22743399	0.4706	0.5744	0.5851	0.2028	0.5588	0.4801	0.5997	0.5926	0.2393	0.4717	383	4	28
Chr1	22751600	22751799	0.2912	0.263	0.3178	0.083	0.2899	0.2739	0.3321	0.3217	0.0646	0.297	58	2	0
Chr1	22777200	22777599	0.3058	0.3205	0.2812	0.1535	0.3902	0.3978	0.3224	0.3269	0.1935	0.3206	107	2	8
Chr1	22778400	22778599	0.3493	0.3223	0.3203	0.2119	0.3361	0.3242	0.318	0.2974	0.2215	0.3249	112	0	64
Chr1	22779800	22779999	0.31	0.2701	0.2823	0.1519	0.2977	0.254	0.3163	0.3232	0.1387	0.2995	73	0	6
Chr1	22828600	22828799	0.3418	0.3181	0.4983	0.0383	0.3441	0.4009	0.4402	0.296	0.0601	0.3109	99	0	10
Chr1	22829000	22829399	0.5591	0.4619	0.5253	0.2155	0.4463	0.487	0.5196	0.4683	0.2074	0.5254	129	2	15
Chr1	22830800	22830999	0.1252	0.1832	0.1381	0.0128	0.061	0.2079	0.1155	0.2282	0.0091	0.0146	8	2	2
Chr1	22844800	22844999	0.3997	0.3105	0.4433	0.2052	0.4791	0.3514	0.3147	0.2701	0.1796	0.3869	34	0	6
Chr1	22850600	22850799	0.1727	0.0633	0.1919	0.0328	0.163	0.2618	0.2276	0.1118	0.0449	0.0821	6	0	2
Chr1	22872200	22872999	0.5159	0.4901	0.5187	0.327	0.5577	0.4963	0.5514	0.4908	0.308	0.5452	457	23	319
Chr1	22873400	22873799	0.2636	0.2488	0.2513	0.0529	0.3308	0.3047	0.3009	0.2227	0.0537	0.3192	97	0	17
Chr1	22885400	22885599	0.239	0.2169	0.358	0.0187	0	0.2591	0.2412	0.2808	0	0.0055	19	0	10
Chr1	22887800	22888399	0.4303	0.4377	0.4301	0.1105	0.4277	0.4389	0.3797	0.3202	0.091	0.3449	323	2	43
Chr1	22889000	22889199	0.3191	0.3732	0.2817	0.0861	0.5401	0.5209	0.2673	0.4149	0.0805	0.3411	86	0	4
Chr1	22889400	22889599	0.4874	0.3675	0.3011	0.1222	0.5657	0.5165	0.2657	0.3195	0.166	0.342	92	2	2
Chr1	22890400	22890799	0.4373	0.4371	0.3532	0.007	0.4752	0.5077	0.3819	0.4334	0.0148	0.4807	235	6	2
Chr1	22975400	22975599	0.1266	0.0032	0.0028	0.0036	0.0074	0.1298	0.0058	0.0032	0	0.0008	4	0	2
Chr1	22985000	22985799	0.2545	0.0274	0.044	0.0302	0.3225	0.3268	0.0779	0.0803	0.055	0.2729	215	0	32
Chr1	22992600	22992799	0.3198	0.3402	0.3594	0.1636	0.4468	0.4411	0.3814	0.2697	0.2216	0.5134	166	4	56
Chr1	22993000	22993199	0.4632	0.3884	0.473	0.2263	0.4416	0.4299	0.4492	0.4539	0.1701	0.4387	163	0	51
Chr1	22994000	22994199	0.194	0.0987	0.1444	0.0098	0.0741	0.2179	0.1574	0.1009	0.0057	0.0471	34	0	2
Chr1	23021200	23021399	0.3214	0.3358	0.3337	0.21	0.2845	0.3045	0.3287	0.315	0.2099	0.3034	34	0	8
Chr1	23031600	23031799	0.3948	0.3994	0.3908	0.1858	0.4389	0.4054	0.3693	0.3887	0.2072	0.4606	161	0	21
Chr1	23033400	23033599	0.4092	0.4595	0.5265	0.2297	0.4267	0.4616	0.4395	0.4459	0.2407	0.4191	133	2	28
Chr1	23038800	23038999	0.1589	0.0364	0.0469	0.0263	0.0354	0.1613	0.04	0.038	0.0307	0.0314	0	0	0
Chr1	23068000	23068599	0.308	0.3175	0.3354	0.0345	0.2808	0.2782	0.2837	0.2525	0.0362	0.2406	265	6	0
Chr1	23087800	23087999	0.1832	0.0055	0.0025	0.008	0.0215	0.176	0.0159	0	0	0	0	0	0
Chr1	23096600	23097399	0.3199	0.3293	0.2999	0.1494	0.3842	0.3244	0.3152	0.2675	0.1719	0.3016	198	0	28
Chr1	23125000	23125199	0.3352	0.3451	0.3401	0.1909	0.3382	0.3937	0.3859	0.352	0.1905	0.3577	69	0	10
Chr1	23125600	23125799	0.195	0.1723	0.2607	0.0062	0.2716	0.1307	0.2428	0.0725	0.0087	0.2606	133	2	10
Chr1	23140400	23140799	0.306	0.2659	0.2359	0.058	0.2917	0.3026	0.2462	0.2217	0.0754	0.2626	163	10	12
Chr1	23152400	23153399	0.4471	0.3994	0.3748	0.1348	0.4666	0.4715	0.4531	0.3704	0.1135	0.4546	524	6	60
Chr1	23160800	23160999	0.2285	0.287	0.2639	0.1111	0.228	0.2213	0.3382	0.3047	0.1054	0.2748	60	0	6
Chr1	23165000	23165199	0.3116	0.1923	0.1851	0.0496	0.3441	0.345	0.2092	0.2202	0.0334	0.2352	90	0	8
Chr1	23190600	23190999	0.1653	0.1986	0.2754	0.0112	0.2545	0.3168	0.172	0.2722	0.0119	0.2161	155	0	12
Chr1	23197400	23197799	0.5247	0.4583	0.4757	0.0348	0.6056	0.5457	0.5009	0.4524	0.0053	0.4821	183	0	6
Chr1	23212600	23212799	0.2569	0.2449	0.222	0.0722	0.266	0.2558	0.2923	0.2429	0.1319	0.209	69	0	6
Chr1	23214800	23214999	0.325	0.2477	0.2966	0.1533	0.4372	0.3473	0.1932	0.3425	0.1128	0.3561	239	6	103
Chr1	23240200	23240599	0.3184	0.2684	0.1415	0.0746	0.3581	0.2929	0.2649	0.1285	0.0525	0.2537	217	4	23
Chr1	23247000	23247399	0.4543	0.4141	0.455	0.0611	0.5023	0.4186	0.4648	0.4219	0.0755	0.4435	284	6	0
Chr1	23280400	23280599	0.5349	0.5085	0.6015	0.228	0.532	0.5469	0.4831	0.5389	0.2411	0.5364	299	4	34
Chr1	23281600	23281799	0.2235	0.2087	0.2082	0.0847	0.2762	0.2189	0.1955	0.1895	0.1048	0.2057	15	0	15
Chr1	23295600	23296199	0.4195	0.2979	0.3187	0.1456	0.4915	0.4641	0.3197	0.2357	0.1963	0.4618	204	4	92
Chr1	23296400	23296599	0.4453	0.4452	0.4706	0.3146	0.5251	0.4685	0.442	0.3868	0.2953	0.4247	103	10	94
Chr1	23297000	23297399	0.3968	0.3894	0.3518	0.0746	0.46	0.4479	0.3624	0.3001	0.1126	0.457	144	4	71
Chr1	23312800	23313199	0.2032	0.2765	0.3093	0.0174	0.1338	0.2971	0.3251	0.284	0.0061	0.0922	73	0	0
Chr1	23321400	23321799	0.3049	0.2924	0.2383	0.0947	0.3439	0.345	0.2521	0.3239	0.0802	0.3504	56	2	12
Chr1	2335200	2335399	0.2825	0.1546	0.0234	0.0067	0.2165	0.2763	0.2397	0.0194	0.0139	0.1231	12	0	2
Chr1	2340200	2340399	0.4403	0.4119	0.4409	0.1152	0.5881	0.639	0.5115	0.5027	0.1341	0.4391	114	2	4
Chr1	23424000	23424199	0.2763	0.2809	0.1897	0.0973	0.3728	0.2675	0.3022	0.2595	0.0667	0.1226	64	4	30
Chr1	23430800	23431199	0.2304	0.2071	0.2187	0.0093	0.2595	0.2337	0.2272	0.2359	0.0058	0.2444	112	0	2
Chr1	23434600	23434799	0.1608	0.1614	0.1616	0.028	0.1278	0.2217	0.2855	0.1508	0.0229	0.1641	51	0	4
Chr1	23435800	23435999	0.2945	0.2521	0.2447	0.1659	0.3458	0.2934	0.2754	0.2383	0.1603	0.2808	69	0	19
Chr1	23462600	23462799	0.143	0.0537	0.0451	0.0108	0.0052	0.1651	0.0352	0.0396	0.0016	0.0032	8	0	0
Chr1	23509600	23509799	0.163	0.1501	0.1169	0.0198	0.2509	0.2529	0.1304	0.112	0.0081	0.1682	15	2	0
Chr1	23510200	23510599	0.2904	0.251	0.1925	0.0073	0.2612	0.2808	0.2066	0.143	0.0098	0.2894	79	2	0
Chr1	23521600	23521799	0.3865	0.4154	0.4545	0.0231	0.4085	0.5342	0.337	0.1484	0.0067	0.1509	99	0	6
Chr1	23554400	23554599	0.1745	0.1919	0.2587	0.0114	0.2442	0.1592	0.2042	0.16	0.0142	0.172	53	0	6
Chr1	23566400	23566599	0.5323	0.4049	0.3	0.1063	0.4384	0.4065	0.4974	0.4533	0.0588	0.4878	69	2	4
Chr1	23613600	23614199	0.4194	0.3688	0.3566	0.1576	0.4413	0.4857	0.4262	0.365	0.1893	0.4134	105	0	34
Chr1	23639800	23639999	0.1096	0.0398	0.0588	0.0132	0.2641	0.215	0.0351	0.0978	0.0103	0.2541	36	0	6
Chr1	23651600	23651799	0.6355	0.5421	0.43	0.0162	0.6374	0.515	0.6673	0.46	0	0.5519	241	6	10
Chr1	23710600	23710799	0.4255	0.3181	0.327	0.2068	0.3679	0.422	0.3552	0.3243	0.2401	0.2874	23	0	25
Chr1	23711200	23711399	0.3309	0.026	0.02	0.0735	0.4156	0.3143	0.0549	0.1598	0.0943	0.4359	77	0	8
Chr1	23723600	23723999	0.3948	0.3957	0.5159	0.0139	0.4395	0.464	0.5123	0.4282	0.0059	0.3652	256	2	6
Chr1	23735000	23735199	0.1884	0.2407	0.3039	0.0014	0.0061	0.3392	0.2535	0.1911	0.0182	0	6	0	2
Chr1	23755400	23755599	0.2036	0.0047	0.0642	0.0268	0.0077	0.1986	0.0035	0.0812	0.0229	0.0037	10	0	2
Chr1	23761400	23761599	0.3446	0.2888	0.3684	0.173	0.2692	0.3904	0.3627	0.3133	0.1677	0.2454	43	0	4
Chr1	23781400	23781599	0.1404	0.0147	0.0039	0.0087	0.0023	0.156	0.0049	0.0019	0.0025	0.0054	0	0	0
Chr1	23862000	23862199	0.2817	0.2747	0.2992	0.1801	0.2959	0.2773	0.2623	0.2611	0.169	0.3011	107	2	19
Chr1	23875200	23875599	0.3147	0.3266	0.3356	0.027	0.3717	0.249	0.2153	0.2561	0.0194	0.2779	224	6	2
Chr1	23876200	23876599	0.3719	0.376	0.3016	0.1287	0.2925	0.3281	0.3748	0.2987	0.1042	0.3218	219	0	60
Chr1	23877200	23877399	0.2171	0.1463	0.1852	0.0886	0.1851	0.2165	0.1366	0	0.0807	0.2883	19	0	6
Chr1	23885400	23885599	0.2026	0.2646	0.3546	0.0453	0.2525	0.2018	0.2246	0.2394	0.0413	0.1906	25	0	2
Chr1	239200	239399	0.3233	0.2786	0.3349	0.1457	0.3758	0.2779	0.3333	0.3288	0.1373	0.2796	75	0	12
Chr1	23925400	23925799	0.3707	0.3353	0.4071	0.1761	0.3259	0.4479	0.4159	0.3738	0.1429	0.3878	163	2	101
Chr1	23940800	23940999	0.3736	0.4134	0.4834	0.0296	0.4689	0.3744	0.3719	0.3889	0.0229	0.4322	45	0	4
Chr1	23950600	23950999	0.1977	0.0022	0.0042	0.0082	0	0.1908	0.0036	0.0029	0.0028	0.0024	0	0	0
Chr1	23966200	23966399	0.1949	0.1703	0.0151	0.0662	0.2178	0.1696	0.1289	0.0286	0.0476	0.1114	62	2	4
Chr1	24027200	24027999	0.4444	0.4257	0.4267	0.2091	0.493	0.5029	0.4204	0.3963	0.2332	0.4069	336	4	66
Chr1	24039600	24039799	0.2791	0.2045	0.2137	0.1071	0.2874	0.2779	0.2173	0.1805	0.1071	0.1716	19	0	2
Chr1	24082200	24082799	0.4009	0.4142	0.4358	0.0083	0.0049	0.4325	0.4413	0.4005	0.0127	0.0075	0	4	0
Chr1	24101200	24101599	0.2153	0.1686	0.2425	0.0703	0.271	0.2601	0.2238	0.2338	0.0707	0.2391	142	2	10
Chr1	24104600	24104799	0.3338	0.2838	0.2899	0.2296	0.3199	0.3294	0.3489	0.3132	0.1853	0.31	47	0	12
Chr1	24119400	24119599	0.2135	0.2127	0.2101	0.0897	0.2103	0.2214	0.2023	0.1808	0.1039	0.1654	15	0	4
Chr1	24126000	24126199	0.6667	0.636	0.679	0.3383	0.6763	0.6179	0.5884	0.545	0.4253	0.5542	207	2	28
Chr1	2415800	2415999	0.3368	0.3253	0.3807	0.1932	0.3859	0.3781	0.3218	0.2994	0.211	0.2823	101	0	2
Chr1	24223200	24223599	0.2647	0.2325	0.2336	0.0138	0.2759	0.265	0.2382	0.2456	0.0171	0.2039	116	2	8
Chr1	24241400	24241599	0.4261	0.4534	0.4935	0.2208	0.4628	0.5478	0.4444	0.4131	0.2561	0.4391	140	4	2
Chr1	24250800	24250999	0.5537	0.567	0.5942	0.1623	0.6497	0.6462	0.6825	0.5421	0.1477	0.5405	157	4	0
Chr1	24263800	24264199	0.1853	0.1927	0.2351	0.0395	0.1617	0.2033	0.1906	0.2695	0.0178	0.2019	10	0	8
Chr1	24317400	24317599	0.5885	0.6157	0.6706	0.2654	0.5874	0.5978	0.4943	0.6644	0.3306	0.7119	222	4	10
Chr1	24327600	24327799	0.1289	0.008	0	0.003	0.0104	0.102	0.0337	0.024	0	0.0084	10	2	0
Chr1	24350600	24350999	0.4367	0.4801	0.4498	0.2031	0.5284	0.4476	0.4345	0.4903	0.2399	0.525	243	2	49
Chr1	24352000	24352199	0.3066	0.2164	0.2049	0.1087	0.2517	0.2184	0.2711	0.2204	0.1208	0.3269	32	0	25
Chr1	24352800	24352999	0.4586	0.4461	0.4711	0.207	0.5457	0.4263	0.4594	0.4349	0.1556	0.4525	150	0	30
Chr1	24385000	24385199	0.4797	0.5051	0.4603	0.3041	0.509	0.5013	0.5014	0.4739	0.3266	0.4875	150	0	19
Chr1	24429000	24429199	0.3503	0.358	0.4093	0.203	0.4408	0.3744	0.3947	0.3507	0.2332	0.3965	217	0	79
Chr1	24462400	24462599	0.2901	0.3233	0.3372	0.0078	0.2615	0.3579	0.3111	0.2902	0.0028	0.25	21	2	0
Chr1	24468000	24468199	0.2412	0.1723	0.2936	0.1021	0.2143	0.1951	0.2216	0.1672	0.0976	0.2531	10	0	4
Chr1	24488200	24488399	0.2283	0.1735	0.3481	0.1044	0.2241	0.2005	0.1674	0.2313	0.0688	0.1558	30	2	6
Chr1	24506400	24506599	0.3383	0.3939	0.2443	0.1113	0.4523	0.5132	0.4169	0.4942	0.1908	0.3663	64	2	4
Chr1	24508200	24508399	0.2505	0.2251	0.2432	0.0718	0.3643	0.3134	0.2947	0.2021	0.0902	0.1902	23	0	6
Chr1	24532000	24532199	0.6667	0.6508	0.6131	0.2435	0.6722	0.6507	0.6217	0.5974	0.3123	0.5707	288	6	23
Chr1	24572200	24572799	0.2168	0.1128	0.0629	0.0171	0.0379	0.211	0.1173	0.0621	0.0187	0.0319	4	0	0
Chr1	24587200	24587399	0.231	0.1744	0.2138	0.0234	0.1362	0.2044	0.2164	0.2463	0.0147	0.0993	10	0	0
Chr1	24593400	24593599	0.3739	0.3006	0.2857	0.0169	0.412	0.3647	0.4535	0.3908	0.0061	0.3754	51	0	6
Chr1	24605400	24605599	0.5569	0.5232	0.6356	0.3256	0.6593	0.6858	0.5706	0.5317	0.3725	0.6771	122	19	34
Chr1	24645400	24645799	0.3651	0.3545	0.3786	0.1279	0.4638	0.3259	0.3887	0.3605	0.1672	0.4602	129	2	17
Chr1	24691800	24691999	0.2678	0.2308	0.192	0.1492	0.3277	0.2395	0.2652	0.274	0.1017	0.3428	56	0	2
Chr1	24705000	24705199	0.3582	0.4751	0.4806	0.1416	0.4425	0.4929	0.4712	0.4559	0.152	0.4359	97	0	12
Chr1	24705800	24705999	0.5936	0.4974	0.5782	0.2038	0.598	0.5433	0.5472	0.4944	0.2099	0.5769	142	0	32
Chr1	24718400	24718599	0.5859	0.3644	0.5206	0.107	0.4669	0.3151	0.4171	0.4866	0.1436	0.5121	64	0	2
Chr1	24722200	24722399	0.1053	0.0053	0.0096	0.0043	0.0089	0.156	0.0046	0	0.0025	0.0023	0	0	0
Chr1	2473200	2473399	0.4375	0.4918	0.5016	0.0552	0.4844	0.4368	0.39	0.367	0.0212	0.4528	144	4	10
Chr1	24741000	24741199	0.3721	0.2718	0.3519	0.0875	0.3908	0.4398	0.2824	0.3436	0.0804	0.4631	84	4	34
Chr1	24742000	24742199	0.5395	0.4935	0.5584	0.2698	0.5978	0.461	0.5994	0.5804	0.3138	0.5845	79	4	38
Chr1	24745200	24745399	0.5214	0.4351	0.5323	0.0385	0.6104	0.4272	0.4447	0.5146	0.0402	0.4505	243	6	2
Chr1	24772800	24772999	0.5287	0.5382	0.5577	0.4286	0.5322	0.5265	0.5875	0.4631	0.3538	0.5029	191	0	32
Chr1	24776400	24776999	0.3117	0.0856	0.0078	0.0197	0.335	0.3079	0.0343	0.0124	0.0136	0.2472	207	4	0
Chr1	24822800	24822999	0.2538	0.2786	0.2634	0.0525	0.2197	0.4462	0.1797	0.1896	0.0469	0.1899	28	0	2
Chr1	24826600	24826799	0.3398	0.0038	0.0164	0.0237	0.1977	0.3783	0	0.01	0.0165	0.3482	58	0	2
Chr1	24831600	24831799	0.6069	0.5858	0.6547	0.0637	0.6818	0.6093	0.5445	0.5682	0.0607	0.5474	278	2	43
Chr1	24832400	24832799	0.2103	0.3399	0.2792	0.0426	0.3203	0.2825	0.3542	0.1912	0.0455	0.1764	144	2	43
Chr1	24835400	24835599	0.2618	0.2157	0.204	0.0603	0.3112	0.2628	0.3277	0.2615	0.0521	0.2808	66	0	2
Chr1	24838600	24838799	0.4813	0.4522	0.4588	0.2149	0.4815	0.4439	0.4578	0.4874	0.236	0.5302	138	2	43
Chr1	24872000	24872199	0.167	0.1068	0.1318	0.0412	0.1522	0.1376	0.103	0.0786	0.0301	0.1379	25	0	0
Chr1	24877200	24877399	0.1211	0.1472	0.1691	0.0236	0.0788	0.1697	0.0965	0.1538	0.0197	0.0708	19	0	10
Chr1	24894200	24894399	0.4556	0.3668	0.3373	0.1011	0.393	0.3033	0.4483	0.2081	0.1005	0.3167	62	0	12
Chr1	24897400	24897599	0.4286	0.468	0.4349	0.2759	0.4471	0.3955	0.455	0.4071	0.2547	0.3953	51	2	6
Chr1	24908400	24908599	0.5218	0.4456	0.5607	0.1301	0.5303	0.4807	0.5033	0.464	0.0914	0.3769	293	6	64
Chr1	24917600	24917799	0.5196	0.473	0.4483	0.2784	0.5835	0.5125	0.5946	0.5279	0.236	0.4988	109	0	6
Chr1	24918400	24918599	0.4076	0.3935	0.4229	0.1237	0.4786	0.4288	0.475	0.4056	0.1111	0.3906	81	0	6
Chr1	24948200	24948599	0.44	0.3553	0.4615	0.103	0.4549	0.3198	0.3991	0.451	0.089	0.4261	183	0	2
Chr1	24956800	24956999	0.1878	0.1605	0.1264	0.0839	0.1296	0.2409	0.1499	0.2127	0.0765	0.0931	64	0	4
Chr1	25005600	25005799	0.2289	0.2167	0.2231	0.0867	0.2648	0.2228	0.183	0.1852	0.0717	0.271	64	0	4
Chr1	25033600	25033799	0.456	0.6587	0.5942	0.0048	0.6068	0.5042	0.6634	0.5087	0.0077	0.6006	99	0	0
Chr1	25056400	25056599	0.6114	0.5506	0.6628	0.413	0.5906	0.6047	0.6941	0.7082	0.4389	0.6898	62	0	6
Chr1	25057000	25058399	0.3698	0.3609	0.3102	0.1856	0.4075	0.3818	0.3783	0.3077	0.2095	0.3628	396	4	107
Chr1	25096800	25096999	0.1897	0.1676	0.142	0.0726	0.278	0.3468	0.206	0.2273	0.1094	0.2165	19	0	2
Chr1	25097800	25097999	0.3409	0.2949	0.2779	0.0285	0.2905	0.3389	0.2677	0.2335	0.0493	0.2902	200	4	51
Chr1	25098800	25098999	0.2559	0.1991	0.3904	0.0132	0.2713	0.163	0.0714	0.1859	0.0449	0.283	131	0	25
Chr1	25122200	25122399	0.3089	0.25	0.196	0.0683	0.1859	0.1667	0.277	0.2065	0.0392	0.1658	36	0	2
Chr1	25158800	25159199	0.4117	0.3586	0.3562	0.1974	0.4724	0.4575	0.4522	0.4109	0.2591	0.3758	135	4	34
Chr1	25163400	25163599	0.189	0.2087	0.2317	0.0472	0.314	0.2062	0.2178	0.231	0.0546	0.2035	40	2	10
Chr1	25180200	25180399	0.527	0.4433	0.4231	0.3099	0.589	0.5297	0.3563	0.4069	0.2544	0.518	90	2	51
Chr1	25181000	25181199	0.4178	0.2838	0.3017	0.1648	0.3812	0.3934	0.2632	0.3071	0.0903	0.3808	47	2	47
Chr1	25209600	25209799	0.1154	0.0251	0.0244	0.0065	0.0047	0.1046	0.0256	0.018	0.002	0.0025	0	0	0
Chr1	25216000	25216199	0.2994	0.2397	0.2112	0.1125	0.0872	0.319	0.2443	0.1924	0.125	0.0817	0	0	0
Chr1	25247800	25247999	0.3375	0.1585	0.1782	0.0173	0.2222	0.3219	0.1799	0.1542	0.0019	0.1333	21	2	0
Chr1	25266000	25266199	0.3544	0.4011	0.3825	0.1237	0.4816	0.4129	0.419	0.353	0.1369	0.4095	77	0	4
Chr1	2526800	2527199	0.2078	0.0754	0.0869	0.0535	0.0934	0.2588	0.0508	0.1063	0.0598	0.0641	40	0	2
Chr1	2531400	2531799	0.361	0.3674	0.2652	0.102	0.4053	0.351	0.2833	0.2423	0.1192	0.29	250	4	19
Chr1	25343200	25343599	0.4462	0.3228	0.3664	0.1989	0.3826	0.5116	0.3019	0.3163	0.1714	0.3156	267	0	71
Chr1	2534600	2534799	0.3076	0.3523	0.2943	0.1579	0.3752	0.2848	0.3144	0.2561	0.1346	0.3021	109	2	21
Chr1	25357800	25358199	0.4566	0.4314	0.3852	0.1583	0.4756	0.4703	0.4062	0.4062	0.1827	0.4292	241	0	21
Chr1	25400400	25400799	0.4642	0.4075	0.4986	0.1902	0.5536	0.4356	0.5731	0.481	0.1679	0.4349	181	0	28
Chr1	25401200	25401599	0.4053	0.4431	0.4425	0.1403	0.4688	0.3766	0.4099	0.4099	0.1613	0.4353	198	2	32
Chr1	25496000	25496399	0.2283	0.2303	0.258	0.0071	0.0063	0.1985	0.251	0.2332	0.0014	0.0063	10	0	0
Chr1	25505200	25505399	0.4833	0.5294	0.5604	0.1832	0.4275	0.5317	0.5662	0.4979	0.2235	0.5977	73	4	6
Chr1	25536600	25536799	0.3018	0.3276	0.3603	0.1518	0.3929	0.2796	0.3349	0.3673	0.1395	0.2587	107	0	4
Chr1	25583400	25583599	0.2234	0.1292	0.1606	0.0137	0.2234	0.2375	0.131	0.1029	0	0.1463	12	0	0
Chr1	25594400	25594599	0.2844	0.3062	0.3846	0.1761	0.3662	0.3733	0.3084	0.2457	0.154	0.3227	40	0	25
Chr1	25594800	25594999	0.2958	0.3249	0.3193	0.1352	0.2568	0.3178	0.2576	0.2581	0.139	0.3259	138	2	32
Chr1	25610000	25610199	0.3853	0.4089	0.3444	0.1243	0.3937	0.4021	0.3431	0.3351	0.1902	0.3881	122	0	8
Chr1	25613400	25613799	0.3721	0.3915	0.4366	0.2619	0.4598	0.4001	0.3731	0.4222	0.2155	0.3014	273	30	73
Chr1	25639600	25639999	0.498	0.4627	0.4601	0.2929	0.5789	0.6629	0.5079	0.5282	0.3473	0.5655	120	0	21
Chr1	25640800	25640999	0.38	0.3421	0.357	0.265	0.402	0.3962	0.3841	0.3563	0.3005	0.4372	58	0	43
Chr1	25660000	25660399	0.5613	0.5555	0.5766	0.348	0.5752	0.5242	0.5428	0.4683	0.3446	0.5024	472	8	64
Chr1	25675800	25675999	0.5349	0.4367	0.4562	0.2122	0.4883	0.4131	0.4403	0.4173	0.2204	0.4244	69	0	32
Chr1	25696400	25696799	0.3274	0.3839	0.5018	0.0689	0.3622	0.265	0.3982	0.2325	0.0523	0.3351	120	0	25
Chr1	25698200	25698399	0.3683	0.373	0.4104	0.1887	0.4311	0.4036	0.457	0.4163	0.2572	0.5233	45	0	28
Chr1	25722400	25722799	0.3297	0.2883	0.4017	0.0793	0.3625	0.2863	0.3456	0.2565	0.079	0.3325	174	2	10
Chr1	25723400	25723599	0.3437	0.3683	0.4234	0.0124	0.4457	0.3241	0.3664	0.2844	0.0101	0.1912	94	10	12
Chr1	25724000	25724199	0.1646	0.1223	0.119	0.002	0.0023	0.1606	0.1281	0.1376	0.0027	0.0033	0	0	0
Chr1	25728600	25729199	0.2156	0.2175	0.2347	0.045	0.2263	0.1892	0.2263	0.2511	0.0327	0.1752	86	0	0
Chr1	25730000	25730399	0.3347	0.3999	0.5531	0.0686	0.4588	0.2876	0.4548	0.4823	0.054	0.4362	103	2	12
Chr1	25750800	25751199	0.3407	0.3146	0.3305	0.1321	0.2349	0.3313	0.3536	0.2994	0.1627	0.1978	51	0	4
Chr1	25779600	25779799	0.2961	0.2231	0.326	0.0159	0.355	0.2883	0.2587	0.2432	0.0096	0.3003	38	0	2
Chr1	257800	258199	0.4933	0.4566	0.4562	0.1721	0.546	0.5171	0.5381	0.4952	0.206	0.516	319	4	107
Chr1	25831600	25831799	0.2346	0.2149	0.2341	0.0878	0.1702	0.1829	0.1362	0.1826	0.0632	0.1616	15	0	2
Chr1	258600	258799	0.3224	0.363	0.375	0.0264	0.4363	0.3147	0.2979	0.3966	0.0256	0.323	64	4	19
Chr1	2587800	2587999	0.4986	0.4595	0.4987	0.3328	0.6188	0.5553	0.477	0.5299	0.3333	0.4103	150	2	32
Chr1	2588200	2588399	0.4886	0.5039	0.435	0.1445	0.5126	0.5063	0.4965	0.4443	0.1501	0.5122	168	2	8
Chr1	25928800	25928999	0.2273	0.1359	0.1737	0.1266	0.2456	0.2106	0.162	0.1634	0.0596	0.1901	23	0	19
Chr1	25962400	25962799	0.4432	0.4227	0.4426	0.189	0.4789	0.561	0.4005	0.428	0.2488	0.3343	213	0	73
Chr1	25975800	25976199	0.1699	0.1393	0.1903	0.0145	0.2324	0.1257	0.1679	0.1445	0.002	0.1899	56	4	6
Chr1	25976800	25976999	0.3333	0.3046	0.442	0.0183	0.3119	0.3146	0.1156	0.204	0.0357	0.2893	64	0	12
Chr1	26031600	26031799	0.2566	0.1572	0.2655	0.1449	0.2515	0.2522	0.2174	0.2317	0.145	0.2395	12	0	4
Chr1	26084000	26084399	0.3703	0.4424	0.4183	0.1502	0.5112	0.4018	0.5036	0.4419	0.1419	0.3998	163	2	6
Chr1	26111200	26111399	0.3038	0.2655	0.1855	0.1349	0.3193	0.3544	0.2868	0.2507	0.0723	0.4154	49	0	12
Chr1	26140000	26140199	0.4318	0.2282	0.0171	0.0199	0.3842	0.4059	0.3908	0.0123	0.0085	0.2016	64	0	0
Chr1	26170000	26170199	0.3882	0.3595	0.3462	0.0932	0.4439	0.385	0.3227	0.3218	0.1144	0.3983	209	4	77
Chr1	26196200	26196399	0.2795	0.0024	0	0.0093	0.2712	0.2387	0	0.0048	0	0.1827	47	0	0
Chr1	26197000	26197199	0.4536	0.0095	0	0.0022	0.5419	0.6858	0	0	0.0063	0.5029	209	0	0
Chr1	26306800	26307199	0.3065	0.3368	0.3913	0.0164	0.4141	0.2636	0.3297	0.3472	0.0227	0.4119	159	2	15
Chr1	26335800	26336199	0.4068	0.4349	0.4225	0.1678	0.4555	0.429	0.4671	0.4228	0.2073	0.3413	237	4	19
Chr1	26359800	26359999	0.405	0.378	0.4281	0.25	0.4114	0.4214	0.3862	0.4245	0.2877	0.385	30	0	2
Chr1	26366600	26366799	0.4801	0.4463	0.4227	0.1243	0.4901	0.5432	0.5128	0.4682	0.1462	0.4634	94	0	2
Chr1	26371600	26371799	0.2073	0.1466	0.234	0.0567	0.2523	0.1316	0.1253	0.1459	0.0175	0.1252	56	0	4
Chr1	26374400	26375199	0.4392	0.451	0.4397	0.2022	0.4893	0.4229	0.5019	0.4339	0.2629	0.4575	241	6	92
Chr1	26375800	26375999	0.2366	0.296	0.1824	0.0329	0.2692	0.2171	0.1851	0.2935	0.0238	0.3397	56	0	17
Chr1	26425600	26425999	0.3496	0.2745	0.3498	0.1389	0.3468	0.2709	0.3582	0.3179	0.1467	0.2838	99	0	15
Chr1	26510800	26511199	0.4847	0.4815	0.5225	0.1791	0.5351	0.4992	0.5256	0.4753	0.1791	0.5069	347	12	69
Chr1	26551400	26552199	0.3364	0.3026	0.3603	0.0828	0.3744	0.3628	0.3492	0.2542	0.1066	0.3751	286	6	36
Chr1	26554800	26555199	0.2165	0.0576	0.0526	0.0092	0.0736	0.1604	0.0444	0.0778	0.004	0.0329	17	0	15
Chr1	2657600	2657999	0.4015	0.4013	0.3811	0.0575	0.4893	0.4604	0.3885	0.3676	0.0911	0.4343	258	2	6
Chr1	26650800	26650999	0.508	0.5589	0.6628	0.3438	0.5418	0.4953	0.5823	0.5079	0.2691	0.5137	235	6	8
Chr1	26722200	26722799	0.3453	0.3416	0.381	0.0779	0.4261	0.3265	0.3711	0.373	0.0691	0.3454	241	2	4
Chr1	26757600	26757799	0.167	0.1153	0.1933	0.0474	0.0919	0.1647	0.1357	0.1511	0.0371	0.0624	32	0	6
Chr1	26779400	26779599	0.3954	0.3681	0.3886	0.2266	0.4162	0.3937	0.3354	0.337	0.232	0.4472	114	4	36
Chr1	26880200	26880399	0.4123	0.4899	0.3597	0.1132	0.4473	0.3712	0.4918	0.4277	0.1149	0.509	75	4	6
Chr1	26880600	26880799	0.3578	0.4092	0.413	0.1897	0.4315	0.4356	0.2237	0.2554	0.2687	0.4432	159	2	32
Chr1	26926000	26926199	0.2725	0.0737	0.0051	0.0192	0.2373	0.3367	0.0752	0.0415	0.0052	0.203	15	0	0
Chr1	26956800	26956999	0.2029	0.3247	0.3566	0.0988	0.2116	0.3136	0.3467	0.2659	0.131	0.2943	34	4	0
Chr1	26993800	26993999	0.255	0.2369	0.1778	0.0108	0.2043	0.3128	0.3285	0.1562	0.0039	0.2832	21	0	2
Chr1	27036400	27036599	0.2263	0.2	0.1825	0.0389	0.2304	0.1922	0.2592	0.2346	0.0295	0.1633	28	0	0
Chr1	27117800	27117999	0.4007	0.3506	0.408	0.1684	0.3911	0.3083	0.4311	0.3573	0.1204	0.3486	34	0	10
Chr1	27240600	27240799	0.1907	0.269	0.2852	0.0133	0.2929	0.2658	0.2763	0.1804	0.0126	0.2582	71	2	4
Chr1	27241000	27241199	0.5294	0.4977	0.5973	0.2207	0.6667	0.6575	0.4847	0.5407	0.3063	0.6639	217	4	38
Chr1	27334000	27334199	0.166	0.1912	0.2666	0.058	0.2076	0.1901	0.2116	0.1478	0.0558	0.1864	66	0	4
Chr1	27428400	27428799	0.5797	0.6137	0.6458	0.4255	0.6024	0.562	0.5611	0.573	0.4213	0.5997	457	4	144
Chr1	27429200	27429399	0.7781	0.7081	0.7676	0.4986	0.7318	0.7569	0.7202	0.6573	0.4815	0.7736	161	4	38
Chr1	27440600	27440799	0.4842	0.4886	0.5348	0.2853	0.5337	0.477	0.5123	0.5156	0.2512	0.4592	265	6	10
Chr1	27710400	27710799	0.454	0.4644	0.493	0.2055	0.4902	0.433	0.485	0.4656	0.2106	0.4474	295	8	4
Chr1	27859600	27859999	0.344	0.4409	0.4114	0.0546	0.4771	0.444	0.3842	0.3541	0.0833	0.3901	183	0	40
Chr1	27860600	27860999	0.4714	0.3505	0.347	0.1362	0.3643	0.3618	0.3305	0.2918	0.1499	0.4451	170	12	69
Chr1	27932600	27932799	0.175	0.1761	0.0739	0.0066	0.09	0.2067	0.1973	0.0649	0.0051	0.1088	94	4	15
Chr1	27972000	27972199	0.481	0.4742	0.5286	0.3404	0.4411	0.4933	0.4411	0.4118	0.3432	0.585	122	0	8
Chr1	27972800	27972999	0.4397	0.5242	0.4552	0.318	0.4626	0.3802	0.4601	0.4816	0.2763	0.4737	194	2	19
Chr1	2800600	2800799	0.4004	0.2894	0.4441	0.0816	0.4412	0.2921	0.1873	0.1641	0.066	0.1685	159	2	58
Chr1	28051400	28051799	0.3263	0.3706	0.3812	0.0156	0.399	0.4453	0.3453	0.3479	0.0085	0.3929	107	2	0
Chr1	28105400	28105799	0.5597	0.5908	0.5989	0.0942	0.6095	0.5799	0.6369	0.561	0.099	0.5506	452	10	12
Chr1	28161000	28161599	0.3604	0.3228	0.4096	0.154	0.3835	0.3957	0.4829	0.3165	0.1676	0.3667	310	8	97
Chr1	28189000	28189199	0.1271	0.1547	0.0089	0.0048	0.1612	0.2542	0.1264	0.0338	0	0.2555	12	2	0
Chr1	28259200	28259399	0.2905	0.3034	0.3854	0.1371	0.2644	0.2788	0.3202	0.3034	0.1203	0.2475	51	2	2
Chr1	28280400	28280599	0.2933	0.2943	0.3155	0.1553	0.2996	0.2687	0.2622	0.3177	0.156	0.2698	10	0	2
Chr1	28293200	28293599	0.3296	0.3035	0.4354	0.0116	0.3936	0.3368	0.3203	0.3586	0.0025	0.3993	62	0	2
Chr1	28312000	28312399	0.3805	0.41	0.3738	0.1923	0.4918	0.3835	0.4857	0.396	0.2038	0.4111	127	0	23
Chr1	28397400	28397599	0.2286	0.1162	0.1786	0.0132	0.2821	0.2346	0.1283	0.2191	0.0404	0.2985	23	0	0
Chr1	28471000	28471199	0.5046	0.2412	0.0474	0.0532	0.4406	0.395	0.2513	0.0318	0.0106	0.3925	105	0	6
Chr1	28515000	28516199	0.3552	0.2214	0.1631	0.0072	0.0049	0.3656	0.2132	0.1222	0.0067	0.0027	0	4	2
Chr1	28526800	28526999	0.5382	0.5034	0.4843	0.2923	0.5506	0.5319	0.5028	0.4957	0.3176	0.5448	112	4	34
Chr1	28527600	28527799	0.2797	0.3258	0.3559	0.1471	0.4518	0.4338	0.3317	0.2844	0.1561	0.429	81	49	47
Chr1	28582000	28582199	0.161	0.2457	0.35	0.0212	0.2378	0.3376	0.3241	0.3009	0.0297	0.3032	8	0	2
Chr1	28592600	28592799	0.2156	0.2292	0.1204	0.0772	0.2564	0.2505	0.1411	0.0795	0.0486	0.1723	53	0	0
Chr1	28593000	28593199	0.3625	0.1278	0.0923	0.0076	0.3115	0.2894	0.1655	0.1155	0.0027	0.1856	49	0	4
Chr1	28702800	28703399	0.5257	0.4957	0.5204	0.0186	0.5842	0.5202	0.5247	0.5349	0.0232	0.5573	224	2	8
Chr1	28703600	28703999	0.2489	0.195	0.1856	0.1159	0.327	0.3464	0.2192	0.2269	0.1021	0.1996	88	0	6
Chr1	28731800	28731999	0.4537	0.4323	0.5131	0.0325	0.5203	0.483	0.4378	0.4437	0.0632	0.5603	97	4	0
Chr1	28749800	28749999	0.1982	0.2158	0.1795	0.098	0.2556	0.2086	0.123	0.1897	0.0832	0.1535	49	0	8
Chr1	28750200	28750399	0.4365	0.345	0.3434	0.0263	0.4226	0.2867	0.2689	0.2004	0.0355	0.3215	109	2	32
Chr1	28788600	28788799	0.3651	0.2188	0.263	0.1157	0.1885	0.2102	0.1071	0.1832	0.0813	0.2	17	2	6
Chr1	28815800	28815999	0.205	0.2468	0.2106	0.1014	0.261	0.2232	0.2927	0.1602	0.0864	0.2243	23	0	0
Chr1	28819000	28819199	0.1122	0.032	0.0647	0.0039	0.0674	0.1309	0.0323	0.0578	0.0076	0.0706	0	0	0
Chr1	28827400	28827599	0.6087	0.6198	0.6656	0.3371	0.7534	0.6679	0.6054	0.6532	0.3243	0.6044	157	0	6
Chr1	28844000	28844199	0.1619	0.246	0.2531	0.0401	0.1466	0.1841	0.2414	0.1419	0	0.1642	47	0	2
Chr1	28891600	28891799	0.4965	0.4951	0.5522	0.2424	0.4561	0.4858	0.6647	0.3631	0.2414	0.5444	79	0	8
Chr1	28912600	28912799	0.267	0.3365	0.3867	0.1198	0.4384	0.3225	0.2734	0.2218	0.0775	0.2497	155	0	2
Chr1	28913400	28913799	0.3747	0.3318	0.4944	0.0543	0.4297	0.3553	0.3556	0.3064	0.1224	0.3762	97	0	4
Chr1	28993800	28994199	0.2605	0.2674	0.2449	0.1049	0.3199	0.2933	0.3057	0.253	0.0768	0.3031	94	0	23
Chr1	28994400	28994799	0.4253	0.4665	0.4628	0.2019	0.5395	0.4692	0.4967	0.4434	0.2143	0.5564	150	2	38
Chr1	29078400	29078799	0.4527	0.4747	0.5167	0.1928	0.5361	0.4962	0.5168	0.4834	0.2284	0.4758	191	0	12
Chr1	29111800	29111999	0.1294	0.0033	0.0012	0.0044	0.0055	0.12	0.0053	0.0048	0.0009	0.0017	0	0	0
Chr1	29125800	29125999	0.2066	0.2605	0.394	0.0657	0.3293	0.3075	0.2904	0.2476	0.114	0.2689	40	0	0
Chr1	29244000	29244199	0.2483	0.3151	0.4283	0.088	0.2667	0.1725	0.3543	0.1641	0.0348	0.2382	90	0	4
Chr1	29250000	29250199	0.1634	0.0338	0.0209	0.0088	0.066	0.1225	0.1036	0.0204	0.0021	0.0252	45	0	0
Chr1	29263200	29263599	0.4216	0.4459	0.507	0.2356	0.5043	0.4975	0.506	0.4787	0.2468	0.512	222	2	45
Chr1	29263800	29263999	0.2255	0.2313	0.25	0.1004	0.2112	0.2435	0.2492	0.1838	0.1149	0.1455	47	0	10
Chr1	29305800	29305999	0.1227	0.2031	0.18	0.0608	0.145	0.131	0.1579	0.2444	0.0247	0.1206	45	2	0
Chr1	29319200	29319399	0.1635	0.1224	0.211	0.0114	0.2042	0.2065	0.2833	0.0663	0.0132	0.1988	38	0	10
Chr1	29319600	29319799	0.4143	0.4177	0.3491	0.165	0.3848	0.3995	0.3811	0.3197	0.1614	0.4468	163	4	34
Chr1	29377000	29377199	0.3629	0.3793	0.4975	0.0813	0.4153	0.4046	0.2923	0.3734	0.129	0.4508	62	0	8
Chr1	29380400	29380799	0.4053	0.4442	0.4549	0.1843	0.458	0.4147	0.4518	0.3849	0.1383	0.378	129	4	43
Chr1	29469000	29469199	0.2676	0.21	0.2438	0.0896	0.2634	0.2544	0.2253	0.1818	0.1008	0.213	8	0	2
Chr1	29496600	29496799	0.406	0.4014	0.3458	0.2382	0.4182	0.3564	0.3386	0.3002	0.1527	0.4228	105	0	40
Chr1	29590200	29590399	0.3321	0.3126	0.3413	0.167	0.301	0.3356	0.2975	0.2939	0.1809	0.3148	118	0	38
Chr1	29611400	29611799	0.264	0.2643	0.325	0.0856	0.3719	0.3597	0.2992	0.2255	0.0768	0.3026	250	2	2
Chr1	29612200	29612399	0.504	0.4693	0.4681	0.1903	0.5194	0.4487	0.489	0.4164	0.1554	0.5512	265	2	30
Chr1	29769000	29769199	0.2957	0.2209	0.1879	0.0846	0.3922	0.3893	0.2522	0.2716	0.0726	0.3126	51	0	4
Chr1	29774800	29775199	0.347	0.2992	0.3142	0.0799	0.3099	0.2908	0.3337	0.3	0.0708	0.2976	148	0	15
Chr1	2986600	2986799	0.4589	0.4021	0.3457	0.2839	0.4593	0.662	0.6267	0.3931	0.306	0.4522	120	2	15
Chr1	2993200	2993399	0.1894	0.218	0.2404	0.0248	0.2353	0.2237	0.3103	0.2874	0.0488	0.2227	28	0	2
Chr1	29940400	29940599	0.2133	0.1942	0.0304	0.0204	0.2704	0.2461	0.173	0.0957	0.0265	0.2085	56	0	0
Chr1	29983200	29983399	0.1537	0.0282	0.0457	0.0207	0.24	0.2064	0.0557	0.0418	0.0068	0.2261	36	0	0
Chr1	29984000	29984799	0.435	0.3631	0.3935	0.1945	0.5526	0.4856	0.4216	0.3684	0.1491	0.4679	235	2	17
Chr1	30200000	30200399	0.5142	0.4464	0.5004	0.0766	0.4923	0.4581	0.4237	0.5973	0.115	0.4802	252	4	8
Chr1	3023400	3024399	0.3621	0.3873	0.3447	0.0986	0.4345	0.3529	0.3626	0.3262	0.0952	0.3722	541	10	116
Chr1	30251400	30251599	0.4423	0.3716	0.36	0.2133	0.4429	0.4265	0.5146	0.4764	0.2368	0.3723	163	0	77
Chr1	30253200	30253399	0.4913	0.4316	0.4497	0.3081	0.4514	0.4577	0.4597	0.4743	0.2255	0.3947	140	2	21
Chr1	30255400	30255599	0.1648	0.1671	0.0515	0.0191	0.1065	0.1953	0.1604	0.0663	0	0.0989	17	0	0
Chr1	30427200	30427599	0.4316	0.4742	0.4372	0.2912	0.4797	0.4007	0.4572	0.3677	0.277	0.4048	228	15	73
Chr1	3062000	3062199	0.386	0.4041	0.3774	0.1498	0.3568	0.4167	0.4053	0.3983	0.1191	0.3711	81	0	2
Chr1	3063400	3063799	0.4786	0.4965	0.4903	0.1487	0.5324	0.4749	0.5071	0.4569	0.182	0.4505	174	0	2
Chr1	3073200	3073399	0.4232	0.346	0.2658	0.0082	0.3539	0.3497	0.21	0.3522	0.0123	0.3294	36	0	8
Chr1	3073800	3073999	0.5893	0.4845	0.4198	0.253	0.4945	0.503	0.5185	0.3739	0.2411	0.5312	202	2	23
Chr1	3250600	3250999	0.3346	0.2922	0.2933	0.0859	0.3522	0.388	0.3631	0.3667	0.0723	0.3448	114	0	19
Chr1	3251200	3251599	0.3611	0.3195	0.3775	0.1238	0.3633	0.397	0.2183	0.3085	0.1273	0.438	198	10	47
Chr1	3360600	3360799	0.2378	0.2292	0.2303	0.0304	0.2572	0.1902	0.1667	0.1173	0.0562	0.1756	135	2	32
Chr1	3362000	3362199	0.311	0.2084	0.1779	0.0397	0.2949	0.2511	0.1737	0.1024	0.0546	0.1395	69	0	2
Chr1	3412800	3413399	0.4097	0.3385	0.4742	0.017	0.3891	0.4039	0.4284	0.3349	0.0294	0.3378	222	8	28
Chr1	3413600	3413799	0.485	0.4104	0.5	0.1554	0.5777	0.3771	0.4677	0.3992	0.2058	0.4487	103	0	15
Chr1	3427800	3427999	0.3709	0.3426	0.3326	0.074	0.3981	0.4519	0.4097	0.3588	0.0918	0.4079	90	0	21
Chr1	3498000	3498399	0.3876	0.3385	0.397	0.2026	0.3701	0.365	0.3896	0.4085	0.2139	0.3531	71	2	15
Chr1	3498600	3498999	0.3131	0.3426	0.3747	0.0858	0.3668	0.3789	0.3696	0.3342	0.118	0.3698	112	2	15
Chr1	3546800	3546999	0.6605	0.6845	0.6867	0.4126	0.7207	0.689	0.6724	0.6667	0.3962	0.6786	211	2	8
Chr1	3547600	3547799	0.6305	0.6717	0.7305	0.4739	0.7554	0.7231	0.7423	0.6623	0.4111	0.6979	260	2	34
Chr1	3552000	3552199	0.2384	0.1935	0.2752	0.0554	0.3463	0.2212	0.2739	0.2065	0.0622	0.1677	15	0	4
Chr1	3573000	3573199	0.3969	0.2349	0.2899	0.0384	0.2676	0.2726	0.2376	0.222	0.0304	0.1559	146	0	6
Chr1	372400	372599	0.2845	0.2778	0.2806	0.0483	0.3928	0.2704	0.2755	0.2552	0.0521	0.3108	66	0	0
Chr1	3771000	3771199	0.4264	0.411	0.4805	0.2087	0.4316	0.4618	0.4267	0.5729	0.2155	0.5175	88	0	12
Chr1	3771600	3771799	0.5873	0.3804	0.4526	0.086	0.4143	0.2465	0.557	0.523	0.0476	0.4306	84	0	0
Chr1	3825800	3827199	0.381	0.3581	0.3399	0.1395	0.4452	0.3779	0.4142	0.3898	0.1521	0.3864	590	6	478
Chr1	3827600	3827799	0.152	0.0268	0.0545	0.0058	0.1717	0.0996	0.0086	0.1786	0	0.0149	8	0	8
Chr1	3892000	3892599	0.2823	0.1872	0.2413	0.0077	0.3211	0.2545	0.2198	0.2048	0.0051	0.2631	178	0	8
Chr1	3920000	3920199	0.4516	0.3753	0.4507	0.0074	0.3815	0.4414	0.4695	0.4035	0.0169	0.3405	135	2	6
Chr1	3926000	3926199	0.2649	0.2075	0.1906	0.108	0.2409	0.2548	0.1523	0.1429	0.0857	0.2097	21	0	6
Chr1	3932800	3933199	0.2501	0.2114	0.2814	0.0124	0.1064	0.2825	0.2005	0.2563	0.0135	0.1212	53	2	0
Chr1	3933400	3933599	0.3574	0.2708	0.2532	0.0133	0.3354	0.2775	0.317	0.1568	0.1048	0.261	81	0	4
Chr1	3980000	3980599	0.3677	0.4197	0.4029	0.0572	0.4325	0.4407	0.5365	0.4404	0.0582	0.3907	286	2	17
Chr1	4061400	4061599	0.3684	0.3894	0.4607	0.0766	0.423	0.4544	0.3557	0.3905	0.1139	0.3421	155	2	4
Chr1	4093200	4093599	0.3683	0.3602	0.4451	0.0392	0.4599	0.3908	0.4095	0.3726	0.0743	0.4681	181	0	23
Chr1	4094000	4094599	0.4155	0.3555	0.4408	0.1004	0.4743	0.4783	0.4279	0.3462	0.1404	0.4071	422	4	116
Chr1	4110600	4110799	0.5319	0.4765	0.5184	0.2803	0.5356	0.5638	0.45	0.4255	0.3797	0.4801	168	0	71
Chr1	4111000	4111199	0.3691	0.3955	0.4055	0.1928	0.4444	0.4816	0.3457	0.3613	0.1885	0.5215	62	2	32
Chr1	4112000	4112599	0.4061	0.4362	0.4179	0.1599	0.419	0.4675	0.429	0.3864	0.2014	0.4661	295	10	243
Chr1	4209400	4209599	0.6324	0.635	0.5761	0.4066	0.6459	0.625	0.6527	0.6555	0.3977	0.6379	172	10	47
Chr1	42200	42599	0.2166	0.0744	0.1026	0.0047	0.0179	0.12	0.0792	0.0605	0.0027	0.003	32	0	0
Chr1	431200	431599	0.508	0.5679	0.5769	0.2512	0.6185	0.5936	0.5495	0.5324	0.2201	0.5726	256	10	51
Chr1	431800	431999	0.4071	0.4418	0.4636	0.3217	0.5269	0.4449	0.436	0.381	0.2457	0.5125	200	2	81
Chr1	4326400	4326599	0.2568	0.1521	0.097	0.0065	0.2571	0.2963	0.2125	0.2	0.0462	0.0846	32	0	0
Chr1	4329800	4329999	0.3882	0.4894	0.5116	0.2207	0.5639	0.5342	0.5026	0.5192	0.2485	0.5729	90	2	4
Chr1	4334200	4334599	0.4842	0.5384	0.4494	0.2502	0.5412	0.4933	0.4727	0.3881	0.2092	0.4512	150	2	53
Chr1	433800	433999	0.2164	0.2275	0.2419	0.0888	0.2895	0.1883	0.2	0.2005	0.059	0.2857	34	0	0
Chr1	4405800	4406399	0.5146	0.4572	0.5247	0.2311	0.592	0.4879	0.4933	0.5353	0.2859	0.5851	310	6	155
Chr1	4407400	4407999	0.3422	0.385	0.3505	0.2088	0.4042	0.4039	0.4385	0.3741	0.2594	0.406	245	6	144
Chr1	4409200	4409399	0.3501	0.3692	0.3789	0.2196	0.4015	0.4457	0.3273	0.3458	0.1401	0.3793	47	0	34
Chr1	4411000	4411199	0.534	0.5115	0.5861	0.1223	0.584	0.5875	0.5891	0.4791	0.2053	0.6031	144	10	62
Chr1	44600	44799	0.5308	0.4713	0.5679	0.1048	0.4291	0.4195	0.4766	0.3901	0.0566	0.4948	155	2	12
Chr1	447400	447599	0.194	0.1406	0.0874	0.0076	0.0065	0.1847	0.1422	0.0588	0.0031	0.0034	8	0	2
Chr1	4525200	4525399	0.653	0.7014	0.6746	0.042	0.6991	0.6333	0.6679	0.6694	0	0.6163	66	0	0
Chr1	4583000	4583199	0.2105	0.4128	0.4103	0.0149	0.3863	0.2922	0.3584	0.2805	0.0116	0.3422	99	0	2
Chr1	4595000	4595399	0.2087	0.2319	0.2205	0.0462	0.2198	0.2832	0.2814	0.2158	0.0291	0.3107	4	0	8
Chr1	4603800	4603999	0.2177	0.1145	0.1632	0.05	0.1537	0.1553	0.1791	0.1284	0.0467	0.0852	15	0	0
Chr1	4658200	4658599	0.3368	0.3502	0.3651	0.0143	0.445	0.3629	0.4542	0.3558	0.0295	0.419	155	2	0
Chr1	4686000	4686199	0.2136	0.202	0.2245	0.072	0.2945	0.1898	0.1215	0.124	0.0263	0.1788	71	2	30
Chr1	4770400	4770799	0.3453	0.4391	0.3703	0.1094	0.3843	0.4367	0.4484	0.4232	0.1312	0.5514	172	2	12
Chr1	4860200	4860599	0.3404	0.3032	0.4069	0.1287	0.3964	0.3408	0.3444	0.4144	0.1493	0.3412	114	0	4
Chr1	4896600	4896799	0.6562	0.6022	0.6055	0.1291	0.6437	0.6735	0.6552	0.588	0.0267	0.7056	51	2	0
Chr1	4966600	4966799	0.4928	0.4643	0.4619	0.1479	0.4742	0.5724	0.5285	0.5293	0.2132	0.4871	146	4	15
Chr1	499800	500199	0.4609	0.4301	0.4404	0.1478	0.4992	0.444	0.4769	0.4908	0.1777	0.541	265	6	77
Chr1	500400	500599	0.5351	0.4946	0.6179	0.2594	0.5411	0.5597	0.4186	0.4	0.308	0.4982	276	8	75
Chr1	500800	500999	0.4893	0.4382	0.3455	0.2372	0.4059	0.3968	0.3551	0.3727	0.1657	0.3756	92	0	25
Chr1	5056000	5056199	0.5463	0.5571	0.6484	0.2132	0.5926	0.5318	0.6054	0.5555	0.2327	0.5221	228	4	8
Chr1	5098200	5098599	0.4144	0.3383	0.3335	0.0317	0.4792	0.4266	0.4161	0.2941	0.0596	0.3758	140	0	17
Chr1	5101400	5101599	0.3618	0.3249	0.3755	0.2126	0.3215	0.3394	0.3711	0.4023	0.1932	0.2978	25	0	8
Chr1	513000	513199	0.3949	0.3727	0.3027	0.128	0.3988	0.4447	0.3981	0.3794	0.1105	0.3511	86	2	17
Chr1	5172000	5172199	0.4629	0.3963	0.4649	0.2693	0.4745	0.4024	0.4985	0.4149	0.2729	0.4579	64	0	10
Chr1	5198400	5198799	0.2913	0.2377	0.2188	0.0242	0.3205	0.3194	0.2964	0.2062	0.0337	0.342	97	2	4
Chr1	5285200	5285399	0.6584	0.5359	0.567	0.2319	0.6078	0.5859	0.3981	0.5306	0.2462	0.5	170	2	15
Chr1	5356800	5357199	0.3482	0.2732	0.2817	0.0071	0.2722	0.3341	0.3195	0.3157	0.0044	0.262	69	0	6
Chr1	5389800	5389999	0.1757	0.1403	0.1841	0.0622	0.213	0.2878	0.2128	0.2106	0.0442	0.215	8	0	2
Chr1	5391400	5391799	0.6187	0.5634	0.6075	0.18	0.6555	0.675	0.6218	0.585	0.2057	0.6311	187	0	21
Chr1	5392400	5392799	0.3458	0.4366	0.4622	0.1787	0.4105	0.3877	0.4638	0.362	0.196	0.4157	191	4	58
Chr1	540400	540599	0.4953	0.4952	0.5263	0.2112	0.4744	0.3825	0.5327	0.4773	0.2355	0.5221	97	0	8
Chr1	540800	540999	0.535	0.5702	0.6759	0.185	0.6642	0.5754	0.6335	0.5977	0.2885	0.6183	135	2	19
Chr1	5437000	5437199	0.4132	0.5249	0.5571	0.266	0.4808	0.5084	0.4762	0.5427	0.3133	0.5472	178	0	30
Chr1	544200	544399	0.2014	0.0023	0.0074	0.0102	0.0023	0.1529	0.0074	0.0055	0	0	0	0	0
Chr1	549600	549799	0.4572	0.448	0.4692	0.1893	0.362	0.4009	0.5528	0.3958	0.211	0.385	112	2	32
Chr1	550600	550799	0.2808	0.2687	0.3079	0.1733	0.3317	0.3647	0.3022	0.21	0.122	0.2689	174	0	34
Chr1	5531200	5531799	0.4194	0.4437	0.4595	0.194	0.4727	0.4333	0.4307	0.5073	0.253	0.4741	224	0	10
Chr1	55600	55999	0.3976	0.4036	0.4542	0.0987	0.4775	0.4614	0.4699	0.3489	0.1491	0.4391	181	0	25
Chr1	56400	56599	0.4728	0.5516	0.6055	0.2137	0.5851	0.4994	0.5527	0.4839	0.1958	0.4915	140	2	2
Chr1	5657400	5657599	0.5025	0.521	0.5084	0.3071	0.4542	0.5083	0.5898	0.5096	0.3524	0.5019	109	0	34
Chr1	5659000	5659199	0.3762	0.5372	0.451	0.2123	0.5213	0.5838	0.4528	0.3924	0.1318	0.444	122	4	43
Chr1	5681600	5681799	0.4332	0.3226	0.2721	0.0421	0.4376	0.1596	0.3197	0.0614	0.0083	0.3103	185	8	6
Chr1	5701800	5702199	0.4105	0.381	0.4024	0.2359	0.4196	0.3847	0.3742	0.3843	0.1985	0.3857	342	2	51
Chr1	5798600	5799599	0.3037	0.2692	0.2874	0.0845	0.3501	0.2699	0.254	0.2772	0.055	0.2968	426	2	49
Chr1	5847800	5847999	0.1658	0.1758	0.2168	0.0608	0.1682	0.1903	0.1884	0.1619	0.0367	0.1594	0	0	0
Chr1	5862800	5863199	0.3467	0.387	0.4054	0.1107	0.3594	0.4186	0.454	0.3577	0.1018	0.3191	88	0	6
Chr1	587600	587799	0.5491	0.5447	0.5251	0.2535	0.6552	0.5714	0.6	0.4357	0.2274	0.5497	174	6	21
Chr1	5899000	5899399	0.3423	0.3749	0.4262	0.1533	0.4737	0.437	0.3809	0.319	0.2027	0.5176	284	2	23
Chr1	5899600	5899799	0.6801	0.7053	0.7294	0.2405	0.6524	0.6827	0.6944	0.5421	0.214	0.6531	245	4	12
Chr1	5911600	5911999	0.4951	0.476	0.4923	0.2886	0.5315	0.5228	0.5541	0.4877	0.366	0.4665	172	2	47
Chr1	5965400	5965599	0.3502	0.3958	0.489	0.0949	0.4921	0.3333	0.3554	0.3236	0.0871	0.4532	120	0	8
Chr1	5966800	5966999	0.3372	0.2319	0.4135	0.0147	0.329	0.3652	0.2879	0.3001	0.0236	0.2469	79	0	6
Chr1	5974800	5975399	0.3562	0.2886	0.3138	0.0878	0.3816	0.358	0.279	0.2231	0.0954	0.3454	291	0	71
Chr1	6074800	6074999	0.3423	0.3974	0.509	0.0442	0.5062	0.3921	0.3657	0.2971	0.0649	0.4059	43	0	2
Chr1	6075200	6075599	0.3785	0.3882	0.4376	0.166	0.4298	0.3538	0.3869	0.3483	0.1076	0.4007	71	0	12
Chr1	6102400	6102999	0.3101	0.2322	0.2709	0.0758	0.2793	0.2807	0.2406	0.2741	0.0927	0.2922	101	2	15
Chr1	6123200	6123399	0.1757	0.1677	0.1084	0.0021	0.0506	0.3377	0.3487	0.177	0	0.0519	28	0	0
Chr1	612600	612799	0.1541	0.305	0.3386	0.0098	0.2082	0.2238	0.2578	0.0918	0.0052	0.2475	62	0	0
Chr1	6141400	6141599	0.2976	0.0441	0.1311	0.0705	0.4429	0.3699	0.0681	0.0952	0.0269	0.4146	66	2	6
Chr1	6156400	6156599	0.4664	0.4762	0.4513	0.0526	0.5633	0.5711	0.406	0.4324	0.0601	0.5314	140	2	15
Chr1	6157200	6157399	0.3611	0.3415	0.3531	0.2532	0.4214	0.3831	0.3313	0.3317	0.2559	0.3681	60	2	51
Chr1	6158200	6158399	0.3302	0.2164	0.2602	0.1665	0.3544	0.3054	0.2896	0.2166	0.1799	0.2782	23	4	15
Chr1	6158600	6158999	0.4676	0.3904	0.4388	0.2068	0.4689	0.455	0.4137	0.3435	0.2015	0.3817	308	2	51
Chr1	6173400	6173599	0.3138	0.1622	0.168	0.0094	0.4466	0.2769	0.4531	0.1609	0	0.4196	56	0	0
Chr1	6197400	6197599	0.2919	0.3233	0.39	0.0993	0.2505	0.3455	0.3676	0.3302	0.0798	0.284	32	0	8
Chr1	6198200	6198599	0.2276	0.1575	0.1874	0.0064	0.1161	0.2565	0.0812	0.1183	0.0074	0.0952	49	0	17
Chr1	6219000	6219199	0.5403	0.5765	0.6922	0.1766	0.5759	0.7198	0.6265	0.4933	0.0592	0.6066	75	0	6
Chr1	6234000	6234199	0.3957	0.3455	0.1802	0.1233	0.331	0.3	0.3291	0.2159	0.0599	0.4762	60	2	2
Chr1	6235000	6235199	0.3919	0.4294	0.3532	0.0706	0.472	0.4165	0.4061	0.407	0.0899	0.4943	103	0	19
Chr1	6235600	6235799	0.1158	0.0679	0.0902	0.0048	0.1937	0.1346	0.1381	0.1307	0.0155	0.1323	36	0	4
Chr1	6236400	6236599	0.3307	0.3133	0.2102	0.0898	0.3226	0.2957	0.2211	0.2812	0.081	0.2945	58	4	36
Chr1	6237600	6237799	0.6047	0.4623	0.4723	0.1173	0.5051	0.4973	0.4537	0.4114	0.09	0.4372	56	0	25
Chr1	6263200	6263399	0.3	0.2703	0.1029	0.0445	0.2535	0.3507	0.2774	0.1143	0.0497	0.1511	112	0	12
Chr1	6273400	6273799	0.2629	0.1561	0.1766	0.0163	0.2632	0.262	0.1856	0.1224	0.0115	0.1931	243	8	6
Chr1	634200	634399	0.5483	0.7353	0.7051	0.0963	0.7445	0.6858	0.7034	0.6869	0.0706	0.5991	176	0	0
Chr1	6379400	6379599	0.3947	0.2968	0.3531	0.2333	0.4215	0.3943	0.2621	0.3162	0.2611	0.3622	69	0	32
Chr1	6403200	6403999	0.3226	0.3043	0.2564	0.1241	0.345	0.3575	0.3038	0.2969	0.1251	0.299	200	2	32
Chr1	6404400	6404999	0.2971	0.3126	0.2808	0.0646	0.3734	0.3564	0.3381	0.2082	0.123	0.3808	155	0	15
Chr1	6405200	6405399	0.3551	0.3238	0.2761	0.0186	0.3771	0.3671	0.2848	0.2896	0.0284	0.2802	17	0	2
Chr1	6425800	6425999	0.1587	0.164	0.1376	0.025	0.1455	0.145	0.1652	0.142	0.0417	0.1438	6	0	0
Chr1	6426200	6426599	0.327	0.3278	0.3803	0.1583	0.3893	0.3649	0.3444	0.3501	0.1769	0.3088	153	0	2
Chr1	6454600	6454999	0.3706	0.4636	0.4631	0.07	0.4841	0.5421	0.4786	0.4506	0.0821	0.5301	207	0	43
Chr1	6455800	6456199	0.3119	0.345	0.3351	0.0362	0.5287	0.2735	0.3818	0.3206	0.0022	0.426	120	0	6
Chr1	6470600	6470999	0.3277	0.2783	0.3183	0.1612	0.3431	0.3301	0.245	0.3093	0.1824	0.3059	45	2	40
Chr1	6473000	6473199	0.4323	0.2857	0.3103	0.2666	0.4317	0.4487	0.4324	0.334	0.2062	0.3732	60	0	19
Chr1	6484600	6484799	0.2352	0.2492	0.2737	0.0263	0.2	0.2123	0.3827	0.3105	0.0119	0.2121	32	0	0
Chr1	6514400	6514799	0.3483	0.3846	0.4518	0.0656	0.446	0.3918	0.451	0.3487	0.0941	0.2727	155	0	6
Chr1	6515000	6515399	0.3691	0.4059	0.4147	0.1775	0.443	0.4481	0.4425	0.4067	0.1231	0.3224	142	0	15
Chr1	6538400	6538799	0.6521	0.6536	0.6268	0.2183	0.7101	0.6686	0.693	0.5357	0.2673	0.5609	446	17	168
Chr1	6541200	6541399	0.382	0.3234	0.4438	0.2401	0.4389	0.4094	0.392	0.3211	0.2583	0.4575	105	0	58
Chr1	6541600	6541999	0.3763	0.3729	0.3761	0.1757	0.4568	0.3431	0.3577	0.4048	0.2082	0.3534	168	2	122
Chr1	6543400	6543599	0.6149	0.5847	0.5728	0.2044	0.7015	0.4303	0.4096	0.3559	0.0157	0.4454	239	10	64
Chr1	6575200	6575399	0.3029	0.3448	0.3287	0.1801	0.4467	0.378	0.3712	0.3475	0.2218	0.3952	90	0	10
Chr1	6588000	6588199	0.3509	0.2024	0.2274	0.2042	0.3682	0.3963	0.2094	0.1713	0.1935	0.3327	56	0	28
Chr1	6593000	6593399	0.4077	0.3032	0.3503	0.1542	0.4266	0.4438	0.3606	0.2604	0.1558	0.3988	196	4	79
Chr1	6594000	6594199	0.2313	0.1449	0.1726	0.0037	0.2992	0.237	0.1565	0.1578	0.0016	0.2534	92	0	15
Chr1	6640600	6641199	0.3194	0.3451	0.3808	0.1926	0.4036	0.4132	0.3899	0.3693	0.182	0.3597	168	0	28
Chr1	6660200	6660399	0.2796	0.1825	0.1911	0.1338	0.2822	0.2673	0.2017	0.2947	0.1506	0.2068	43	0	6
Chr1	6704200	6704399	0.5183	0.4952	0.5004	0.159	0.6065	0.4023	0.4848	0.4485	0.1087	0.3892	291	4	69
Chr1	670600	670799	0.2304	0.2042	0.2388	0.1352	0.2679	0.321	0.2671	0.2919	0.1308	0.1807	56	0	10
Chr1	6707200	6707599	0.2956	0.3403	0.2812	0.1577	0.3669	0.3228	0.2781	0.2742	0.1875	0.3133	92	6	90
Chr1	6709000	6709399	0.4164	0.4209	0.467	0.2576	0.5334	0.4165	0.4281	0.3847	0.216	0.4262	353	10	153
Chr1	6709600	6709799	0.3599	0.3351	0.3492	0.1442	0.3661	0.3333	0.3321	0.2586	0.1463	0.3464	84	0	19
Chr1	6715200	6715599	0.4674	0.3581	0.3252	0.0283	0.4211	0.4436	0.366	0.3798	0.016	0.4421	271	0	0
Chr1	6718000	6718199	0.3664	0.1837	0.0894	0.147	0.4657	0.3833	0.1951	0.0497	0.1852	0.3723	112	2	21
Chr1	6720800	6720999	0.3858	0.0737	0.043	0.0288	0.4172	0.3919	0.1159	0.0148	0.0542	0.3511	105	4	17
Chr1	6722200	6722399	0.1771	0.0045	0.0157	0.0197	0.0156	0.2126	0.0066	0.0331	0.0202	0.0259	0	0	0
Chr1	6723000	6723199	0.3716	0.4137	0.4672	0.2603	0.4086	0.4189	0.433	0.4346	0.2975	0.3918	183	2	23
Chr1	6736800	6737199	0.4323	0.3946	0.4898	0.2312	0.4293	0.4234	0.493	0.4153	0.2525	0.4733	204	2	47
Chr1	6743000	6743199	0.3972	0.3563	0.3276	0.0258	0.4281	0.4164	0.4616	0.2751	0.0453	0.4344	146	0	12
Chr1	6744000	6744199	0.3619	0.3594	0.3226	0.0369	0.4579	0.3833	0.2971	0.224	0.0906	0.3301	77	0	0
Chr1	6751200	6751399	0.1324	0.0505	0.087	0.0037	0.0023	0.1289	0.0465	0.0929	0.0047	0.0015	0	0	0
Chr1	6906000	6906599	0.473	0.5125	0.559	0.1932	0.5875	0.4987	0.5439	0.56	0.2016	0.549	386	53	21
Chr1	6927400	6927599	0.1899	0.1922	0.1975	0.0315	0.0109	0.2386	0.1985	0.2296	0.0794	0.0077	6	0	2
Chr1	696400	696799	0.3725	0.3717	0.3979	0.2196	0.4846	0.3456	0.3623	0.3711	0.212	0.3196	224	6	58
Chr1	697200	697599	0.2317	0.295	0.3622	0.0221	0.3333	0.2993	0.2675	0.2554	0.0113	0.2571	148	0	28
Chr1	7023400	7023599	0.4055	0.4309	0.3966	0.1141	0.4289	0.3903	0.3988	0.396	0.1115	0.383	45	2	8
Chr1	7024400	7024599	0.3848	0.4088	0.3986	0.2128	0.454	0.4782	0.4101	0.3984	0.2529	0.4994	51	2	4
Chr1	7035800	7035999	0.2857	0.343	0.4534	0.1189	0.3346	0.4303	0.4094	0.3623	0.1088	0.415	153	0	38
Chr1	7077800	7077999	0.5511	0.5791	0.5486	0.2635	0.5194	0.6355	0.5276	0.5089	0.2192	0.5395	209	2	2
Chr1	7132600	7132999	0.3752	0.2854	0.3401	0.0791	0.3454	0.3399	0.3835	0.3022	0.1029	0.3194	163	2	6
Chr1	7138600	7138799	0.3523	0.3702	0.2853	0.2203	0.4232	0.3911	0.3783	0.2733	0.1707	0.4682	47	0	12
Chr1	7227600	7228199	0.2595	0.2765	0.2736	0.0656	0.2723	0.2861	0.2728	0.245	0.045	0.2609	178	0	6
Chr1	7241000	7241399	0.4155	0.5102	0.5422	0.0569	0.5308	0.5118	0.5108	0.4594	0.0176	0.5336	198	0	0
Chr1	7251800	7251999	0.2547	0.2127	0.1918	0.0127	0.1186	0.221	0.1912	0.2361	0.0089	0.2463	148	0	0
Chr1	7255000	7255199	0.5055	0.5149	0.3876	0.149	0.489	0.3796	0.4688	0.352	0.1592	0.4185	176	0	45
Chr1	7257000	7257399	0.3722	0.3035	0.3859	0.2445	0.3844	0.368	0.3555	0.3019	0.2241	0.336	237	6	73
Chr1	7281800	7281999	0.6147	0.5476	0.698	0.2369	0.6316	0.5724	0.5714	0.6791	0.2119	0.5978	153	0	10
Chr1	7282200	7282399	0.5182	0.3783	0.5047	0.2597	0.5303	0.4019	0.4762	0.3767	0.2391	0.436	153	4	34
Chr1	7344400	7344599	0.6258	0.6989	0.6868	0.2921	0.636	0.6485	0.6376	0.5689	0.2109	0.5926	140	2	4
Chr1	7352800	7352999	0.2083	0.1267	0.1764	0.0697	0.2803	0.1406	0.2178	0.2137	0.0354	0.167	112	2	32
Chr1	7365600	7365799	0.2817	0.3533	0.2718	0.0294	0.2689	0.403	0.3388	0.2692	0	0.3645	47	0	2
Chr1	7392200	7392399	0.4015	0.5195	0.5129	0.1562	0.4863	0.4624	0.4518	0.4673	0.1831	0.5232	73	0	0
Chr1	7393200	7393399	0.461	0.4737	0.5708	0.0182	0.5601	0.5073	0.4243	0.3938	0.0341	0.5152	204	2	10
Chr1	7394600	7394799	0.2342	0.2717	0.3589	0.1038	0.2969	0.2933	0.3255	0.2724	0.1014	0.2747	38	2	0
Chr1	7541200	7541399	0.2647	0.263	0.3514	0.0695	0.2834	0.365	0.2758	0.2596	0.0963	0.2778	109	2	8
Chr1	758600	758799	0.4916	0.3922	0.407	0.1663	0.4385	0.3767	0.3871	0.2869	0.1054	0.3372	209	6	38
Chr1	760200	760399	0.4349	0.3631	0.3014	0.2694	0.4438	0.4394	0.4812	0.4426	0.221	0.4	109	4	64
Chr1	7604800	7604999	0.547	0.5368	0.4509	0.0697	0.4678	0.5923	0.6045	0.5138	0.0788	0.5893	135	0	12
Chr1	7665400	7665999	0.2473	0.2956	0.3196	0.1037	0.3003	0.2791	0.311	0.2958	0.1144	0.2763	155	2	6
Chr1	7715000	7715199	0.3001	0.2703	0.1949	0.0068	0.275	0.2238	0.1345	0.235	0.0015	0.1615	150	2	15
Chr1	7717400	7717799	0.4903	0.5362	0.5555	0.1317	0.6332	0.623	0.5854	0.5524	0.1258	0.5338	357	6	64
Chr1	7722400	7722599	0.4997	0.4333	0.3935	0.0659	0.4748	0.3779	0.3374	0.3823	0.0235	0.4023	181	4	17
Chr1	7725200	7725599	0.406	0.3583	0.343	0.0526	0.4529	0.4007	0.4698	0.4221	0.0661	0.3239	310	2	75
Chr1	77400	77599	0.3422	0.2613	0.2382	0.0312	0.307	0.275	0.3227	0.3183	0.0196	0.3199	77	0	6
Chr1	7761200	7761799	0.5319	0.5349	0.4982	0.2637	0.5679	0.5893	0.5706	0.5025	0.3126	0.5688	513	6	200
Chr1	7766200	7766599	0.3335	0.2806	0.3716	0.174	0.3089	0.3471	0.3343	0.3559	0.223	0.2686	196	0	51
Chr1	7783800	7784199	0.2136	0.1279	0.1282	0.0577	0.1983	0.1889	0.1726	0.0862	0.0606	0.1352	51	0	0
Chr1	7787400	7787599	0.3371	0.4218	0.3895	0.0665	0.4722	0.4331	0.4271	0.3893	0.0755	0.4022	101	4	2
Chr1	781000	781199	0.4378	0.3405	0.4694	0.0316	0.2483	0.2558	0.4024	0.3298	0.0449	0.3153	127	0	10
Chr1	7816000	7816199	0.1652	0.0722	0.2484	0.0125	0.0027	0.114	0.1014	0.223	0.003	0.0086	0	0	0
Chr1	7833200	7834199	0.3431	0.3399	0.3681	0.0955	0.3896	0.349	0.3188	0.2867	0.0914	0.4002	215	0	6
Chr1	7935600	7935799	0.1753	0.226	0.2228	0.047	0.176	0.2235	0.3191	0.1573	0.0152	0.2493	36	2	0
Chr1	7936600	7936799	0.6033	0.601	0.6138	0.0106	0.6522	0.649	0.6192	0.6416	0.0494	0.5617	148	2	0
Chr1	7959600	7959999	0.1928	0.1485	0.1277	0.0149	0.0274	0.1983	0.1161	0.1407	0.0084	0.0471	15	0	10
Chr1	7960800	7960999	0.5447	0.5748	0.5443	0.4251	0.6158	0.57	0.5645	0.5575	0.4323	0.608	230	4	153
Chr1	7975800	7975999	0.4367	0.3569	0.4356	0.1652	0.3672	0.5124	0.3836	0.3994	0.241	0.3652	38	0	17
Chr1	7985000	7985399	0.3477	0.3403	0.4361	0.0274	0.4907	0.4537	0.3199	0.243	0.0305	0.3333	299	4	69
Chr1	7986400	7986599	0.1228	0.105	0.0653	0.0099	0.134	0.1088	0.0815	0.0418	0.0064	0.0686	71	0	19
Chr1	8016400	8016599	0.7493	0.7381	0.6777	0.3467	0.6991	0.6553	0.68	0.6491	0.4309	0.6466	241	4	21
Chr1	8044000	8044199	0.3125	0.2543	0.2288	0.0807	0.3119	0.3081	0.2923	0.244	0.0728	0.2188	71	0	2
Chr1	8053600	8053799	0.2815	0.2973	0.2838	0.1689	0.2863	0.2457	0.2794	0.2117	0.1359	0.2878	19	2	0
Chr1	8116600	8116799	0.1846	0.3094	0.221	0.0561	0.2739	0.3793	0.122	0.2881	0.055	0.2857	127	0	30
Chr1	8169400	8169599	0.1942	0.2847	0.2478	0.0437	0.3459	0.1739	0.3018	0.2105	0.0249	0.2249	36	0	0
Chr1	8169800	8169999	0.4873	0.4672	0.4487	0.0997	0.6087	0.5616	0.4736	0.35	0.0734	0.5466	122	0	10
Chr1	8189800	8190199	0.2749	0.3664	0.3049	0.1051	0.3758	0.3704	0.3428	0.3086	0.1489	0.3718	194	2	12
Chr1	8190400	8190599	0.4826	0.5309	0.4954	0.3158	0.5586	0.5302	0.4348	0.4899	0.2593	0.3706	172	4	30
Chr1	8201200	8201599	0.4237	0.3657	0.4958	0.2215	0.4462	0.4259	0.4164	0.3785	0.2142	0.4123	271	0	30
Chr1	8205000	8205199	0.3626	0.4387	0.369	0.1462	0.3509	0.3386	0.4233	0.3691	0.2	0.3448	25	2	8
Chr1	8205400	8205599	0.3647	0.1263	0.1229	0.0905	0.3454	0.2695	0.1778	0.1478	0.0349	0.3155	51	2	17
Chr1	822200	822399	0.6223	0.4936	0.5342	0.1816	0.5698	0.466	0.4187	0.5856	0.1776	0.4268	77	2	8
Chr1	8235800	8236399	0.3387	0.2907	0.3312	0.1188	0.3968	0.3376	0.3139	0.2461	0.0978	0.4131	133	2	28
Chr1	8236600	8236799	0.1657	0.1691	0.1103	0.0493	0.2495	0.212	0.0321	0.1258	0.0225	0.2222	21	0	12
Chr1	8238000	8238199	0.3054	0.289	0.3006	0.21	0.2673	0.3135	0.286	0.3064	0.1861	0.3691	40	0	30
Chr1	8238600	8238799	0.3516	0.4106	0.5203	0.093	0.4435	0.3636	0.45	0.4503	0.1322	0.5246	131	2	81
Chr1	8239400	8239799	0.365	0.2659	0.2871	0.1318	0.4585	0.4649	0.2994	0.2989	0.2128	0.4384	107	2	75
Chr1	8266600	8266799	0.5561	0.5444	0.5965	0.4481	0.5829	0.6678	0.5633	0.5255	0.5	0.5215	174	28	163
Chr1	8267200	8267599	0.4172	0.4753	0.4139	0.0561	0.5083	0.4571	0.4682	0.463	0.0388	0.4459	340	4	90
Chr1	8272400	8272999	0.4814	0.4501	0.5538	0.2892	0.5089	0.4939	0.5026	0.5284	0.323	0.436	334	2	81
Chr1	8277200	8277799	0.305	0.3518	0.4108	0.1056	0.4067	0.3554	0.3235	0.3451	0.0826	0.319	394	2	86
Chr1	8278800	8278999	0.2007	0.0769	0.0543	0.0157	0.2541	0.2158	0.2572	0.2314	0.0101	0.1953	43	0	2
Chr1	8289600	8289999	0.2994	0.3275	0.3636	0.1829	0.3727	0.3492	0.328	0.3235	0.0958	0.3675	241	2	94
Chr1	8290200	8290599	0.3873	0.3525	0.4589	0.2072	0.4439	0.3887	0.3584	0.3817	0.2052	0.3761	198	2	79
Chr1	8319600	8319799	0.4356	0.4112	0.3494	0.2616	0.4351	0.4363	0.4428	0.4466	0.2636	0.4352	122	0	2
Chr1	8375000	8375199	0.2191	0.2057	0.2203	0.0177	0.2439	0.2444	0.1746	0.2064	0	0.1532	125	4	23
Chr1	8392200	8392399	0.3879	0.3444	0.3835	0.1204	0.4599	0.3576	0.358	0.3329	0.0953	0.4061	53	0	0
Chr1	8409000	8409199	0.2927	0.2366	0.2313	0.1021	0.1855	0.29	0.1757	0.1957	0.0968	0.1882	36	0	2
Chr1	8453400	8453599	0.4532	0.3974	0.354	0.2533	0.5923	0.4642	0.3136	0.3027	0.2929	0.4554	228	8	62
Chr1	8461600	8461799	0.3125	0.2481	0.2406	0.1621	0.3422	0.3468	0.2607	0.2045	0.1762	0.2468	73	0	21
Chr1	8471800	8472199	0.1686	0.1246	0.097	0.0053	0.2686	0.261	0.1452	0.1572	0	0.2609	92	4	2
Chr1	8476200	8476399	0.3544	0.3136	0.3952	0.2516	0.4468	0.4245	0.4703	0.3922	0.2887	0.3581	86	0	12
Chr1	8488400	8488999	0.44	0.2607	0.2738	0.1891	0.5455	0.4882	0.3231	0.2503	0.1903	0.4593	196	2	125
Chr1	8538600	8538999	0.323	0.1684	0.1581	0.0064	0.2824	0.2418	0.2294	0.1448	0	0.1814	99	0	2
Chr1	8543800	8543999	0.423	0.3744	0.3893	0.2641	0.3946	0.4461	0.4133	0.3355	0.252	0.3482	75	0	4
Chr1	8573200	8573399	0.327	0.3915	0.3678	0.2236	0.4339	0.3395	0.2742	0.2851	0.1728	0.3225	49	0	0
Chr1	8577400	8578199	0.302	0.2787	0.3436	0.063	0.4246	0.3001	0.3123	0.2882	0.0386	0.3312	226	2	25
Chr1	8623600	8623799	0.1561	0.1869	0.1407	0.0111	0.1386	0.2022	0.1735	0.1871	0	0.2716	28	2	10
Chr1	8649400	8649599	0.2101	0.1942	0.164	0.0522	0.2426	0.2897	0.309	0.2479	0.0441	0.2552	38	0	2
Chr1	8682000	8682199	0.515	0.5022	0.5082	0.2632	0.479	0.5487	0.6202	0.4481	0.2682	0.5591	204	0	2
Chr1	8690200	8690599	0.2895	0.2802	0.2388	0.0344	0.2709	0.2026	0.2586	0.2947	0.0241	0.2089	79	0	6
Chr1	8723200	8723599	0.3326	0.4082	0.3861	0.1308	0.5107	0.441	0.316	0.3487	0.1117	0.349	133	4	23
Chr1	8728800	8728999	0.3978	0.4412	0.3696	0.1655	0.3574	0.3444	0.3523	0.3803	0.1744	0.3492	25	0	19
Chr1	8733400	8733599	0.354	0.3803	0.4275	0.1298	0.3828	0.4026	0.4662	0.4109	0.1358	0.3926	172	2	10
Chr1	8798000	8798399	0.4446	0.4316	0.48	0.2259	0.6231	0.4491	0.4856	0.4156	0.2165	0.4765	267	4	97
Chr1	8869600	8869799	0.5735	0.0203	0.0317	0.0867	0.5463	0.5	0	0.0035	0.1067	0.5143	53	0	4
Chr1	889200	889399	0.3394	0.2917	0.3491	0.1812	0.3187	0.5179	0.4932	0.4492	0.2153	0.3576	73	2	15
Chr1	8927600	8927799	0.5377	0.5093	0.5695	0.3287	0.5444	0.5074	0.5013	0.4946	0.303	0.5753	157	0	32
Chr1	9004800	9004999	0.5747	0.5302	0.5785	0.1855	0.6318	0.5	0.4401	0.4436	0.086	0.5272	353	4	92
Chr1	9062000	9062199	0.2872	0.1376	0.2423	0.0058	0.2235	0.1877	0.2326	0.1021	0	0.2379	45	0	6
Chr1	9082600	9082999	0.2812	0.2668	0.288	0.06	0.2516	0.2716	0.2793	0.2336	0.0692	0.2475	183	0	0
Chr1	9136000	9136399	0.2483	0.1872	0.1778	0.0767	0.3164	0.2021	0.2576	0.1795	0.0866	0.3184	71	0	12
Chr1	9136600	9136799	0.3333	0.3834	0.2614	0.202	0.483	0.3421	0.5154	0.295	0.1459	0.4164	49	0	6
Chr1	9137000	9137199	0.3753	0.3658	0.3059	0.1934	0.458	0.3957	0.4675	0.4088	0.1814	0.3642	58	0	12
Chr1	9138000	9138399	0.2661	0.2339	0.2524	0.0585	0.3168	0.3181	0.3199	0.3158	0.0581	0.2842	191	4	15
Chr1	9174200	9174599	0.5878	0.6585	0.6655	0.1061	0.669	0.6407	0.6469	0.6632	0.098	0.5611	472	2	15
Chr1	9175200	9175599	0.445	0.4483	0.4502	0.23	0.482	0.4577	0.4357	0.4188	0.1936	0.4874	166	4	49
Chr1	9177400	9177799	0.3784	0.3475	0.3658	0.115	0.4376	0.324	0.3879	0.3176	0.1461	0.4194	112	4	17
Chr1	9203000	9203199	0.2284	0.2489	0	0.0083	0.0048	0.2589	0.2118	0.0066	0	0	0	0	0
Chr1	9204000	9204199	0.4029	0.4477	0.4451	0.0378	0.4926	0.4232	0.381	0.2837	0.0216	0.3563	92	0	6
Chr1	9204400	9204599	0.3505	0.3108	0.4238	0.2262	0.3405	0.3747	0.3753	0.2879	0.214	0.3552	49	0	17
Chr1	9205200	9205399	0.3234	0.3388	0.3201	0.1991	0.3429	0.4012	0.3525	0.3536	0.2055	0.3201	99	0	49
Chr1	9236000	9236199	0.5249	0.4602	0.498	0.2457	0.5353	0.5726	0.464	0.51	0.3015	0.488	116	0	45
Chr1	9236800	9237199	0.3955	0.2698	0.3216	0.0958	0.4281	0.4206	0.3163	0.2382	0.0869	0.4108	53	0	53
Chr1	9304800	9304999	0.5833	0.6027	0.6693	0.3277	0.6508	0.5446	0.6139	0.6251	0.362	0.5859	245	2	49
Chr1	9305800	9305999	0.189	0.1942	0.1749	0.0369	0.1628	0.1653	0.2522	0.124	0.0342	0.0991	32	0	8
Chr1	9353800	9354199	0.3027	0.2896	0.3554	0.1762	0.2883	0.316	0.2943	0.2634	0.1872	0.2396	116	0	10
Chr1	9357800	9357999	0.5678	0.3915	0.5008	0.2289	0.4768	0.5828	0.4788	0.5637	0.197	0.4113	219	2	8
Chr1	9367400	9367599	0.2902	0.2554	0.0935	0.0581	0.2875	0.2641	0.1637	0.2037	0.0452	0.2233	60	0	10
Chr1	9373600	9373799	0.4172	0.2929	0.4324	0.0332	0.4751	0.3439	0.2008	0.328	0.0332	0.3672	94	2	0
Chr1	9418000	9418199	0.49	0.4923	0.3579	0.2383	0.4203	0.4098	0.4684	0.4559	0.2082	0.3364	125	2	12
Chr1	9418800	9418999	0.1671	0.0991	0.0785	0.0199	0.1221	0.1769	0.102	0.102	0	0.1147	66	0	12
Chr1	9565000	9565199	0.3676	0.3456	0.3195	0.1987	0.3865	0.3268	0.3933	0.2993	0.2086	0.3472	99	2	12
Chr1	9572400	9572599	0.4021	0.3783	0.3924	0.2343	0.3751	0.3183	0.3968	0.4002	0.2124	0.3596	73	0	38
Chr1	9573400	9573599	0.1148	0.0186	0.0065	0.0085	0.1325	0.1239	0	0.0077	0	0.0813	15	0	2
Chr1	9575200	9575399	0.4817	0.4505	0.4552	0.3634	0.3882	0.4576	0.444	0.4878	0.3396	0.3367	81	0	116
Chr1	9587200	9587599	0.336	0.389	0.3209	0.078	0.3914	0.3246	0.346	0.2702	0.074	0.364	92	0	6
Chr1	9626600	9627199	0.3515	0.308	0.3622	0.0139	0.3844	0.3341	0.3226	0.3057	0.0302	0.3362	183	2	2
Chr1	9676400	9676599	0.5132	0.4834	0.4689	0.2584	0.5519	0.4844	0.4913	0.445	0.2826	0.4382	79	0	23
Chr1	9691000	9691399	0.5515	0.5977	0.5674	0.3682	0.6476	0.6369	0.4897	0.5071	0.2968	0.539	448	2	142
Chr1	9706600	9706799	0.4526	0.3948	0.4964	0.2331	0.5156	0.4171	0.4409	0.4219	0.2497	0.4485	146	2	4
Chr1	9708400	9708599	0.1707	0.1094	0.0669	0.0608	0.2137	0.2436	0.1152	0.0328	0.0813	0.1831	49	0	6
Chr1	9746400	9746599	0.5171	0.5096	0.4802	0.262	0.5	0.4715	0.3698	0.587	0.1899	0.5229	172	0	0
Chr1	9754400	9755199	0.3642	0.3034	0.3785	0.0899	0.3737	0.3175	0.3451	0.3472	0.0869	0.3478	390	15	64
Chr1	9755400	9756599	0.3095	0.3171	0.3226	0.0793	0.3356	0.3031	0.2974	0.2959	0.0766	0.2993	528	23	60
Chr1	9762600	9762799	0.5376	0.5493	0.6332	0.0259	0.5878	0.542	0.5241	0.494	0.0289	0.517	217	0	2
Chr1	9778400	9778599	0.4696	0.5173	0.5972	0.3209	0.5365	0.523	0.5223	0.5289	0.2961	0.5531	140	2	8
Chr1	9811800	9811999	0.5848	0.3004	0.016	0.0366	0.3621	0.5437	0.2303	0.0179	0.0033	0.2936	191	4	0
Chr1	9812200	9812399	0.2425	0.4599	0.5508	0.0029	0.4089	0.293	0.3485	0.3941	0.0043	0.3724	142	2	4
Chr1	9817000	9817199	0.5462	0.5074	0.5215	0.2925	0.6037	0.5466	0.3376	0.4243	0.3156	0.5449	222	2	66
Chr1	9817400	9817799	0.42	0.3701	0.4535	0.1482	0.4296	0.34	0.3419	0.3294	0.0967	0.3667	325	10	127
Chr1	9829200	9829599	0.2313	0.2491	0.2991	0.0958	0.2984	0.232	0.2892	0.2477	0.1262	0.2317	159	2	2
Chr1	9836400	9836599	0.3323	0.2154	0.3574	0.0553	0.2629	0.2091	0.2387	0.0089	0.0205	0.4432	30	2	2
Chr1	9852600	9852999	0.276	0.3218	0.3878	0.0833	0.3261	0.3089	0.3674	0.2927	0.1004	0.2618	129	4	15
Chr1	9862600	9862999	0.2712	0.2069	0.2108	0.0396	0.3222	0.259	0.2833	0.2364	0.0439	0.1476	157	4	28
Chr1	9866400	9866599	0.4545	0.4386	0.4154	0.2284	0.537	0.4173	0.4272	0.3956	0.1648	0.4403	176	6	51
Chr1	9867200	9867399	0.3167	0.3238	0.3762	0.007	0.4623	0.4554	0.41	0.5813	0	0.5113	107	0	34
Chr1	9884000	9884199	0.2521	0.3727	0.3417	0.058	0.3734	0.3304	0.2995	0.3268	0.0547	0.4006	118	0	4
Chr1	9901600	9901799	0.2351	0.2348	0.1385	0.0021	0.1962	0.2	0.1711	0.141	0	0.1674	51	0	6
Chr1	9915400	9915599	0.5091	0.5557	0.5194	0.2784	0.5317	0.4306	0.4987	0.4294	0.25	0.47	166	2	21
Chr1	9916000	9916599	0.3757	0.3949	0.4044	0.2276	0.4309	0.3738	0.3815	0.3961	0.1999	0.3896	144	2	34
Chr1	9918800	9919399	0.3613	0.3859	0.3977	0.1264	0.3838	0.3626	0.3699	0.2953	0.1721	0.3252	235	0	8
Chr1	9925800	9926199	0.2265	0.1775	0.1653	0.0855	0.2686	0.2134	0.161	0.1778	0.0576	0.2516	56	0	2
Chr1	9939200	9939599	0.3288	0.3177	0.375	0.1547	0.4083	0.3688	0.3965	0.289	0.1829	0.2991	125	4	2
Chr2	10001600	10001799	0.4546	0.5094	0.4433	0.2751	0.5429	0.533	0.484	0.4216	0.3013	0.5366	40	2	2
Chr2	10018000	10018199	0.3069	0.3122	0.3707	0.1264	0.3597	0.2923	0.1975	0.2907	0.1111	0.2871	168	6	40
Chr2	10018400	10018599	0.3807	0.3727	0.399	0.184	0.4184	0.4332	0.4643	0.375	0.2247	0.505	84	0	10
Chr2	10020400	10020599	0.1899	0.1664	0.2147	0.0828	0.1047	0.205	0.0654	0.0969	0.0778	0.0974	12	0	8
Chr2	10040200	10040599	0.2989	0.2534	0.2785	0.0976	0.2704	0.3486	0.2979	0.2413	0.0828	0.3217	131	0	15
Chr2	10047000	10047199	0.1709	0.104	0.1241	0.0495	0.0137	0.1488	0.1162	0.0842	0.0362	0.0028	10	0	0
Chr2	10070000	10070199	0.6111	0.2682	0.2685	0.237	0.3033	0.4574	0.1923	0.3725	0.1638	0.375	77	0	12
Chr2	10070800	10070999	0.4132	0.3209	0.234	0.0144	0.4035	0.2789	0.4478	0.279	0.0216	0.368	161	0	21
Chr2	10093400	10093599	0.5177	0.424	0.4341	0.3123	0.5472	0.5828	0.4173	0.3514	0.171	0.5545	185	6	101
Chr2	1010400	1010599	0.2041	0.1431	0.1454	0.0746	0.3375	0.35	0.1286	0.1547	0.0922	0.2031	8	0	0
Chr2	10113800	10113999	0.2132	0.1924	0.1477	0.0526	0.1511	0.2111	0.2996	0.1575	0.0864	0.1188	10	0	0
Chr2	1012800	1012999	0.5463	0.4879	0.4889	0.2884	0.594	0.5115	0.4461	0.4446	0.2776	0.5	163	0	58
Chr2	10138000	10138199	0.4	0.3609	0.2044	0.0091	0.2812	0.4398	0.351	0.4608	0	0.2439	90	0	0
Chr2	10139000	10139599	0.1532	0.1328	0.1012	0.0066	0.1166	0.1331	0.1504	0.1104	0.0068	0.0828	38	0	0
Chr2	10151600	10152199	0.3793	0.365	0.3962	0.2073	0.4053	0.4103	0.3855	0.2953	0.1927	0.3847	142	0	53
Chr2	1017400	1017799	0.5313	0.5238	0.559	0.2599	0.6467	0.5738	0.6354	0.4739	0.2642	0.6368	153	2	6
Chr2	10194600	10194999	0.496	0.4408	0.5233	0.1326	0.4897	0.5415	0.473	0.4845	0.1389	0.5164	239	2	6
Chr2	10198600	10198799	0.1474	0.1027	0.2021	0.018	0.2226	0.3194	0.1347	0.0652	0	0.2129	28	0	0
Chr2	10199000	10199199	0.2457	0.3091	0.222	0.0036	0.1798	0.3647	0.2714	0.3099	0.0242	0.2202	0	2	10
Chr2	10239000	10239199	0.5218	0.5014	0.5609	0.3199	0.5483	0.5196	0.5134	0.4639	0.2804	0.5011	125	0	15
Chr2	10239400	10239599	0.3574	0.3668	0.3465	0.0914	0.3535	0.479	0.3675	0.3615	0.0416	0.4014	69	0	2
Chr2	10241200	10241399	0.1102	0.005	0.0029	0.0085	0.005	0.1631	0.0097	0.0043	0.0046	0.0012	0	0	0
Chr2	10255400	10256199	0.3949	0.4178	0.4155	0.1254	0.4193	0.3669	0.3538	0.2707	0.1257	0.3501	375	8	58
Chr2	1027400	1027799	0.3029	0.2049	0.2341	0.0927	0.1925	0.284	0.1938	0.2255	0.1071	0.1649	62	0	0
Chr2	10278000	10278199	0.3948	0.3926	0.396	0.2093	0.415	0.3802	0.3936	0.3637	0.1869	0.3517	77	2	6
Chr2	10278800	10278999	0.1891	0.2482	0.2559	0.0711	0.1729	0.2156	0.2964	0.2764	0.0705	0.1857	10	0	8
Chr2	10279200	10279599	0.241	0.2178	0.282	0.0932	0.2248	0.2324	0.2164	0.2773	0.105	0.2051	118	0	4
Chr2	10306000	10306199	0.3416	0.2626	0.3609	0.0797	0.4095	0.4471	0.272	0.4081	0.0703	0.2833	125	0	0
Chr2	10318000	10318199	0.3287	0.2523	0.2276	0.1226	0.3021	0.2689	0.2833	0.2958	0.1362	0.2236	49	0	10
Chr2	10351600	10351799	0.4009	0.4401	0.3347	0.1664	0.4822	0.4776	0.5646	0.375	0.2161	0.4498	224	10	64
Chr2	10369000	10369199	0.3303	0.1239	0.2109	0.1163	0.2097	0.25	0.2226	0.1727	0.0662	0.2464	15	0	2
Chr2	1037800	1037999	0.3495	0.3365	0.3613	0.0781	0.444	0.3932	0.3675	0.367	0.0615	0.3274	19	0	4
Chr2	1038200	1038399	0.4021	0.4363	0.4309	0.2397	0.5524	0.5	0.4979	0.4647	0.2297	0.3439	120	4	23
Chr2	1038800	1038999	0.5049	0.5479	0.4369	0.127	0.4923	0.4631	0.5677	0.4511	0.1149	0.5651	60	0	2
Chr2	10406400	10406599	0.2899	0.1919	0.1387	0.0067	0.4072	0.3636	0.2458	0.2535	0.0357	0.3579	69	0	19
Chr2	10413400	10413799	0.2718	0.1816	0.1524	0.0728	0.2406	0.2614	0.1765	0.1746	0.0894	0.235	140	2	34
Chr2	10435000	10435399	0.3573	0.2781	0.3126	0.0513	0.3774	0.4106	0.315	0.3865	0.0498	0.3007	168	6	23
Chr2	10436200	10436599	0.4134	0.404	0.3674	0.2556	0.4427	0.3932	0.4106	0.4133	0.2518	0.4391	295	21	86
Chr2	10437000	10437399	0.5048	0.5427	0.542	0.2953	0.5767	0.4987	0.5578	0.498	0.2651	0.4841	381	19	168
Chr2	10442200	10442399	0.298	0.3752	0.2991	0.1087	0.2868	0.3654	0.3627	0.3346	0.1347	0.2791	8	2	2
Chr2	10465600	10465799	0.3922	0.4222	0.4049	0.25	0.3794	0.4683	0.4862	0.3965	0.2311	0.4301	92	0	10
Chr2	10466000	10466199	0.299	0.2147	0.2095	0.045	0.2189	0.3145	0.2642	0.2782	0.0222	0.1626	47	0	2
Chr2	10466400	10466599	0.1721	0.2029	0.1765	0.0395	0.2243	0.2244	0.1844	0.1934	0.0381	0.1846	10	0	6
Chr2	10467600	10467799	0.465	0.4356	0.3922	0.2606	0.4511	0.36	0.4567	0.4024	0.2406	0.4613	135	0	69
Chr2	10469600	10469799	0.1677	0.1255	0.1548	0.0086	0.1443	0.1808	0.2049	0.0604	0	0.1094	19	0	2
Chr2	10470600	10470799	0.208	0.0926	0.1194	0.0149	0.1737	0.2383	0.1187	0.1096	0.007	0.2286	32	0	0
Chr2	1048800	1049399	0.3794	0.3764	0.3728	0.0716	0.426	0.3488	0.4059	0.406	0.0875	0.4432	243	6	25
Chr2	1050200	1050399	0.4951	0.4641	0.6791	0.1947	0.6448	0.5814	0.3628	0.5522	0.1245	0.533	120	4	17
Chr2	10521400	10521599	0.3463	0.3946	0.4384	0.2171	0.4572	0.3094	0.2584	0.3495	0.1536	0.2954	84	0	4
Chr2	10527600	10527799	0.2484	0.2363	0.2698	0.1179	0.2614	0.2504	0.2709	0.2467	0.1274	0.2797	23	0	4
Chr2	10535800	10535999	0.119	0.1251	0.1739	0.0049	0.2003	0.1333	0.1505	0.0893	0.0105	0.1275	66	0	10
Chr2	10541600	10542199	0.185	0.1495	0.1652	0.0106	0.2016	0.2076	0.1691	0.1026	0.0052	0.1898	49	0	17
Chr2	10550000	10550199	0.3805	0.3774	0.3809	0.1257	0.3065	0.3763	0.3592	0.3146	0.1337	0.3868	140	0	4
Chr2	10553200	10553399	0.3418	0.2427	0.2248	0.0935	0.3393	0.227	0.2795	0.2667	0.1085	0.2827	84	0	34
Chr2	10554200	10554399	0.1483	0.1517	0.2088	0.0428	0.208	0.2238	0.1863	0.2447	0.0243	0.1518	4	0	0
Chr2	10558200	10558399	0.499	0.3952	0.4636	0.1013	0.3919	0.4744	0.3872	0.4277	0.1259	0.5	81	2	6
Chr2	10562000	10562199	0.3039	0.3234	0.3781	0.0124	0.3182	0.3409	0.4434	0.4366	0.002	0.4146	84	2	0
Chr2	10566200	10566599	0.4666	0.5146	0.5501	0.349	0.4655	0.4939	0.517	0.4981	0.3158	0.3931	269	2	64
Chr2	10588600	10588999	0.3377	0.3985	0.386	0.1856	0.3962	0.3861	0.3998	0.3682	0.2072	0.374	185	6	36
Chr2	10590400	10590799	0.3447	0.3006	0.3436	0.1872	0.3741	0.3816	0.348	0.3431	0.2003	0.3283	176	0	17
Chr2	10608800	10608999	0.381	0.4	0.3957	0.2443	0.4565	0.4543	0.3613	0.3826	0.2576	0.4103	71	2	32
Chr2	10621400	10621999	0.3351	0.3092	0.341	0.1357	0.3387	0.3361	0.3132	0.279	0.1199	0.3283	125	0	45
Chr2	10646600	10646799	0.2419	0.1851	0.1507	0.1223	0.2142	0.3225	0.1828	0.168	0.114	0.2625	38	0	8
Chr2	1065600	1065999	0.3542	0.358	0.3622	0.1299	0.3942	0.4216	0.3906	0.3313	0.1572	0.4274	170	4	19
Chr2	10678200	10678599	0.4593	0.4203	0.4203	0.1463	0.5006	0.4172	0.5237	0.4037	0.1168	0.3866	254	4	2
Chr2	10682200	10682399	0.3043	0.292	0.3357	0.0736	0.3124	0.4049	0.2824	0.1849	0.0602	0.3061	58	0	2
Chr2	10683600	10683799	0.5312	0.4246	0.3825	0.1196	0.463	0.4687	0.5825	0.5084	0.0993	0.5418	97	0	6
Chr2	10687000	10687399	0.4723	0.391	0.4461	0.1258	0.4241	0.4718	0.3526	0.3383	0.1534	0.378	243	4	21
Chr2	10709600	10709799	0.4265	0.3068	0.4373	0.2267	0.3883	0.3795	0.3223	0.3551	0.2238	0.3565	69	0	19
Chr2	10729200	10729599	0.2984	0.3655	0.348	0.1439	0.3839	0.3369	0.3367	0.3264	0.1948	0.3486	196	2	23
Chr2	10730800	10730999	0.2161	0.1784	0.1896	0.005	0.2174	0.1184	0.1465	0.2	0.0118	0.2147	60	0	2
Chr2	10748800	10748999	0.2666	0.274	0.2274	0.0983	0.294	0.2185	0.2827	0.2184	0.1005	0.2648	103	0	6
Chr2	10755200	10755399	0.2621	0.2528	0.3498	0.107	0.2401	0.2375	0.2579	0.2623	0.1136	0.2292	77	0	0
Chr2	10776400	10776799	0.3913	0.2654	0.2797	0.1361	0.3363	0.3387	0.2533	0.2502	0.1248	0.3128	79	2	36
Chr2	1078600	1079199	0.3833	0.3583	0.3476	0.2175	0.4214	0.4073	0.3681	0.373	0.2611	0.4054	215	0	21
Chr2	10797000	10797399	0.4292	0.4026	0.4086	0.2201	0.4168	0.439	0.4426	0.3927	0.2186	0.4595	86	0	40
Chr2	10806600	10806799	0.3264	0.3077	0.3421	0.2281	0.3536	0.3308	0.3707	0.3103	0.2152	0.2297	170	0	34
Chr2	10842000	10842399	0.4691	0.4403	0.375	0.0057	0.5052	0.4322	0.4722	0.3932	0.002	0.5039	142	0	0
Chr2	1085000	1085399	0.3631	0.2862	0.2775	0.1917	0.4018	0.3644	0.2918	0.2343	0.204	0.3362	94	0	36
Chr2	10874200	10874599	0.227	0.2471	0.2859	0.0472	0.2439	0.2788	0.2881	0.2731	0.0612	0.2776	60	0	15
Chr2	10880000	10880199	0.4978	0.5011	0.4975	0.2672	0.5913	0.5	0.4892	0.4451	0.2574	0.4876	232	4	34
Chr2	1089000	1089199	0.4368	0.2244	0.2384	0.1381	0.37	0.2812	0.2446	0.3032	0.11	0.3373	75	2	15
Chr2	1090000	1090199	0.2725	0.1923	0.2094	0.109	0.2656	0.2541	0.1824	0.1908	0.0702	0.207	28	6	8
Chr2	10909600	10909799	0.1763	0.2529	0.2494	0.0757	0.2001	0.2073	0.2367	0.2311	0.0869	0.161	34	0	6
Chr2	1092200	1092399	0.2148	0.2007	0.1569	0.1156	0.1191	0.316	0.188	0.1132	0.1073	0.215	6	0	4
Chr2	1093000	1093199	0.1394	0.1048	0.0068	0.0052	0.1646	0.1159	0.0304	0.0274	0	0.1535	25	0	0
Chr2	10931800	10931999	0.4272	0.3688	0.3097	0.2458	0.4993	0.4211	0.3789	0.2365	0.2257	0.399	66	2	64
Chr2	10932200	10932399	0.5747	0.5736	0.508	0.2821	0.5887	0.6305	0.5449	0.4511	0.2408	0.6138	99	2	40
Chr2	10952200	10952399	0.2613	0.2079	0.2742	0.0068	0.2962	0.2751	0.2423	0.2184	0.0045	0.2351	21	0	0
Chr2	10973000	10973399	0.3285	0.2837	0.1627	0.0187	0.46	0.4496	0.3043	0.13	0.0024	0.2778	125	0	8
Chr2	109800	109999	0.3009	0.2464	0.2902	0.0071	0.2397	0.1712	0.2016	0.3214	0	0.346	53	0	2
Chr2	10997000	10997199	0.1301	0.1533	0.1145	0.0052	0.1287	0.142	0.1472	0.1119	0	0.088	4	0	4
Chr2	11010800	11010999	0.1553	0.0027	0.0018	0.0589	0.005	0.1443	0.0018	0.005	0.0387	0.0011	0	0	0
Chr2	11014600	11014799	0.2024	0.2582	0.1387	0.0029	0.2688	0.1728	0.2475	0.1056	0	0.0781	64	0	0
Chr2	11043200	11043399	0.581	0.5568	0.6512	0.3063	0.5837	0.5934	0.5762	0.5412	0.3676	0.5478	114	2	28
Chr2	11053400	11053599	0.4749	0.3626	0.2034	0.0324	0.4098	0.4011	0.402	0.351	0.0119	0.4193	32	0	0
Chr2	11058200	11058399	0.403	0.4897	0.4751	0.2329	0.5191	0.4877	0.5256	0.4667	0.2071	0.3385	161	0	19
Chr2	11066400	11066599	0.3784	0.4059	0.5315	0.1654	0.4553	0.4174	0.4066	0.3888	0.2209	0.4643	125	2	4
Chr2	11076000	11076199	0.5492	0.5425	0.5935	0.0289	0.5948	0.5503	0.5374	0.5319	0.0407	0.5438	133	4	2
Chr2	11076600	11076799	0.1252	0.0623	0.0817	0.0135	0.2569	0.1697	0.0442	0.0891	0.0136	0.0866	49	0	2
Chr2	1111000	1111199	0.276	0.218	0.1081	0.0832	0.2076	0.4104	0.2533	0.1044	0.0698	0.2181	69	0	25
Chr2	1111400	1111999	0.2182	0.0684	0.0876	0.0448	0.1576	0.2596	0.0736	0.0859	0.0486	0.1296	77	0	10
Chr2	11161000	11161199	0.3619	0.2273	0.188	0.1687	0.4679	0.3552	0.2241	0.244	0.1927	0.399	56	0	30
Chr2	11162600	11162799	0.2561	0.2864	0.2874	0.1246	0.3261	0.2722	0.2648	0.2806	0.1586	0.3078	25	4	17
Chr2	11163000	11163199	0.219	0.2504	0.255	0.1209	0.3746	0.3687	0.3276	0.2698	0.1268	0.318	15	0	2
Chr2	11163800	11164199	0.3742	0.1703	0.2337	0.026	0.3524	0.343	0.2182	0.1628	0.0349	0.3954	79	0	0
Chr2	11168800	11168999	0.1748	0.1808	0.1994	0.0629	0.1622	0.25	0.1404	0.1595	0.036	0.225	4	0	0
Chr2	11177000	11177399	0.3459	0.4116	0.4167	0.0161	0.4331	0.3853	0.4508	0.3553	0.0027	0.4436	224	2	0
Chr2	11183400	11183599	0.2756	0.2397	0.3385	0.1252	0.3126	0.3286	0.3127	0.3184	0.1143	0.3162	47	0	0
Chr2	11205800	11205999	0.1719	0.1875	0.1272	0.0034	0.1529	0.1889	0.1509	0.0865	0	0.1591	0	0	0
Chr2	11217000	11217199	0.3342	0.3331	0.3714	0.1785	0.3745	0.2816	0.317	0.3473	0.1623	0.3471	38	0	4
Chr2	1123800	1124199	0.3763	0.4005	0.5254	0.2291	0.4601	0.444	0.4279	0.3656	0.2378	0.4691	172	2	28
Chr2	1126400	1126599	0.2616	0.2912	0.2857	0.0406	0.4302	0.3642	0.3079	0.3013	0.0462	0.2492	32	0	10
Chr2	11266000	11266399	0.4829	0.498	0.5364	0.0984	0.535	0.4626	0.4586	0.4822	0.108	0.4272	196	4	40
Chr2	11267000	11267399	0.5057	0.4816	0.5106	0.3477	0.5469	0.5332	0.5155	0.5338	0.3701	0.4988	189	2	99
Chr2	1126800	1127199	0.1904	0.2413	0.1464	0.0486	0.3351	0.3333	0.0651	0.2184	0.0667	0.2609	60	0	2
Chr2	1127400	1127599	0.2977	0.1252	0.3042	0.034	0.2019	0.3467	0.2638	0.1254	0.0084	0.155	103	0	12
Chr2	11285200	11285399	0.4706	0.5449	0.5765	0.239	0.4386	0.6176	0.4755	0.475	0.2418	0.4945	118	0	40
Chr2	11285600	11285799	0.4699	0.3898	0.4973	0.1049	0.4843	0.4277	0.6199	0.2961	0.0926	0.4206	172	4	73
Chr2	11286000	11286599	0.4837	0.425	0.4494	0.2157	0.4336	0.4721	0.3995	0.393	0.2228	0.4669	511	12	181
Chr2	11303000	11303399	0.4279	0.3205	0.364	0.1906	0.4655	0.4021	0.3884	0.369	0.2002	0.429	105	2	0
Chr2	11308600	11308799	0.6458	0.4834	0.4726	0.291	0.5174	0.5374	0.5909	0.4982	0.2466	0.5616	99	0	19
Chr2	11315800	11315999	0.1644	0.2067	0.198	0.0453	0.1708	0.2598	0.1437	0.1531	0.0383	0.2084	49	0	0
Chr2	11328800	11328999	0.5111	0.5263	0.5684	0.3888	0.5527	0.5294	0.518	0.5163	0.3602	0.5153	153	0	45
Chr2	1134000	1134399	0.3448	0.298	0.3559	0.0656	0.3271	0.3468	0.3183	0.2966	0.0597	0.3219	168	0	0
Chr2	11346400	11346599	0.2894	0.2058	0.2017	0.0429	0.0076	0.3631	0.2217	0.2481	0.0729	0.05	10	0	0
Chr2	11360000	11360199	0.4111	0.4792	0.5728	0.0605	0.404	0.425	0.4687	0.3759	0.0996	0.5746	86	0	0
Chr2	11367200	11367399	0.1502	0.069	0.0998	0.0166	0.168	0.1944	0.0755	0.1023	0.038	0.1075	38	0	2
Chr2	11373400	11373599	0.2923	0.2784	0.4365	0.1175	0.3262	0.3199	0.3313	0.2846	0.1399	0.2814	49	2	2
Chr2	11378600	11378799	0.2432	0.232	0.2193	0.0973	0.2352	0.296	0.198	0.2407	0.1485	0.1946	17	0	4
Chr2	11386800	11386999	0.2249	0.3018	0.3113	0.1222	0.3685	0.3249	0.3136	0.3387	0.1466	0.3181	43	0	2
Chr2	11397400	11397599	0.2793	0.2511	0.3079	0.0409	0.1989	0.2402	0.2032	0.1801	0.0525	0.4339	53	2	2
Chr2	11398200	11398599	0.3107	0.3052	0.3265	0.1873	0.3509	0.4178	0.3848	0.3119	0.2161	0.3574	140	2	45
Chr2	11400200	11400399	0.3047	0.2613	0.242	0.1487	0.3275	0.3553	0.2888	0.2266	0.1654	0.2472	32	0	19
Chr2	11408600	11408999	0.3024	0.2714	0.318	0.1126	0.3353	0.3409	0.2691	0.2606	0.107	0.25	109	0	12
Chr2	11428600	11428799	0.4575	0.3395	0.3035	0.1752	0.4079	0.354	0.3142	0.4143	0.1453	0.4665	66	0	10
Chr2	11429000	11429199	0.3198	0.2561	0.2714	0.0251	0.2989	0.41	0.2356	0.2201	0.035	0.3476	53	0	8
Chr2	11461400	11461599	0.2232	0.1503	0.1625	0.0937	0.197	0.2021	0.177	0.1599	0.1007	0.1695	69	0	2
Chr2	1147800	1147999	0.169	0.1128	0.1042	0.0248	0.105	0.1632	0.1078	0.1462	0.0185	0.0996	58	2	0
Chr2	11502600	11502799	0.2736	0.2812	0.2293	0.051	0.0027	0.2699	0.231	0.2556	0.0306	0.0205	0	0	0
Chr2	11544600	11544799	0.545	0.5082	0.574	0.2509	0.5619	0.5412	0.5505	0.5099	0.2544	0.5777	155	4	15
Chr2	11549400	11549599	0.3445	0.2908	0.2505	0.103	0.2767	0.4812	0.3538	0.293	0.1143	0.3025	60	0	6
Chr2	11550200	11550399	0.206	0.282	0.2615	0.0642	0.2765	0.2342	0.2617	0.1851	0.0556	0.2354	135	2	69
Chr2	11556200	11556399	0.3362	0.3471	0.2371	0.1211	0.2418	0.1609	0.2863	0.1475	0	0.1737	228	17	64
Chr2	11559200	11559399	0.3934	0.2766	0.2352	0.1888	0.3427	0.2602	0.2552	0.3795	0.1649	0.3256	56	0	6
Chr2	11563000	11563199	0.2176	0.1627	0.1401	0.0672	0.1498	0.2353	0.1438	0.1256	0.0971	0.1822	40	2	2
Chr2	11597200	11597399	0.4154	0.4309	0.3561	0.1091	0.4818	0.3286	0.4714	0.5078	0.0328	0.5089	94	4	2
Chr2	1160200	1160399	0.2013	0.1888	0.2346	0.0544	0.3543	0.1825	0.1	0.2154	0.0447	0.1913	21	0	6
Chr2	11619200	11619799	0.3247	0.3306	0.3056	0.1682	0.318	0.3793	0.385	0.3157	0.1963	0.3559	155	0	2
Chr2	11642800	11643399	0.2948	0.2587	0.3284	0.0749	0.3803	0.3368	0.3298	0.3142	0.0863	0.312	69	0	10
Chr2	11643600	11643799	0.3943	0.3066	0.4101	0.2904	0.3571	0.3422	0.4034	0.327	0.2211	0.4085	15	0	2
Chr2	11663400	11663799	0.1995	0.2182	0.0262	0.0071	0.2362	0.1872	0.2045	0.0248	0.002	0.2409	62	0	0
Chr2	11669400	11669599	0.2712	0.262	0.3073	0.0489	0.2947	0.2182	0.2686	0.2926	0.0962	0.2348	6	0	0
Chr2	11694200	11694399	0.2762	0.2351	0.3836	0.1626	0.312	0.3028	0.286	0.2687	0.1225	0.2733	58	0	4
Chr2	11721600	11722199	0.369	0.2482	0.3227	0.0278	0.3117	0.3691	0.3444	0.3372	0.0596	0.3013	420	530	321
Chr2	11739800	11740199	0.4458	0.4601	0.4809	0.2061	0.4754	0.4127	0.431	0.4477	0.2629	0.415	241	4	6
Chr2	11767800	11767999	0.162	0.1435	0.1359	0.0614	0.1021	0.1544	0.1527	0.1348	0.0398	0.158	4	0	2
Chr2	1178600	1178999	0.1966	0.0229	0.0094	0.0083	0.0162	0.223	0.0192	0.0175	0.0009	0.0179	2	0	2
Chr2	11786600	11786799	0.3011	0.2091	0.2278	0.0455	0.3075	0.3061	0.2064	0.2257	0.0425	0.2145	60	2	8
Chr2	11787000	11787199	0.3953	0.4343	0.3791	0.1619	0.5305	0.4539	0.4456	0.3867	0.0882	0.3869	99	0	10
Chr2	11812800	11812999	0.1965	0.2005	0.0939	0.0029	0.0054	0.191	0.213	0.0795	0.0061	0.0044	0	0	0
Chr2	11844600	11844799	0.2139	0.1513	0.1884	0.0693	0.166	0.23	0.1612	0.1183	0.0797	0.3468	19	2	0
Chr2	11867200	11867399	0.4938	0.5284	0.488	0.3232	0.5624	0.5156	0.4847	0.4897	0.3255	0.5374	150	2	15
Chr2	1190000	1190199	0.2517	0.1774	0.3148	0.1216	0.2	0.1408	0.1492	0.1586	0.09	0.1774	8	0	0
Chr2	1190800	1190999	0.2395	0.2085	0.2077	0.1386	0.2339	0.263	0.219	0.2261	0.1547	0.231	25	0	8
Chr2	11909400	11909799	0.1615	0.16	0.1155	0.0219	0.2373	0.1655	0.0861	0.1727	0.0146	0.2335	120	0	6
Chr2	11920400	11920599	0.4808	0.5336	0.4957	0.301	0.5335	0.545	0.609	0.5119	0.3196	0.499	114	2	6
Chr2	11920800	11920999	0.3259	0.3221	0.3361	0.1649	0.3662	0.3281	0.3552	0.2956	0.1848	0.3211	125	2	10
Chr2	1194000	1194399	0.3808	0.3591	0.3123	0.1309	0.4165	0.3363	0.3168	0.3553	0.1516	0.3797	157	2	23
Chr2	11949400	11949599	0.2721	0.2066	0.1629	0.0127	0.2054	0.2603	0.3568	0.1682	0	0.2879	21	0	4
Chr2	11952600	11953199	0.2854	0.2375	0.2777	0.1163	0.2943	0.2933	0.3364	0.2725	0.1338	0.3037	241	0	19
Chr2	11964200	11964999	0.2409	0.1839	0.1466	0.0375	0.269	0.2499	0.2057	0.0942	0.0454	0.2537	133	2	10
Chr2	11982400	11982599	0.191	0.1835	0.1747	0.0476	0.2063	0.2708	0.2374	0.2374	0.0635	0.1855	47	2	17
Chr2	11983200	11983999	0.4959	0.5218	0.5314	0.2652	0.5327	0.4698	0.502	0.4655	0.3026	0.4394	674	23	398
Chr2	1205800	1205999	0.2304	0.2781	0.1169	0.0893	0.3189	0.2744	0.1603	0.2203	0.0913	0.2336	45	0	53
Chr2	12076000	12076399	0.4341	0.44	0.4475	0.2009	0.463	0.431	0.3829	0.4187	0.2155	0.3782	232	0	0
Chr2	1208800	1208999	0.2894	0.2153	0.1311	0.1667	0.2216	0.2372	0.1495	0.2015	0.1371	0.1658	15	0	45
Chr2	12093400	12093799	0.4278	0.4722	0.5049	0.2403	0.5625	0.471	0.4062	0.478	0.2747	0.4768	390	8	94
Chr2	1211000	1211199	0.2504	0.1961	0.1649	0.1132	0.2774	0.2509	0.187	0.1518	0.138	0.2632	34	0	17
Chr2	12136400	12136599	0.2489	0.195	0	0.1661	0.2496	0.3037	0.2884	0.0118	0.1517	0.1452	12	0	6
Chr2	12143600	12143799	0.2551	0.1249	0.1566	0.0065	0.1731	0.2614	0.0832	0.0675	0.0015	0.1751	10	0	2
Chr2	12144200	12144799	0.3026	0.2746	0.3424	0.1048	0.3105	0.3551	0.3279	0.3466	0.1226	0.3707	77	2	15
Chr2	12181400	12181599	0.3679	0.3811	0.3088	0.0633	0.279	0.2899	0.3241	0.3097	0.0583	0.356	73	2	8
Chr2	122000	122399	0.3368	0.2452	0.3199	0.0047	0.3309	0.2768	0.2518	0.2358	0.0077	0.2145	148	2	0
Chr2	12209200	12209399	0.1173	0.0813	0.0652	0.0089	0.1078	0.2492	0.245	0.2512	0.225	0.3763	12	0	6
Chr2	12242800	12243399	0.3647	0.3097	0.283	0.0944	0.4097	0.3034	0.3884	0.3348	0.0771	0.2886	329	8	23
Chr2	12309800	12310199	0.4736	0.4061	0.4783	0.1071	0.4164	0.4266	0.4185	0.4534	0.0971	0.3522	209	0	15
Chr2	12320400	12320599	0.2333	0.142	0.23	0.0488	0.2795	0.2754	0.1781	0.2292	0.0407	0.2596	43	0	4
Chr2	1232800	1232999	0.1379	0.1453	0.1851	0.0394	0.1421	0.1747	0.1743	0.1534	0.0409	0.1131	2	0	4
Chr2	12372600	12372799	0.5989	0.5903	0.5914	0.2265	0.6446	0.5281	0.4969	0.5341	0.2201	0.4493	166	2	19
Chr2	12393200	12393399	0.3982	0.3599	0.3657	0.1794	0.4013	0.4161	0.4248	0.3567	0.2648	0.3744	112	0	8
Chr2	12398200	12398399	0.4916	0.5612	0.5668	0.2377	0.4993	0.4257	0.5071	0.4648	0.2296	0.5285	202	0	12
Chr2	12409800	12409999	0.3204	0.2009	0.3736	0.0814	0.2953	0.2271	0.1917	0.3264	0.055	0.2672	30	0	2
Chr2	12413800	12413999	0.4661	0.4517	0.4495	0.2881	0.544	0.4925	0.5145	0.3949	0.2653	0.487	53	0	21
Chr2	1242400	1242599	0.3264	0.2011	0.2628	0.095	0.4402	0.332	0.3287	0.1888	0.1016	0.3507	88	4	53
Chr2	12426400	12426599	0.1722	0.0924	0.0591	0.0442	0.1527	0.1676	0.0992	0.047	0.0332	0.1552	0	0	0
Chr2	1246600	1246799	0.1501	0.1345	0.151	0.0114	0.014	0.1287	0.1407	0.1298	0.007	0.0166	0	0	0
Chr2	12475600	12475999	0.2453	0.2443	0.3009	0.0617	0.276	0.2166	0.2553	0.2443	0.0618	0.2442	105	2	0
Chr2	12477200	12477399	0.2684	0.2711	0.2655	0.1206	0.3271	0.3229	0.3525	0.2726	0.1147	0.2729	86	0	4
Chr2	12554000	12554599	0.4278	0.4093	0.4295	0.2073	0.459	0.4621	0.4239	0.4065	0.25	0.4334	353	6	112
Chr2	12555000	12555399	0.3052	0.3233	0.3355	0.1268	0.4024	0.3667	0.3201	0.2987	0.1754	0.3965	226	2	45
Chr2	12556200	12556799	0.3002	0.3217	0.3167	0.0955	0.3404	0.2756	0.3075	0.2934	0.0792	0.3434	109	2	49
Chr2	1257600	1257799	0.0957	0.0836	0.1278	0.0079	0.0386	0.1333	0.0744	0.0875	0	0.0098	2	0	2
Chr2	1258200	1258599	0.2299	0.161	0.2474	0.0902	0.2273	0.2377	0.185	0.2221	0.1019	0.1883	32	0	6
Chr2	1258800	1258999	0.1142	0.0554	0.1456	0.0143	0.0588	0.1162	0	0.0846	0.0083	0.0288	25	0	0
Chr2	1263800	1264199	0.5725	0.5704	0.5573	0.2323	0.6541	0.6414	0.6622	0.5685	0.267	0.6016	202	2	19
Chr2	1264800	1264999	0.4818	0.3631	0.371	0.2244	0.4467	0.4479	0.4209	0.3728	0.223	0.3643	40	0	4
Chr2	1268600	1268799	0.3789	0.2636	0.2953	0.2284	0.3104	0.3651	0.2755	0.2516	0.2123	0.3057	101	0	75
Chr2	12708800	12709199	0.2632	0.2381	0.1432	0.0219	0.3399	0.4242	0.2625	0.1923	0	0.362	112	0	4
Chr2	1272000	1272199	0.3238	0.4173	0.3266	0.1645	0.4044	0.3705	0.3737	0.4339	0.1712	0.4474	146	0	17
Chr2	12725400	12725599	0.6422	0.6707	0.614	0.0387	0.6778	0.651	0.734	0.6197	0.0106	0.6386	228	0	17
Chr2	12733200	12733399	0.292	0.2571	0.2412	0.0784	0.3247	0.3123	0.2947	0.1774	0.0739	0.2943	49	0	2
Chr2	12738600	12738799	0.2287	0.1748	0.2161	0.0426	0.2078	0.2119	0.169	0.1818	0.039	0.2385	62	0	8
Chr2	12739800	12739999	0.5181	0.5131	0.4502	0.3757	0.5876	0.5777	0.5671	0.5495	0.4223	0.5585	174	2	105
Chr2	12753800	12753999	0.1939	0.2363	0.2741	0.0909	0.2957	0.2422	0.2305	0.2013	0.112	0.2158	69	2	10
Chr2	1278000	1278199	0.3095	0.3964	0.2671	0.1491	0.3408	0.298	0.3448	0.3139	0.1248	0.3389	107	0	0
Chr2	12780600	12780999	0.2198	0.2076	0.2207	0.0244	0.2771	0.2007	0.2899	0.192	0.0233	0.252	174	2	25
Chr2	12801600	12801799	0.3767	0.3398	0.3171	0.1772	0.4313	0.4303	0.3797	0.313	0.1865	0.2757	185	0	66
Chr2	12802200	12802399	0.3714	0.2867	0.346	0.1619	0.4095	0.3374	0.3108	0.2379	0.1744	0.4017	120	0	19
Chr2	12811600	12811999	0.3662	0.472	0.3478	0.1398	0.4453	0.4304	0.2912	0.4338	0.221	0.513	170	2	30
Chr2	12812200	12813199	0.4528	0.4538	0.4311	0.3007	0.5187	0.4478	0.4583	0.4219	0.2762	0.4442	480	21	256
Chr2	12834000	12834199	0.2121	0.1627	0.1551	0.0044	0.3831	0.1243	0.2964	0.1905	0	0.1124	32	2	2
Chr2	12858000	12858399	0.2338	0.169	0.1721	0.0049	0.2547	0.332	0.2406	0.159	0.0087	0.191	125	0	4
Chr2	12877400	12877599	0.264	0.1054	0.2457	0.0125	0.2009	0.2761	0.3182	0.1553	0	0.2256	36	0	4
Chr2	12886200	12886599	0.3179	0.2152	0.2165	0.0977	0.2565	0.2365	0.2261	0.2456	0.0959	0.2714	51	0	10
Chr2	12893000	12893199	0.2514	0.3224	0.1672	0.1183	0.2725	0.3182	0.3204	0.2279	0.148	0.2219	12	0	0
Chr2	13065400	13066199	0.2873	0.241	0.3029	0.09	0.3249	0.329	0.3333	0.2359	0.0717	0.3465	129	2	15
Chr2	13101800	13101999	0.378	0.4485	0.6694	0.1241	0.4399	0.6147	0.5571	0.2279	0.1197	0.5215	185	2	15
Chr2	1314000	1314199	0.2144	0.145	0.1677	0.0595	0.2538	0.1701	0.1162	0.1758	0.0632	0.1497	32	2	8
Chr2	13160200	13160399	0.4738	0.0342	0.1464	0.1317	0.3611	0.345	0.0794	0.1529	0.1792	0.4003	114	0	23
Chr2	1321600	1321799	0.2293	0.1607	0.1182	0.0653	0.1792	0.2947	0.16	0.0842	0.0741	0.1935	23	0	0
Chr2	13223000	13223199	0.4429	0.425	0.4881	0.2533	0.4518	0.4093	0.418	0.407	0.257	0.3694	118	0	51
Chr2	13227600	13227999	0.3217	0.2952	0.3214	0.0728	0.4364	0.4119	0.4345	0.3858	0.0708	0.3801	163	6	10
Chr2	13232800	13232999	0.413	0.4576	0.4735	0.1001	0.4394	0.4577	0.4836	0.5057	0.1469	0.3802	211	0	15
Chr2	13267800	13267999	0.5478	0.537	0.5774	0.3377	0.6293	0.5343	0.6633	0.4724	0.3041	0.621	245	10	105
Chr2	13300200	13300599	0.5003	0.513	0.5785	0.2218	0.5822	0.5408	0.5651	0.4961	0.198	0.5432	241	8	32
Chr2	13310400	13310599	0.2126	0.2794	0.3214	0.1099	0.1839	0.2289	0.3443	0.3746	0.1308	0.1785	25	0	0
Chr2	13313200	13313399	0.2751	0.1897	0.2563	0.0602	0.1735	0.2045	0.372	0.204	0.0884	0.2943	23	0	0
Chr2	13336400	13336799	0.3084	0.3446	0.3724	0.1271	0.4218	0.5016	0.4291	0.2853	0.1266	0.374	422	6	135
Chr2	13374400	13374799	0.4521	0.4649	0.4614	0.2042	0.546	0.4813	0.4821	0.4797	0.2599	0.4659	228	2	8
Chr2	13375200	13375399	0.4362	0.4492	0.5139	0.29	0.5155	0.4748	0.4711	0.4801	0.3133	0.4102	183	4	15
Chr2	13404400	13404599	0.7616	0.7467	0.6708	0.0238	0.7939	0.859	0.7267	0.8602	0.0161	0.6667	187	0	17
Chr2	13421800	13421999	0.4203	0.4004	0.4357	0.2267	0.4157	0.4894	0.4545	0.2143	0.21	0.4689	144	0	17
Chr2	13433200	13433399	0.3658	0.3166	0.3463	0.092	0.4496	0.4103	0.4293	0.3744	0.1082	0.4045	38	2	2
Chr2	134600	134799	0.4081	0.3927	0.3846	0.2754	0.4874	0.4509	0.4358	0.3984	0.2471	0.4293	23	0	0
Chr2	1349400	1349599	0.2373	0.2588	0.1374	0.05	0.2298	0.3405	0.3298	0.4572	0.124	0.2957	8	0	2
Chr2	1352400	1352599	0.1183	0.0794	0.1123	0.0096	0.0697	0.1153	0.0918	0.1254	0.0064	0.0673	4	2	2
Chr2	1353400	1353599	0.3628	0.3158	0.3302	0.1992	0.3626	0.3693	0.3596	0.2779	0.2084	0.2851	189	6	8
Chr2	13542000	13542199	0.2119	0.1632	0.1446	0.1104	0.1749	0.229	0.1485	0.1744	0.1018	0.1678	17	0	4
Chr2	13560200	13560399	0.2342	0.1726	0.1852	0.111	0.2381	0.293	0.2918	0.2085	0.1461	0.2543	47	0	17
Chr2	1362400	1362599	0.2615	0.2516	0.2831	0.0719	0.1989	0.2084	0.272	0.2222	0.0766	0.218	32	0	4
Chr2	13634000	13634199	0.4057	0.5209	0.4196	0.0396	0.5139	0.508	0.4108	0.3661	0.0132	0.4367	228	2	28
Chr2	13634600	13634799	0.4148	0.2742	0.4816	0.0271	0.5743	0.2071	0	0.1726	0.0177	0.2772	129	2	30
Chr2	13660800	13660999	0.5736	0.5423	0.6125	0.3714	0.591	0.6229	0.5892	0.6275	0.3994	0.5627	129	0	10
Chr2	1368400	1368599	0.2832	0.2873	0.306	0.0893	0.2983	0.2748	0.2212	0.3046	0.0767	0.2372	38	0	6
Chr2	1369800	1369999	0.3502	0.1826	0.3039	0.0209	0.2765	0.3046	0.2959	0.2191	0.0241	0.2792	66	0	2
Chr2	1370600	1370999	0.2518	0.2876	0.2891	0.0995	0.3169	0.2975	0.2792	0.2168	0.1574	0.2819	163	2	30
Chr2	1371600	1371999	0.2344	0.2674	0.2706	0.0566	0.315	0.2518	0.2998	0.2012	0.1216	0.3106	189	4	34
Chr2	13717600	13717799	0.2867	0.3482	0.4062	0.1425	0.3035	0.3782	0.3524	0.3293	0.1686	0.3377	92	2	12
Chr2	13790400	13790599	0.1963	0.1127	0.1287	0.0562	0.1463	0.1701	0.0842	0.1416	0.0457	0.0745	30	0	2
Chr2	13793600	13793799	0.3722	0.4056	0.3865	0.0175	0.4697	0.4794	0.3596	0.4296	0.0085	0.4115	99	0	0
Chr2	13794400	13794599	0.4642	0.4305	0.5333	0.0505	0.465	0.4983	0.4422	0.3531	0.0202	0.4064	178	0	6
Chr2	1380400	1380599	0.2678	0.25	0.2268	0.0796	0.2355	0.187	0.2489	0.3016	0.0672	0.2517	15	0	0
Chr2	13807800	13808199	0.3703	0.3897	0.407	0.0495	0.3678	0.4045	0.3967	0.4246	0.0885	0.3517	109	4	6
Chr2	1381000	1381399	0.3069	0.2871	0.3168	0.0842	0.3463	0.284	0.3089	0.2376	0.0412	0.2665	161	0	23
Chr2	1384200	1384399	0.2589	0.2017	0.1875	0.0566	0.3223	0.3098	0.3768	0.2118	0.0531	0.3248	92	0	2
Chr2	13866200	13866399	0.4937	0.4157	0.579	0.1396	0.48	0.5436	0.5033	0.4311	0.1768	0.5036	90	2	2
Chr2	13879400	13879599	0.3461	0.2955	0.3504	0.2172	0.3229	0.3398	0.2854	0.3	0.1842	0.2834	45	2	0
Chr2	138800	138999	0.4812	0.514	0.4742	0.3664	0.5081	0.4873	0.4893	0.4726	0.3558	0.5142	112	0	17
Chr2	13885800	13885999	0.3327	0.2872	0.3359	0.0828	0.2191	0.2326	0.282	0.299	0.0347	0.3082	99	0	0
Chr2	13886400	13886599	0.316	0.1987	0.2476	0.1476	0.2762	0.2557	0.2756	0.1441	0.1258	0.3129	30	0	6
Chr2	13908000	13908199	0.2432	0.2128	0.3163	0.1307	0.2913	0.276	0.2807	0.2638	0.0847	0.2642	94	6	40
Chr2	1392800	1392999	0.1552	0.1116	0.1829	0.0276	0.16	0.1537	0.1232	0.0952	0.0241	0.1162	15	17	2
Chr2	1393600	1393999	0.3916	0.2675	0.2791	0.0518	0.4402	0.396	0.3188	0.2668	0.0427	0.3427	157	0	15
Chr2	1394200	1394399	0.2986	0.1335	0.1345	0.0394	0.2295	0.2683	0.201	0.1556	0.0437	0.2325	8	0	0
Chr2	1395200	1395399	0.5247	0.4493	0.4573	0.2528	0.5658	0.3252	0.4259	0.3415	0.1397	0.5442	256	8	97
Chr2	1395800	1395999	0.2331	0.1392	0.1254	0.0393	0.2736	0.2095	0.2684	0.1757	0.0602	0.0974	73	0	21
Chr2	1397800	1397999	0.2059	0.196	0.2655	0.0727	0.2943	0.1577	0.1623	0.1318	0.0528	0.2294	122	2	69
Chr2	1399400	1399599	0.253	0.2193	0.2213	0.0971	0.4374	0.3542	0.2914	0.1299	0.0268	0.3764	112	6	23
Chr2	14009000	14009199	0.127	0.0203	0.0125	0.0058	0.0482	0.1076	0.0084	0	0	0.0217	0	0	0
Chr2	1404000	1404199	0.1856	0.1649	0.1481	0.0799	0.2743	0.1766	0.2469	0.1445	0.0588	0.249	19	0	8
Chr2	1404400	1404599	0.2251	0.1988	0.1244	0.1272	0.2297	0.3205	0.1845	0.1692	0.1047	0.203	10	0	2
Chr2	14062600	14062799	0.3629	0.3203	0.3006	0.1776	0.3434	0.4426	0.4231	0.3434	0.1307	0.362	10	0	0
Chr2	14063400	14063599	0.5517	0.5466	0.5239	0.3326	0.5466	0.5465	0.5913	0.5565	0.3776	0.5277	109	0	38
Chr2	1409600	1409799	0.2129	0.2053	0.1833	0.0574	0.2302	0.2703	0.1688	0.1699	0.034	0.2544	86	0	4
Chr2	14109400	14109599	0.2479	0.1768	0.2609	0.0466	0.1492	0.2042	0.2494	0.2112	0.0504	0.1057	25	0	8
Chr2	1413200	1413599	0.3543	0.3506	0.3827	0.2375	0.3949	0.3922	0.4174	0.3652	0.2494	0.361	278	6	138
Chr2	1414000	1414399	0.2255	0.2224	0.2683	0.079	0.3083	0.3305	0.2045	0.1949	0.0924	0.3007	94	0	2
Chr2	14190600	14190999	0.2294	0.2403	0.2351	0.0496	0.2817	0.2302	0.2949	0.2607	0.0433	0.2245	77	2	2
Chr2	1428800	1428999	0.2253	0.1531	0.1667	0.1322	0.1778	0.2222	0.2324	0.1492	0.1295	0.1569	23	0	0
Chr2	14290600	14290799	0.439	0.4407	0.4025	0.1799	0.4179	0.3496	0.3691	0.3762	0.2007	0.3237	90	0	6
Chr2	14311400	14311799	0.2334	0.3088	0.2301	0.1005	0.2932	0.3415	0.2793	0.2133	0.1036	0.2484	51	2	10
Chr2	14335400	14335599	0.5077	0.3588	0.269	0.0836	0.3701	0.3604	0.1667	0.233	0.0709	0.5833	81	0	8
Chr2	14363600	14363799	0.1705	0.2092	0.2983	0.0045	0.3393	0.2699	0.2425	0.2844	0.0067	0.2878	94	0	0
Chr2	14386600	14386799	0.1893	0.0815	0.1342	0.0019	0.0558	0.1653	0.1796	0.0783	0.0022	0.0156	23	0	0
Chr2	14392800	14393199	0.4423	0.4266	0.4001	0.069	0.499	0.4413	0.4517	0.363	0.0793	0.4611	174	2	6
Chr2	14402200	14402599	0.4598	0.397	0.4128	0.2513	0.4731	0.4116	0.4067	0.3924	0.2624	0.4575	79	0	47
Chr2	14405800	14405999	0.2756	0.2601	0.1587	0.0636	0.4225	0.3328	0.4038	0.2401	0.1572	0.4541	56	0	0
Chr2	14408000	14408199	0.4071	0.467	0.4522	0.2965	0.5171	0.4482	0.4381	0.5086	0.3213	0.4097	45	0	19
Chr2	14415200	14415599	0.2669	0.2675	0.2556	0.0304	0.3563	0.2937	0.3089	0.2588	0.015	0.218	116	0	0
Chr2	14417000	14417199	0.51	0.2465	0.2448	0.1575	0.6197	0.5795	0.359	0.2469	0.2882	0.5349	53	0	12
Chr2	1441800	1441999	0.2086	0.1973	0.2128	0.0496	0.2267	0.2269	0.1124	0.1652	0.0359	0.1475	58	0	2
Chr2	14418200	14418799	0.3129	0.2115	0.1649	0.125	0.3721	0.3668	0.2307	0.1935	0.1024	0.3471	109	0	25
Chr2	1444200	1444399	0.1802	0.1517	0.0545	0.0532	0.0975	0.1532	0.0635	0.0913	0.039	0.0842	8	0	2
Chr2	14457200	14457599	0.3429	0.1738	0.189	0.064	0.3603	0.3982	0.3297	0.2021	0.0577	0.365	112	2	53
Chr2	14458400	14458599	0.6736	0.3904	0.3047	0.1115	0.6504	0.6121	0.5217	0.393	0.1139	0.6594	140	2	25
Chr2	145400	146599	0.2077	0.2394	0.2349	0.0472	0.0445	0.2352	0.2534	0.2388	0.0505	0.0567	47	0	36
Chr2	14553800	14554199	0.4204	0.3893	0.4205	0.2296	0.4634	0.4653	0.4051	0.4402	0.2518	0.5117	181	2	2
Chr2	14554800	14554999	0.3871	0.3831	0.4014	0.1622	0.4882	0.4738	0.4754	0.4954	0.2411	0.45	84	2	15
Chr2	1457000	1457199	0.3067	0.2795	0.2794	0.1409	0.3308	0.3005	0.3156	0.3007	0.1599	0.3648	107	0	25
Chr2	1458000	1458199	0.1564	0.1954	0.1225	0.037	0.146	0.1913	0.098	0.1275	0.0338	0.1293	32	0	6
Chr2	14595000	14595399	0.4625	0.4639	0.4543	0.029	0.5854	0.4061	0.41	0.3545	0.032	0.3808	155	2	12
Chr2	1460800	1460999	0.1647	0.1467	0.132	0.0464	0.1626	0.2245	0.0861	0.1333	0.0697	0.1347	88	0	10
Chr2	1461200	1461599	0.3296	0.378	0.3378	0.1582	0.4188	0.3867	0.3749	0.3783	0.1506	0.3587	142	2	38
Chr2	14632200	14632599	0.3254	0.347	0.3089	0.1915	0.3455	0.3241	0.2968	0.289	0.2032	0.272	60	0	4
Chr2	14637800	14637999	0.1542	0.0869	0.1568	0.0068	0.1014	0.1379	0.075	0.0878	0.0053	0.0641	4	0	0
Chr2	1466400	1466599	0.3923	0.3914	0.3765	0.2569	0.5122	0.5636	0.4399	0.3694	0.3372	0.4566	36	0	32
Chr2	14676000	14676399	0.5643	0.5474	0.5282	0.3711	0.6234	0.556	0.6078	0.5554	0.4153	0.5934	200	0	38
Chr2	14682600	14682799	0.4417	0.2463	0.2812	0.1634	0.3496	0.4409	0.3688	0.2482	0.183	0.3233	12	0	0
Chr2	14683400	14683599	0.6294	0.6191	0.6625	0.287	0.6917	0.6591	0.6322	0.6029	0.272	0.6896	127	2	84
Chr2	1468600	1468799	0.3907	0.3077	0.3174	0.205	0.3341	0.381	0.2513	0.2972	0.1976	0.2899	73	4	8
Chr2	14810600	14810999	0.3822	0.4023	0.4441	0.1634	0.4828	0.3955	0.3971	0.3757	0.2054	0.4195	144	0	17
Chr2	14811600	14811999	0.3543	0.356	0.3853	0.1982	0.4374	0.38	0.395	0.3077	0.1752	0.3559	150	4	17
Chr2	14846600	14846799	0.3707	0.419	0.4087	0.1431	0.3126	0.3949	0.3727	0.3734	0.199	0.3786	97	10	0
Chr2	14858800	14858999	0.3549	0.272	0.2171	0.09	0.2573	0.2216	0.2313	0.243	0.1256	0.258	47	0	10
Chr2	14860600	14860999	0.3027	0.2914	0.2648	0.0483	0.4023	0.3317	0.3201	0.2759	0.0622	0.3068	168	0	34
Chr2	14887400	14887799	0.2155	0.2311	0.2757	0.0085	0.1287	0.2017	0.198	0.2313	0.006	0.1078	0	0	17
Chr2	14920800	14920999	0.2774	0.3035	0.2684	0.1079	0.3904	0.3643	0.3552	0.3567	0.1554	0.2563	36	0	2
Chr2	14951800	14951999	0.6611	0.6768	0.6669	0.3757	0.7045	0.6617	0.6553	0.6448	0.3826	0.6617	153	6	51
Chr2	14952200	14952999	0.4477	0.4568	0.4436	0.2689	0.4826	0.4259	0.4136	0.3525	0.2544	0.3813	562	32	278
Chr2	1500200	1500399	0.1207	0.124	0.0896	0.0084	0.0143	0.1087	0.1174	0.1064	0.0038	0.0018	0	0	2
Chr2	1504400	1504599	0.1675	0.1592	0.1192	0.0576	0.2112	0.1827	0.1847	0.2118	0.0683	0.2584	47	0	8
Chr2	1505400	1505599	0.4192	0.2993	0.3363	0.2919	0.483	0.5039	0.3794	0.2094	0.1802	0.3643	105	0	30
Chr2	15097800	15097999	0.6651	0.642	0.6555	0.3242	0.6704	0.6333	0.6082	0.6056	0.3909	0.6494	269	4	45
Chr2	15110000	15110399	0.3052	0.1983	0.3681	0.0103	0.3614	0.3552	0.2682	0.3027	0.004	0.2517	185	0	8
Chr2	1513200	1513399	0.5062	0.4682	0.3984	0.2253	0.4964	0.3872	0.5127	0.3853	0.2592	0.5081	56	0	12
Chr2	15134200	15134399	0.4196	0.4399	0.5218	0.1344	0.5034	0.4679	0.5448	0.4635	0.1108	0.5185	47	0	4
Chr2	15140400	15140599	0.6173	0.6042	0.5964	0.3882	0.6437	0.5885	0.5436	0.5956	0.3732	0.626	278	4	62
Chr2	152000	152399	0.2743	0.2774	0.3049	0.0996	0.2924	0.2886	0.2584	0.2391	0.1208	0.2605	30	0	6
Chr2	1521000	1521199	0.1773	0.0442	0.0131	0.0141	0.214	0.2013	0.0124	0.0201	0.0095	0.2488	2	0	0
Chr2	1522800	1522999	0.2945	0.2669	0.2608	0.1512	0.3217	0.3874	0.365	0.2875	0.1397	0.2913	97	0	17
Chr2	15273800	15274199	0.4297	0.4629	0.4657	0.3102	0.4797	0.4542	0.4296	0.3825	0.3156	0.4603	269	0	49
Chr2	1536200	1536399	0.3409	0.3416	0.3527	0.1149	0.2582	0.267	0.3812	0.3282	0.0946	0.2611	15	2	2
Chr2	15381800	15381999	0.2195	0.0039	0.001	0.0081	0.0008	0.1713	0.0024	0.0033	0.0037	0.0009	0	0	0
Chr2	15402200	15402399	0.509	0.5608	0.5806	0.041	0.4981	0.2595	0.5176	0.3439	0	0.5988	146	0	0
Chr2	15448800	15449199	0.5324	0.4499	0.5209	0.0281	0.5385	0.3605	0.4196	0.3468	0.02	0.37	383	8	2
Chr2	1552600	1552999	0.3041	0.2346	0.3497	0.144	0.3295	0.3338	0.2893	0.2424	0.1144	0.2694	122	10	71
Chr2	15566800	15566999	0.7099	0.4951	0.6681	0.2228	0.6608	0.5625	0.6031	0.5337	0.1994	0.5647	230	4	15
Chr2	15567600	15567999	0.5176	0.4836	0.5374	0.1864	0.5077	0.4446	0.4573	0.4528	0.172	0.4687	191	0	19
Chr2	15597200	15597399	0.1659	0.176	0.1961	0.0367	0.0508	0.2237	0.1505	0.1429	0.0777	0.0534	71	0	2
Chr2	1567200	1567399	0.2141	0.168	0.2548	0.0813	0.187	0.2257	0.1866	0.224	0.0989	0.2507	25	0	4
Chr2	1567800	1567999	0.3014	0.2961	0.3087	0.0237	0.324	0.3125	0.2956	0.2787	0.0931	0.2447	30	0	0
Chr2	1572600	1572799	0.3722	0.3988	0.4661	0.1427	0.3578	0.3934	0.4569	0.4521	0.1833	0.4534	90	0	6
Chr2	15733400	15733799	0.2915	0.2415	0.2484	0.0545	0.3031	0.2831	0.1315	0.174	0.0401	0.1755	161	4	12
Chr2	1580200	1580399	0.1222	0.1027	0.119	0.0244	0.1073	0.1324	0.1892	0.1728	0.0191	0.1329	4	0	6
Chr2	15821400	15821799	0.3833	0.4571	0.4728	0.2451	0.5437	0.4592	0.4262	0.4359	0.2269	0.4982	237	2	28
Chr2	1585000	1585199	0.4324	0.3749	0.471	0.2609	0.4464	0.4341	0.3732	0.4537	0.2093	0.3923	81	2	17
Chr2	1585400	1585599	0.2282	0.0987	0.0621	0.0032	0.2243	0.2517	0.1377	0.1131	0	0.1413	62	0	0
Chr2	1586200	1586399	0.3533	0.3044	0.3519	0.1699	0.299	0.3559	0.292	0.3021	0.1609	0.2753	25	0	0
Chr2	1587000	1587599	0.4468	0.4499	0.4786	0.1886	0.4753	0.4547	0.4812	0.4321	0.1918	0.4519	150	0	43
Chr2	15885000	15885199	0.3071	0.296	0.3438	0.0798	0.3129	0.261	0.3349	0.2451	0.0823	0.3149	71	0	21
Chr2	1593000	1593199	0.2441	0.2256	0.2552	0.084	0.395	0.2751	0.2404	0.2615	0.064	0.2862	38	0	6
Chr2	16020800	16021199	0.3025	0.3141	0.2888	0.1553	0.3387	0.327	0.325	0.3183	0.2062	0.3333	86	0	36
Chr2	1602400	1602599	0.4468	0.2911	0.4128	0.2298	0.4573	0.4261	0.376	0.4014	0.2047	0.4491	107	2	47
Chr2	16030000	16030599	0.4028	0.3802	0.3755	0.2288	0.4273	0.3774	0.3629	0.3628	0.2511	0.3855	271	2	86
Chr2	1609000	1609199	0.2783	0.2366	0.3358	0.0877	0.3162	0.2606	0.3091	0.313	0.1078	0.3533	101	2	10
Chr2	1609400	1609799	0.2381	0.2078	0.2207	0.1125	0.2459	0.2948	0.2211	0.2283	0.1324	0.2049	38	0	19
Chr2	161200	161399	0.3653	0.4074	0.3716	0.2303	0.4263	0.4049	0.3919	0.4174	0.2164	0.3561	8	0	0
Chr2	16143400	16143599	0.2654	0.2863	0.2851	0.0628	0.2239	0.2094	0.2111	0.1934	0.0678	0.2059	99	0	6
Chr2	16150400	16150999	0.4098	0.457	0.4375	0.1885	0.514	0.4499	0.4763	0.4202	0.2362	0.4453	379	2	133
Chr2	16151200	16151399	0.296	0.2803	0.3396	0.1565	0.3189	0.28	0.3212	0.2507	0.1242	0.2459	49	0	6
Chr2	1617000	1617199	0.2464	0.1347	0.1594	0.0711	0.3448	0.2248	0.1153	0.1238	0.1174	0.1833	99	4	53
Chr2	1617800	1618399	0.3313	0.3593	0.3348	0.1309	0.3897	0.3222	0.3622	0.3829	0.1167	0.3608	323	6	79
Chr2	16272600	16272799	0.2261	0.232	0.3234	0.0273	0.2338	0.2482	0.2717	0.3415	0.0265	0.2486	6	4	8
Chr2	16280600	16280799	0.1633	0.1761	0.1922	0.0569	0.2305	0.1475	0.2694	0.0804	0.0622	0.142	36	0	6
Chr2	1629800	1630199	0.4121	0.3593	0.366	0.2343	0.4461	0.3507	0.3337	0.3058	0.2046	0.3458	608	36	373
Chr2	163200	163599	0.4367	0.4216	0.515	0.2118	0.4923	0.4491	0.4525	0.4303	0.2141	0.4792	181	6	10
Chr2	16347200	16347799	0.3018	0.342	0.3307	0.1078	0.3626	0.3139	0.2554	0.2231	0.0802	0.2458	351	0	97
Chr2	16348200	16348399	0.2552	0.2221	0.2707	0.1711	0.3646	0.363	0.3049	0.1743	0.1267	0.2614	30	0	0
Chr2	1636800	1637399	0.2948	0.2813	0.2797	0.1376	0.3504	0.3037	0.304	0.3071	0.1124	0.2899	748	34	534
Chr2	16370600	16370799	0.1344	0.1386	0.0076	0.0013	0.183	0.1626	0.1748	0.0064	0	0.1667	10	0	0
Chr2	16379400	16379799	0.3882	0.3529	0.4084	0.1202	0.4529	0.2687	0.3145	0.2263	0.082	0.2972	189	2	17
Chr2	16422800	16422999	0.3155	0.3689	0.3004	0.1796	0.2979	0.3209	0.2837	0.3417	0.2279	0.3107	19	12	19
Chr2	1646000	1646199	0.1279	0.0141	0.0052	0.0138	0.0185	0.128	0.0231	0.0024	0.0107	0.02	0	0	0
Chr2	16467000	16467399	0.3957	0.3869	0.4658	0.1399	0.4841	0.4386	0.448	0.4092	0.1984	0.4723	286	0	12
Chr2	16537400	16537999	0.3469	0.2659	0.1694	0.0486	0.2926	0.3519	0.225	0.2171	0.0356	0.2525	420	500	364
Chr2	16556000	16556399	0.4458	0.5194	0.556	0.0618	0.5135	0.4986	0.606	0.4987	0.1023	0.5062	133	2	0
Chr2	16560400	16560599	0.3748	0.3575	0.3673	0.1199	0.396	0.4359	0.4194	0.3194	0.1104	0.3787	47	0	12
Chr2	16575000	16575399	0.2648	0.2337	0.2764	0.0635	0.3177	0.2681	0.2572	0.319	0.0574	0.2755	71	0	12
Chr2	16596000	16596599	0.3903	0.4237	0.4857	0.147	0.5467	0.382	0.3539	0.3305	0.1373	0.3643	327	53	38
Chr2	16603400	16603799	0.5624	0.6379	0.6833	0.3526	0.6317	0.6019	0.6825	0.58	0.3147	0.6013	405	2	32
Chr2	16625600	16625999	0.3354	0.3364	0.2708	0.0137	0.4118	0.3825	0.3718	0.3318	0.0248	0.2889	125	2	2
Chr2	16626600	16626799	0.3715	0.4477	0.4725	0.2698	0.5258	0.4647	0.4289	0.3817	0.217	0.4264	150	2	12
Chr2	1663400	1663599	0.4567	0.3762	0.4708	0.1972	0.517	0.4451	0.4115	0.3862	0.1622	0.5338	116	2	6
Chr2	1663800	1663999	0.2281	0.0981	0.0675	0.0124	0.1451	0.1065	0.2	0.0365	0	0.175	4	0	0
Chr2	1664600	1664799	0.2452	0.2314	0.2221	0.016	0.0694	0.2164	0.2243	0.2061	0.0201	0.0491	4	0	4
Chr2	16665000	16665199	0.1445	0.2092	0.1847	0.024	0.1055	0.2532	0.1397	0.1268	0.0041	0.1754	12	0	2
Chr2	16742200	16742799	0.1665	0.1708	0.2399	0.0128	0.0054	0.1891	0.157	0.2301	0.004	0.0025	0	0	2
Chr2	1676400	1676599	0.2811	0.2537	0.3799	0.1996	0.2601	0.3776	0.3519	0.2265	0.1809	0.3185	94	0	10
Chr2	1678800	1678999	0.4397	0.3979	0.4458	0.2827	0.4452	0.5492	0.3723	0.4159	0.3533	0.4583	129	6	36
Chr2	16798600	16798999	0.391	0.4096	0.5107	0.0146	0.4993	0.3969	0.4374	0.3036	0.0179	0.4176	88	0	6
Chr2	1681400	1681599	0.18	0.0846	0.1336	0.0197	0.2285	0.2611	0.1556	0.089	0.0043	0.2891	97	2	0
Chr2	1682200	1682399	0.1923	0.1275	0.2105	0.1011	0.1906	0.3391	0.2402	0.2137	0.1217	0.2151	17	0	0
Chr2	16834400	16834599	0.2681	0.2677	0.2654	0.1025	0.2957	0.2814	0.2203	0.2828	0.0994	0.2809	71	0	6
Chr2	1683800	1683999	0.515	0.5438	0.537	0.4057	0.5266	0.4979	0.5463	0.5239	0.358	0.5294	84	2	8
Chr2	1685000	1685199	0.3247	0.2596	0.3377	0.121	0.3117	0.3103	0.2618	0.3063	0.1319	0.2649	77	0	15
Chr2	16877000	16877199	0.508	0.5319	0.5336	0.0162	0.5949	0.4855	0.4256	0.3541	0.0306	0.3987	189	2	38
Chr2	1691200	1691399	0.1896	0.2412	0.2929	0.0363	0.2613	0.1538	0.5421	0.231	0.0122	0.3163	73	2	4
Chr2	1691600	1692199	0.2449	0.264	0.2316	0.0871	0.2862	0.2759	0.2698	0.2161	0.0765	0.2925	118	0	15
Chr2	16920800	16921199	0.3257	0.2347	0.2983	0.0698	0.3571	0.3632	0.2315	0.2727	0.0685	0.3746	105	0	2
Chr2	16921400	16921799	0.4587	0.4008	0.4077	0.1842	0.5207	0.4679	0.454	0.4022	0.1994	0.4666	150	0	2
Chr2	16952600	16952799	0.3456	0.3589	0.4599	0.0478	0.4021	0.3143	0.3623	0.2968	0.044	0.3703	114	2	4
Chr2	1695800	1695999	0.2897	0.3199	0.3171	0.0539	0.3592	0.2085	0.2828	0.2785	0.0233	0.2437	129	0	6
Chr2	17068200	17068599	0.3007	0.2801	0.3226	0.1465	0.3292	0.2742	0.3195	0.3044	0.1688	0.294	163	0	6
Chr2	1709600	1709799	0.3604	0.4245	0.3992	0.2505	0.4627	0.4185	0.4467	0.3816	0.248	0.4152	86	0	19
Chr2	17147000	17147199	0.1975	0.0965	0.1606	0.0138	0.1547	0.1356	0.157	0.1092	0.0308	0.1262	45	0	2
Chr2	17147400	17147599	0.4611	0.3124	0.3156	0.0661	0.5212	0.4332	0.5932	0.2054	0.0533	0.3766	84	2	12
Chr2	1715800	1716199	0.4846	0.4601	0.4797	0.3234	0.5229	0.5695	0.5369	0.4615	0.3717	0.5133	226	4	66
Chr2	17190200	17190399	0.1495	0.1908	0.3191	0.0045	0.1169	0.1958	0.205	0.2183	0.0157	0.1135	47	0	2
Chr2	17205800	17205999	0.1824	0.1866	0.3089	0.004	0.263	0.2082	0.2755	0.2333	0	0.2099	19	0	0
Chr2	17254000	17254199	0.3233	0.2296	0.2074	0.1631	0.2457	0.3008	0.287	0.2722	0.16	0.381	64	0	21
Chr2	17255800	17256199	0.469	0.4321	0.5233	0.1158	0.4765	0.3944	0.4212	0.3327	0.0992	0.4109	308	8	49
Chr2	17256600	17256799	0.4675	0.4864	0.5364	0.2073	0.5353	0.4908	0.432	0.4254	0.2139	0.4617	200	0	36
[truncated: 4,517 more rows]
