# Supplementary material for: Two Components of the RNA-Directed DNA Methylation Pathway Associate with MORC6 and Silence Loci Targeted by MORC6 in Arabidopsis
Source: PLoS Genet. 2016 May 12;12(5):e1006026. doi: 10.1371/journal.pgen.1006026 (PMC4865133; doi:10.1371/journal.pgen.1006026)
Supplement: S3 Table — (XLSX) [file pgen.1006026.s018.xlsx]

## Sheet: Sheet1
S3 Table. DNA methylation and 24-nt siRNA accumulation of of morc6 hypo-DMRs.
Chromosome	start	end	Repeat 1					Repeat 2					24-nt siRNA reads
			WT	morc6	morc6suvh9	suvh2/9	suvh9	WT	morc6	morc6suvh9	suvh2/9	suvh9	WT	nrpd1	nrpe1
Chr1	10156600	10156799	0.3441	0.1028	0.0179	0.004	0.2647	0.3318	0.1055	0.0107	0	0.32	105	0	0
Chr1	10210000	10210199	0.1941	0.0747	0.0968	0.0928	0.0883	0.1733	0.0707	0.0821	0.1041	0.0877	0	0	0
Chr1	10330000	10330199	0.1893	0.0127	0	0.0047	0	0.165	0.0103	0.0048	0	0	19	0	0
Chr1	11079600	11079799	0.2217	0.0069	0.0127	0.0103	0.0083	0.2623	0.0141	0.0174	0.0142	0.0118	4	0	0
Chr1	11277000	11277199	0.4573	0.2063	0.3618	0.0222	0.3603	0.4694	0.2204	0.2583	0.0144	0.274	40	0	0
Chr1	11325200	11325399	0.2358	0.0082	0.0063	0.0154	0.2294	0.0921	0	0.0053	0.0105	0.2241	40	0	0
Chr1	12078800	12078999	0.1786	0.0643	0.0686	0.1412	0.1629	0.2139	0.0777	0.1005	0.1484	0.1707	6	0	15
Chr1	12155600	12155799	0.1458	0.007	0.0042	0.0993	0.1203	0.1751	0.0112	0.0055	0.1321	0.1248	0	0	0
Chr1	12218600	12218799	0.2149	0.0257	0.0455	0.0079	0.1594	0.198	0.0744	0.0467	0.0028	0.1512	47	0	0
Chr1	12517400	12517599	0.4206	0.1284	0.0784	0.0051	0.3418	0.5506	0.0741	0.1111	0.13	0.2086	138	2	0
Chr1	12591400	12591999	0.2712	0.1389	0.1071	0.0692	0.2349	0.2675	0.131	0.0899	0.0693	0.2183	71	0	112
Chr1	12594800	12594999	0.2644	0.138	0.1637	0.0169	0.2654	0.2346	0.1227	0.154	0.0284	0.2757	19	0	8
Chr1	12614200	12614399	0.1192	0.0222	0.1205	0.0748	0.1586	0.1259	0.0186	0.0851	0.0737	0.1169	8	0	0
Chr1	12651200	12651399	0.1736	0.0223	0.049	0.0852	0.1007	0.178	0.0444	0.0111	0.1032	0.0912	28	0	10
Chr1	12684800	12684999	0.3958	0.1899	0.2281	0.0334	0.4026	0.52	0.1818	0.1932	0.0281	0.3421	101	2	30
Chr1	12692600	12692799	0.3725	0.2167	0.3531	0.0252	0.308	0.2911	0.3216	0.3034	0.0278	0.2304	60	0	0
Chr1	12730200	12730399	0.3409	0.2441	0.253	0.2064	0.3776	0.423	0.273	0.3232	0.1944	0.4081	66	0	84
Chr1	12753400	12753599	0.2307	0.103	0.0901	0.2301	0.2646	0.2179	0.0776	0.085	0.2132	0.2348	2	0	2
Chr1	12847400	12847599	0.2078	0.0449	0.0747	0.2807	0.2247	0.2059	0.071	0.0902	0.2396	0.2338	6	0	2
Chr1	12866600	12866799	0.195	0.0059	0.007	0.0096	0.0923	0.1409	0.007	0.0024	0	0.1517	17	0	2
Chr1	12887000	12887199	0.1262	0.0318	0.0345	0.0214	0.0702	0.1485	0.0201	0.0338	0.0256	0.1634	12	0	6
Chr1	12898200	12898399	0.1433	0.0067	0.0049	0.0029	0.0025	0.0884	0	0.0118	0	0.0256	0	0	0
Chr1	12907400	12907799	0.4629	0.2803	0.2733	0.2164	0.5339	0.5545	0.3815	0.3003	0.3619	0.5044	282	73	260
Chr1	12925000	12925199	0.0882	0.0148	0.0029	0.0248	0.0395	0.1138	0.0055	0.0047	0.0098	0.0803	4	0	0
Chr1	12968000	12968199	0.2294	0.0442	0	0.1018	0.1851	0.279	0.0323	0.0093	0.0743	0.1307	40	0	2
Chr1	13075800	13075999	0.5134	0.2188	0.2978	0.0045	0.5778	0.4355	0.2331	0.2049	0.0426	0.5462	71	2	2
Chr1	13106400	13106799	0.152	0.021	0.0294	0.0508	0.0096	0.1245	0.0192	0.0202	0.0296	0.0046	2	0	0
Chr1	13114200	13114599	0.2404	0.0871	0.0827	0.162	0.2466	0.2212	0.1285	0.1153	0.2028	0.1888	28	0	21
Chr1	13192400	13192599	0.2901	0.1315	0.0527	0.0211	0.2848	0.2952	0.0876	0.0636	0.0043	0.2374	62	0	0
Chr1	13263200	13263399	0.2507	0.0054	0.0227	0.0091	0.2104	0.166	0.0282	0.0129	0.0036	0.2075	28	0	2
Chr1	13350800	13350999	0.1572	0.0518	0.0482	0.1557	0.1414	0.181	0.0657	0.0623	0.1693	0.143	6	0	0
Chr1	13477600	13477799	0.1338	0.0016	0.0044	0.0662	0.0126	0.1603	0.0141	0	0.0686	0.0049	0	0	0
Chr1	13480200	13480399	0.2492	0.0104	0.1562	0.2405	0.2271	0.2669	0.0142	0.146	0.2436	0.2373	4	0	6
Chr1	13545600	13545799	0.165	0.0039	0.0033	0.0459	0.0548	0.1467	0.0107	0.0031	0.009	0.0626	17	0	0
Chr1	13637000	13637199	0.2442	0.0529	0.0754	0.0371	0.2985	0.1897	0.0352	0.0288	0.0282	0.1257	21	0	17
Chr1	13964800	13964999	0.126	0.0044	0.0056	0.0352	0.1043	0.1558	0.0261	0.01	0.0483	0.1	4	0	4
Chr1	13966200	13966599	0.246	0.0797	0.098	0.0549	0.1067	0.2391	0.0817	0.0781	0.0693	0.0857	25	0	8
Chr1	13999200	13999399	0.2096	0.0473	0.0376	0.0035	0.2401	0.2335	0.0909	0.0505	0.0063	0.1191	10	0	2
Chr1	14005000	14005199	0.3362	0.0679	0.0549	0.2096	0.3852	0.2643	0.0884	0.1	0.1952	0.3495	69	2	15
Chr1	14008600	14008999	0.1661	0.0192	0.0146	0.1113	0.2101	0.1967	0.0134	0.0044	0.0944	0.2395	84	0	8
Chr1	14185800	14185999	0.2394	0.1197	0.14	0.1092	0.2986	0.2621	0.1348	0.1501	0.1013	0.2272	23	0	32
Chr1	14286200	14286399	0.2539	0.1278	0.1625	0.1315	0.373	0.2826	0.1223	0.1214	0.0697	0.2742	49	0	17
Chr1	14296600	14296799	0.2733	0.197	0.2222	0.0753	0.1875	0.4519	0.2143	0.3068	0.084	0.4095	21	0	0
Chr1	15984400	15984599	0.2676	0.0603	0.0292	0.0041	0.2428	0.2905	0.013	0.0204	0.0132	0.2149	30	0	4
Chr1	16477800	16477999	0.3684	0.2277	0.1559	0.0831	0.3114	0.3211	0.1463	0.1089	0.1489	0.1852	36	0	10
Chr1	16551000	16551199	0.3246	0.1783	0.1674	0.0929	0.2844	0.3182	0.2087	0.2463	0.0562	0.3001	51	0	15
Chr1	16625400	16625599	0.2038	0.1084	0.1509	0.088	0.169	0.2988	0.1433	0.1638	0.1202	0.1703	6	0	12
Chr1	16756400	16756599	0.1856	0.0064	0.0235	0.0016	0.0082	0.2334	0.0028	0.006	0	0.0105	4	0	2
Chr1	16790400	16790599	0.4167	0.0766	0.1134	0.0097	0.3094	0.399	0.1562	0.0255	0	0.28	28	0	0
Chr1	16844400	16844599	0.3454	0.0291	0.0118	0.0915	0.4014	0.3568	0.0271	0.0259	0.1024	0.2907	144	0	17
Chr1	16939400	16939599	0.217	0.0675	0.1216	0.2112	0.2599	0.255	0.1114	0.0558	0.1894	0.2284	49	0	4
Chr1	16969200	16969399	0.1623	0.0341	0.0717	0.0211	0.0573	0.1684	0.0558	0.1176	0.0124	0.0442	19	2	6
Chr1	16996200	16996399	0.2052	0.1337	0.094	0.2113	0.172	0.2131	0.1076	0.1464	0.3027	0.144	2	0	2
Chr1	17030400	17030799	0.2429	0.0624	0.0472	0.2323	0.278	0.2654	0.0622	0.0378	0.2248	0.2478	32	2	23
Chr1	17056800	17057199	0.1722	0.025	0.0338	0.1114	0.0269	0.2086	0.0235	0.0413	0.1249	0.0264	12	0	10
Chr1	17057400	17057799	0.1497	0.0188	0.0185	0.0903	0.0326	0.2118	0.0243	0.0254	0.1206	0.0237	8	0	17
Chr1	17058000	17059799	0.2062	0.0345	0.0329	0.1592	0.0435	0.2363	0.0319	0.031	0.1656	0.0382	6	2	12
Chr1	17114200	17114399	0.1296	0.0137	0.0193	0.1303	0.1552	0.1304	0.0172	0.0192	0.1587	0.1306	4	0	0
Chr1	17177200	17177399	0.1806	0.0253	0.0021	0.005	0.0063	0.2784	0	0.0057	0.0025	0.0016	0	0	0
Chr1	17201000	17201199	0.2423	0.0686	0.0551	0.012	0.0492	0.2379	0.0948	0.0535	0.0089	0.0887	10	0	0
Chr1	17278800	17279199	0.2533	0.0663	0.0676	0.0987	0.3073	0.2857	0.0638	0.0319	0.1169	0.2346	81	0	64
Chr1	17282000	17282599	0.4289	0.2862	0.1014	0.1125	0.4518	0.47	0.3155	0.0755	0.1386	0.4002	293	2	0
Chr1	17295400	17295599	0.1761	0.027	0.0153	0.0058	0.2222	0.194	0.0548	0	0	0.2412	51	0	0
Chr1	17553200	17553399	0.2387	0.1458	0.2075	0.244	0.282	0.3134	0.1079	0.2069	0.3134	0.1905	15	0	15
Chr1	17656000	17656199	0.2912	0.1662	0.1876	0.1709	0.3136	0.2922	0.1762	0.1556	0.148	0.2593	77	2	19
Chr1	17690400	17690599	0.5188	0.3884	0.3237	0.2551	0.5583	0.5446	0.3892	0.3882	0.2299	0.4976	125	4	19
Chr1	17819600	17819799	0.1844	0.0514	0.1014	0.2278	0.2422	0.1962	0.0481	0.0557	0.2026	0.2151	2	0	2
Chr1	17840800	17840999	0.2848	0.1392	0.0439	0.0069	0.3388	0.3354	0.1656	0.021	0.0032	0.2435	94	0	0
Chr1	18064400	18064599	0.1381	0.0232	0.0887	0.0665	0.0553	0.1407	0.0242	0.098	0.0566	0.051	0	0	2
Chr1	18078600	18078799	0.2006	0	0	0.0661	0.0877	0.2698	0.005	0.0034	0.0231	0.0551	88	0	0
Chr1	18090600	18090799	0.1566	0	0	0.0838	0.1444	0.1919	0.0133	0.0083	0.0823	0.1016	0	0	2
Chr1	18163600	18163799	0.2611	0.1054	0.0194	0.0959	0.3109	0.3101	0.172	0.0173	0.1025	0.2989	12	0	8
Chr1	18164000	18164399	0.3245	0.0363	0.0149	0.0351	0.3822	0.3676	0.0344	0.0105	0.059	0.373	60	0	2
Chr1	18165000	18165199	0.3226	0.2078	0.1626	0.2437	0.3415	0.3324	0.1852	0.1974	0.2382	0.3845	36	0	30
Chr1	18458000	18458199	0.2694	0.0022	0.0119	0.0081	0.0031	0.3374	0.0275	0	0.0062	0.0032	4	0	0
Chr1	18552600	18552799	0.2091	0.0827	0.0242	0.0334	0.031	0.2243	0.1066	0.031	0.0585	0.0209	0	0	0
Chr1	18807400	18807599	0.2692	0.1185	0.0756	0.0933	0.1397	0.2443	0.1384	0.0479	0.0516	0.1423	17	0	15
Chr1	19380800	19380999	0.2353	0.1201	0.1162	0.1973	0.2156	0.2707	0.082	0.1795	0.1731	0.2171	8	0	6
Chr1	19415200	19415399	0.276	0.17	0.4226	0.0079	0.222	0.3936	0.2692	0.1965	0.0044	0.1211	51	2	0
Chr1	19428800	19429199	0.3023	0.0761	0.0666	0.0494	0.1684	0.318	0.121	0.0458	0.0506	0.1768	105	0	2
Chr1	19609000	19609199	0.252	0.0729	0.1283	0.0671	0.0822	0.2811	0.0733	0.1417	0.0612	0.069	0	0	0
Chr1	19744200	19744399	0.4538	0.3332	0.3001	0.0114	0.0473	0.4027	0.2649	0.2412	0.0012	0.058	107	2	0
Chr1	19809800	19809999	0.5287	0.3656	0.3397	0.1772	0.5115	0.5985	0.2395	0.3185	0.1462	0.5195	88	0	8
Chr1	20106600	20106999	0.1713	0.0026	0.0071	0.0073	0.0111	0.1679	0.0024	0.0046	0.0027	0.0037	88	0	0
Chr1	20624800	20624999	0.2802	0.1174	0.0106	0.0047	0.3177	0.3529	0.132	0.0034	0.0062	0.2877	103	0	0
Chr1	20686600	20686999	0.2294	0.0204	0.0215	0.0347	0.2694	0.3713	0.0355	0.0348	0.0089	0.2948	77	0	12
Chr1	21145200	21145599	0.2887	0.0325	0.0104	0.2643	0.2874	0.3157	0.0218	0.0067	0.2558	0.3008	8	4	23
Chr1	21470200	21470399	0.4116	0.0034	0.0033	0.0073	0.2833	0.419	0	0.0026	0.005	0.3047	127	0	2
Chr1	21472000	21472199	0.4806	0.0186	0.0102	0.257	0.5804	0.5885	0.0243	0.0069	0.0877	0.6227	94	0	19
Chr1	21744000	21744199	0.243	0.0597	0.1107	0.0112	0.2755	0.36	0.0966	0.0399	0.05	0.1924	49	0	0
Chr1	21745000	21745199	0.3535	0.178	0.0279	0.0121	0.1642	0.2707	0.0873	0.0604	0.0142	0.2822	60	0	2
Chr1	21823200	21823399	0.4441	0.0462	0.0268	0.0142	0.5653	0.5882	0.125	0.0307	0.0161	0.5989	118	0	2
Chr1	22029400	22029799	0.1356	0.0026	0.0025	0.0079	0.0037	0.1306	0.0036	0.0041	0.003	0.0024	0	0	0
Chr1	22079800	22079999	0.255	0.002	0.0089	0.006	0.0023	0.1551	0	0.0082	0.0038	0.0068	0	0	0
Chr1	22163200	22163399	0.5888	0.312	0.2742	0.2285	0.6033	0.5463	0.1731	0.2989	0.2755	0.4073	43	2	51
Chr1	22166400	22166599	0.3761	0.0819	0.0403	0.2704	0.4501	0.561	0.064	0.0158	0.3081	0.5606	53	0	94
Chr1	22167800	22167999	0.3934	0.0254	0.0084	0.195	0.5228	0.4216	0	0.0068	0.1656	0.4125	60	0	19
Chr1	22261400	22261599	0.2358	0.0868	0.0517	0.0487	0.2564	0.247	0.0628	0.0382	0.0494	0.3025	45	0	6
Chr1	22889400	22889599	0.4874	0.3675	0.3011	0.1222	0.5657	0.5165	0.2657	0.3195	0.166	0.342	92	2	2
Chr1	22975400	22975599	0.1266	0.0032	0.0028	0.0036	0.0074	0.1298	0.0058	0.0032	0	0.0008	4	0	2
Chr1	22985000	22985799	0.2545	0.0274	0.044	0.0302	0.3225	0.3268	0.0779	0.0803	0.055	0.2729	215	0	32
Chr1	23000600	23000799	0.1018	0.0018	0.0385	0.0388	0.0333	0.1175	0.0051	0.0516	0.0595	0.0374	0	0	0
Chr1	23038800	23038999	0.1589	0.0364	0.0469	0.0263	0.0354	0.1613	0.04	0.038	0.0307	0.0314	0	0	0
Chr1	23087800	23087999	0.1832	0.0055	0.0025	0.008	0.0215	0.176	0.0159	0	0	0	0	0	0
Chr1	23165000	23165199	0.3116	0.1923	0.1851	0.0496	0.3441	0.345	0.2092	0.2202	0.0334	0.2352	90	0	8
Chr1	23295600	23295999	0.4255	0.2559	0.2687	0.0675	0.4946	0.4638	0.2789	0.1817	0.1177	0.4667	159	4	51
Chr1	23710200	23710399	0.4849	0.2493	0.1911	0.2036	0.6918	0.5724	0.2933	0.1695	0.3372	0.6259	49	0	19
Chr1	23710800	23710999	0.3276	0.1932	0.2547	0.1569	0.2705	0.3145	0.1085	0.2177	0.2925	0.3496	30	4	10
Chr1	23711200	23711399	0.3309	0.026	0.02	0.0735	0.4156	0.3143	0.0549	0.1598	0.0943	0.4359	77	0	8
Chr1	23755400	23755599	0.2036	0.0047	0.0642	0.0268	0.0077	0.1986	0.0035	0.0812	0.0229	0.0037	10	0	2
Chr1	23781400	23781599	0.1404	0.0147	0.0039	0.0087	0.0023	0.156	0.0049	0.0019	0.0025	0.0054	0	0	0
Chr1	23862400	23862599	0.1122	0.0088	0.0035	0.0125	0.0426	0.1492	0.0268	0.0204	0.0021	0.0619	2	0	0
Chr1	23877200	23877399	0.2171	0.1463	0.1852	0.0886	0.1851	0.2165	0.1366	0	0.0807	0.2883	19	0	6
Chr1	23879600	23879799	0.1407	0.0125	0.087	0.147	0.1467	0.2645	0.0941	0.1466	0.1812	0.1154	4	0	4
Chr1	23950600	23950999	0.1977	0.0022	0.0042	0.0082	0	0.1908	0.0036	0.0029	0.0028	0.0024	0	0	0
Chr1	24572200	24572399	0.2356	0.0572	0.0376	0.0141	0.0335	0.2236	0.0791	0.0465	0.0046	0.0302	4	0	0
Chr1	24722200	24722399	0.1053	0.0053	0.0096	0.0043	0.0089	0.156	0.0046	0	0.0025	0.0023	0	0	0
Chr1	24741000	24741199	0.3721	0.2718	0.3519	0.0875	0.3908	0.4398	0.2824	0.3436	0.0804	0.4631	84	4	34
Chr1	24776600	24776999	0.3783	0.0987	0.0071	0.0071	0.3992	0.3592	0.0428	0.0022	0	0.3108	202	4	0
Chr1	24826600	24826799	0.3398	0.0038	0.0164	0.0237	0.1977	0.3783	0	0.01	0.0165	0.3482	58	0	2
Chr1	24954400	24954799	0.158	0.0088	0.0029	0.2216	0.1813	0.1579	0.0074	0.0057	0.2221	0.1746	0	0	0
Chr1	25058200	25058399	0.1509	0.0673	0	0.0022	0.1784	0.204	0.065	0	0.0078	0.0887	36	0	8
Chr1	25133200	25133399	0.1484	0.0417	0.0462	0.1276	0.1066	0.1578	0.0414	0.0531	0.1338	0.1094	0	0	0
Chr1	25158800	25158999	0.1768	0.0554	0.0186	0.0272	0.0422	0.261	0.0323	0.0533	0.008	0.0412	21	0	0
Chr1	25180000	25180199	0.1771	0.0551	0.0777	0.0306	0.1938	0.1795	0.0081	0.1243	0.0227	0.2964	6	0	17
Chr1	25247800	25247999	0.3375	0.1585	0.1782	0.0173	0.2222	0.3219	0.1799	0.1542	0.0019	0.1333	21	2	0
Chr1	2527000	2527199	0.1913	0.0056	0.003	0.0056	0.0115	0.1763	0.0064	0.005	0	0.0066	2	0	0
Chr1	25343200	25343599	0.4462	0.3228	0.3664	0.1989	0.3826	0.5116	0.3019	0.3163	0.1714	0.3156	267	0	71
Chr1	26125400	26125599	0.1367	0.0352	0.0356	0.1723	0.0983	0.1385	0.0277	0.0336	0.1859	0.1079	0	0	0
Chr1	26196200	26196599	0.54	0.0013	0	0.0064	0.4682	0.4723	0	0.004	0	0.4589	172	2	0
Chr1	26197000	26197399	0.453	0.0071	0.0023	0.0025	0.5199	0.6416	0	0.0145	0.0049	0.4024	282	0	0
Chr1	26555000	26555199	0.2362	0.0282	0.0377	0.0057	0.0338	0.1595	0.0293	0.0366	0.0057	0.0207	17	0	15
Chr1	26722600	26722799	0.1604	0.0413	0.0459	0.0088	0.0145	0.1625	0.0373	0.0673	0.0019	0.0217	6	0	0
Chr1	26926000	26926199	0.2725	0.0737	0.0051	0.0192	0.2373	0.3367	0.0752	0.0415	0.0052	0.203	15	0	0
Chr1	27597400	27597599	0.4335	0.0723	0.0455	0.0081	0.5581	0.4798	0.1474	0	NA	0.6007	107	0	0
Chr1	28398200	28398399	0.3177	0.1005	0.1502	0.2244	0.3891	0.3611	0.1108	0.102	0.1359	0.3858	12	2	25
Chr1	28515000	28515599	0.3851	0.2097	0.1842	0.0064	0.0041	0.3905	0.2212	0.1341	0.0127	0.0031	0	4	0
Chr1	28515800	28515999	0.3588	0.2268	0.1808	0.0055	0.0061	0.3638	0.2024	0.1351	0.0032	0	0	0	2
Chr1	28593000	28593199	0.3625	0.1278	0.0923	0.0076	0.3115	0.2894	0.1655	0.1155	0.0027	0.1856	49	0	4
Chr1	28864800	28864999	0.2189	0.0745	0.2516	0.2291	0.2213	0.2325	0.1474	0.3051	0.216	0.3699	6	0	4
Chr1	29111800	29111999	0.1294	0.0033	0.0012	0.0044	0.0055	0.12	0.0053	0.0048	0.0009	0.0017	0	0	0
Chr1	29983200	29983599	0.1872	0.032	0.047	0.0419	0.2838	0.2462	0.0619	0.0407	0.0058	0.2419	49	0	8
Chr1	29984400	29984799	0.2138	0.097	0.0776	0.0098	0.1974	0.3012	0.0722	0.0514	0.0263	0.1831	43	0	2
Chr1	3980800	3980999	0.4016	0.2282	0.22	0.0033	0.2399	0.3742	0.3484	0.1463	0	0.2124	34	0	0
Chr1	4294000	4294199	0.1845	0.0066	0.0106	0.1237	0.2396	0.2092	0.0068	0.008	0.1288	0.2112	0	0	0
Chr1	4511800	4511999	0.2102	0.0683	0.0574	0.106	0.0932	0.2017	0.0694	0.0666	0.121	0.0784	2	0	0
Chr1	544200	544399	0.2014	0.0023	0.0074	0.0102	0.0023	0.1529	0.0074	0.0055	0	0	0	0
Chr1	6141200	6141599	0.3182	0.0931	0.2112	0.1609	0.3702	0.348	0.1433	0.2106	0.1747	0.3637	81	2	15
Chr1	6198400	6198599	0.2177	0.1387	0.1747	0.0066	0.1043	0.2555	0.0593	0.114	0	0.0973	45	0	4
Chr1	6379400	6379599	0.3947	0.2968	0.3531	0.2333	0.4215	0.3943	0.2621	0.3162	0.2611	0.3622	69	0	32
Chr1	6588000	6588199	0.3509	0.2024	0.2274	0.2042	0.3682	0.3963	0.2094	0.1713	0.1935	0.3327	56	0	28
Chr1	6593200	6593599	0.2888	0.0757	0.0525	0.0083	0.2352	0.3253	0.0821	0.081	0.0041	0.2148	105	0	19
Chr1	6718000	6718199	0.3664	0.1837	0.0894	0.147	0.4657	0.3833	0.1951	0.0497	0.1852	0.3723	112	2	21
Chr1	6720800	6720999	0.3858	0.0737	0.043	0.0288	0.4172	0.3919	0.1159	0.0148	0.0542	0.3511	105	4	17
Chr1	6722200	6722399	0.1771	0.0045	0.0157	0.0197	0.0156	0.2126	0.0066	0.0331	0.0202	0.0259	0	0	0
Chr1	6770000	6770399	0.1468	0.0066	0.0518	0.0576	0.1153	0.1305	0.0054	0.0638	0.0495	0.095	8	0	4
Chr1	6770600	6770799	0.2043	0.0431	0.0252	0.1535	0.1959	0.2228	0.0346	0.0081	0.1464	0.2083	49	0	0
Chr1	7132600	7132799	0.2549	0.1168	0.1582	0.0129	0.1374	0.2339	0.1099	0.2081	0.0317	0.1552	56	0	0
Chr1	8204800	8204999	0.337	0.0909	0.0683	0.1439	0.422	0.3154	0.1265	0.113	0.1736	0.4497	66	2	12
Chr1	8205400	8205599	0.3647	0.1263	0.1229	0.0905	0.3454	0.2695	0.1778	0.1478	0.0349	0.3155	51	2	17
Chr1	8488600	8488799	0.4979	0.2852	0.2678	0.2256	0.4652	0.3995	0.2318	0.2475	0.1983	0.4466	38	0	36
Chr1	8538600	8538799	0.1763	0.0226	0.0026	0.0025	0.2104	0.0924	0.0105	0.0127	0	0.0515	25	0	0
Chr1	8927000	8927199	0.1545	0.0031	0.0032	0.0047	0.0031	0.1579	0	0.0062	0.0123	0	0	0	0
Chr1	9159600	9159799	0.2887	0.1668	0.1786	0.2008	0.2156	0.2721	0.1598	0.2065	0.2357	0.1971	0	0	0
Chr1	9237000	9237199	0.3921	0.195	0.3325	0.0333	0.3951	0.422	0.2381	0.1618	0.0293	0.4009	19	0	0
Chr1	9373600	9373799	0.4172	0.2929	0.4324	0.0332	0.4751	0.3439	0.2008	0.328	0.0332	0.3672	94	2	0
Chr1	9573200	9573599	0.1715	0.0129	0.003	0.011	0.1829	0.1284	0	0.0036	0.0249	0.1201	34	0	6
Chr1	9585400	9585599	0.1098	0.0062	0.0103	0.1301	0.1425	0.1023	0.0022	0.0564	0.1503	0.1298	2	0	0
Chr1	9627000	9627199	0.2249	0.1204	0.1052	0.0174	0.2025	0.2354	0.0877	0.0804	0.0045	0.1561	38	0	2
Chr1	9811800	9811999	0.5848	0.3004	0.016	0.0366	0.3621	0.5437	0.2303	0.0179	0.0033	0.2936	191	4	0
Chr2	10241200	10241399	0.1102	0.005	0.0029	0.0085	0.005	0.1631	0.0097	0.0043	0.0046	0.0012	0	0	0
Chr2	1027400	1027599	0.2848	0.1403	0.152	0.0899	0.1094	0.2918	0.1229	0.1591	0.1045	0.0874	15	0	0
Chr2	10413400	10413599	0.3081	0.1335	0.1225	0.0533	0.2195	0.3027	0.1224	0.0592	0.0634	0.2588	56	0	23
Chr2	10470600	10470799	0.208	0.0926	0.1194	0.0149	0.1737	0.2383	0.1187	0.1096	0.007	0.2286	32	0	0
Chr2	10579800	10579999	0.2768	0.1644	0.1853	0.2219	0.1155	0.2663	0.1596	0.1213	0.1907	0.1152	30	0	4
Chr2	11010800	11010999	0.1553	0.0027	0.0018	0.0589	0.005	0.1443	0.0018	0.005	0.0387	0.0011	0	0	0
Chr2	1111400	1111999	0.2182	0.0684	0.0876	0.0448	0.1576	0.2596	0.0736	0.0859	0.0486	0.1296	77	0	10
Chr2	11161000	11161199	0.3619	0.2273	0.188	0.1687	0.4679	0.3552	0.2241	0.244	0.1927	0.399	56	0	30
Chr2	11163800	11163999	0.1875	0.0394	0.0264	0.0109	0.1903	0.1879	0.0613	0.0709	0.0071	0.1964	12	0	0
Chr2	11246400	11246599	0.2439	0.1274	0.1635	0.1973	0.2159	0.271	0.1683	0.2368	0.1967	0.18	6	0	0
Chr2	11503600	11503799	0.3091	0.0968	0.2786	0.1264	0.29	0.3208	0.1425	0.1315	0.0374	0.3003	90	0	40
Chr2	1178800	1178999	0.2294	0.0197	0.0061	0.007	0.0032	0.2349	0.0167	0.0115	0.001	0.0045	2	0	0
Chr2	11964600	11964799	0.355	0.2533	0.1148	0.0039	0.3605	0.4135	0.2785	0.0659	0	0.3879	60	0	0
Chr2	12143600	12143799	0.2551	0.1249	0.1566	0.0065	0.1731	0.2614	0.0832	0.0675	0.0015	0.1751	10	0	2
Chr2	13160200	13160399	0.4738	0.0342	0.1464	0.1317	0.3611	0.345	0.0794	0.1529	0.1792	0.4003	114	0	23
Chr2	13299600	13299999	0.2017	0.0956	0.2657	0.205	0.177	0.2781	0.0803	0.2027	0.1877	0.1545	19	0	21
Chr2	14009000	14009199	0.127	0.0203	0.0125	0.0058	0.0482	0.1076	0.0084	0	0	0.0217	0	0	0
Chr2	14417000	14417399	0.3905	0.1968	0.1721	0.1672	0.524	0.4664	0.2665	0.1909	0.248	0.4628	81	2	32
Chr2	14417600	14417799	0.344	0.2059	0.3186	0.254	0.515	0.5217	0.2709	0.2763	0.3208	0.4265	60	2	40
Chr2	14418400	14418599	0.5194	0.3012	0.159	0.1967	0.5303	0.5209	0.3997	0.3214	0.1841	0.541	75	0	6
Chr2	1466200	1466399	0.3636	0.2142	0.2352	0.2713	0.4224	0.4657	0.2991	0.2642	0.3944	0.4914	43	4	38
Chr2	1521000	1521199	0.1773	0.0442	0.0131	0.0141	0.214	0.2013	0.0124	0.0201	0.0095	0.2488	2	0	0
Chr2	15381800	15381999	0.2195	0.0039	0.001	0.0081	0.0008	0.1713	0.0024	0.0033	0.0037	0.0009	0	0	0
Chr2	1585400	1585599	0.2282	0.0987	0.0621	0.0032	0.2243	0.2517	0.1377	0.1131	0	0.1413	62	0	0
Chr2	1617000	1617199	0.2464	0.1347	0.1594	0.0711	0.3448	0.2248	0.1153	0.1238	0.1174	0.1833	99	4	53
Chr2	1646000	1646199	0.1279	0.0141	0.0052	0.0138	0.0185	0.128	0.0231	0.0024	0.0107	0.02	0	0	0
Chr2	1715800	1715999	0.3432	0.1962	0.2405	0.0126	0.3204	0.5405	0.3355	0.2353	0.0277	0.4172	77	0	0
Chr2	17362800	17362999	0.373	0.2404	0.1169	0.2333	0.3394	0.3471	0.2066	0.0832	0.2166	0.3315	112	4	56
Chr2	17363200	17363599	0.4063	0.2812	0.1973	0.2627	0.3985	0.4264	0.3053	0.2015	0.2605	0.3836	116	0	56
Chr2	1740600	1740999	0.443	0.0792	0.0314	0.0238	0.4074	0.4337	0.1031	0.0473	0.0351	0.4344	107	4	19
Chr2	176800	176999	0.3573	0.2008	0.1928	0.1237	0.2003	0.339	0.2029	0.2029	0.1022	0.2168	0	0
Chr2	1821600	1821799	0.4341	0.2699	0.2658	0.1001	0.501	0.4457	0.2453	0.3761	0.1097	0.4371	112	0	6
Chr2	18660000	18660399	0.3249	0.1733	0.1034	0.0723	0.2836	0.3643	0.2061	0.1054	0.0525	0.2292	312	0	88
Chr2	19071400	19071599	0.2552	0.1368	0.3134	0.2243	0.3434	0.3078	0.1449	0.2746	0.2468	0.3009	38	0	12
Chr2	1927400	1927599	0.2695	0.0681	0.0076	0.0103	0.2409	0.2802	0.1007	0.0163	0.0052	0.1444	58	0	17
Chr2	19322800	19322999	0.6423	0.3715	0.5088	0.3759	0.593	0.6853	0.4016	0.4364	0.359	0.5923	56	2	47
Chr2	19323600	19323799	0.5724	0.2747	0.3237	0.1464	0.6835	0.61	0.3978	0.3252	0.3929	0.677	99	0	40
Chr2	19340400	19340599	0.1174	0.0294	0.0484	0.124	0.0878	0.1249	0.0333	0.0464	0.1157	0.0827	4	0	0
Chr2	19683400	19683599	0.3703	0.0136	0.1593	0.0089	0.2266	0.2535	0.022	0.0886	0.002	0.2287	75	2	0
Chr2	2082200	2082599	0.3503	0.1389	0.0527	0.0078	0.1314	0.3434	0.1841	0.0669	0.0011	0.0925	194	2	21
Chr2	2148400	2148999	0.3548	0.194	0.1942	0.2872	0.4346	0.3965	0.2102	0.1945	0.2959	0.4474	161	6	90
Chr2	2156200	2156399	0.244	0.1322	0.108	0.2325	0.3811	0.3107	0.139	0.0854	0.1837	0.2853	81	0	47
Chr2	2212200	2212399	0.1461	0.0458	0.0718	0.022	0.1853	0.1689	0.034	0.0286	0.0338	0.1317	30	0	0
Chr2	2358400	2358599	0.2704	0.0646	0.1183	0.07	0.138	0.1566	0.0407	0.0306	0.0556	0.145	28	0	6
Chr2	2365200	2365399	0.1353	0.0084	0.0166	0.1314	0.0963	0.1229	0.0118	0.0068	0.1096	0.1166	2	0	8
Chr2	240600	240799	0.1214	0.0093	0.0085	0.0064	0.0107	0.1115	0.0034	0.0056	0.007	0.02	0	0
Chr2	2456400	2456599	0.2673	0.0678	0.1377	0.0516	0.2446	0.2697	0.105	0.1079	0.0909	0.2305	32	0	0
Chr2	2542200	2542599	0.5267	0.1436	0.1614	0.1962	0.3846	0.4398	0.1244	0.1749	0.2473	0.3512	157	40	215
Chr2	2580400	2580599	0.2892	0.1757	0.2047	0.2105	0.262	0.2558	0.1408	0.1205	0.2971	0.2647	38	0	53
Chr2	2606800	2606999	0.2415	0.126	0.1731	0.0785	0.2077	0.2111	0.1111	0.2231	0.1268	0.2138	125	2	112
Chr2	2632000	2632199	0.3255	0.2086	0.2376	0.2875	0.347	0.4214	0.2834	0.2651	0.3874	0.3827	17	0	19
Chr2	2731000	2731199	0.28	0.0991	0.1017	0.0438	0.3187	0.3349	0.108	0.0443	0.0233	0.3087	40	2	118
Chr2	2985000	2985399	0.3333	0.1363	0.1483	0.0516	0.3975	0.3763	0.1569	0.0446	0.0358	0.2897	75	6	4
Chr2	3013000	3013199	0.2821	0.055	0.0045	0.166	0.24	0.23	0.0745	0.0052	0.1772	0.1455	17	0	8
Chr2	3111000	3111199	0.2893	0.1535	0.1535	0.2085	0.3587	0.4217	0.1721	0.1362	0.1638	0.2887	66	4	66
Chr2	3527800	3527999	0.1751	0.0642	0.0749	0.0463	0.1595	0.1709	0.0724	0.0385	0.0487	0.1379	6	2	6
Chr2	3531000	3531599	0.3132	0.0121	0.0022	0.1929	0.3055	0.338	0.0207	0.0151	0.1875	0.2742	174	4	17
Chr2	3584000	3584199	0.3098	0.1524	0.2607	0.2514	0.3596	0.3871	0.1423	0.227	0.1888	0.3598	97	2	4
Chr2	3818800	3818999	0.2951	0.1243	0.2255	0.291	0.2446	0.3079	0.1521	0.2674	0.3069	0.2094	8	0	4
Chr2	3825200	3825599	0.2088	0.0655	0.0243	0.229	0.2195	0.24	0.0818	0.0182	0.2053	0.1852	0	0	10
Chr2	3985600	3985799	0.2395	0.0137	0.0157	0.025	0.0909	0.1382	0.0393	0.005	0.0157	0.1839	25	0	6
Chr2	4007200	4007399	0.5118	0.181	0.2613	0.054	0.4056	0.5287	0.2922	0.1172	0.0436	0.4228	75	0	17
Chr2	4018600	4018799	0.2766	0.1723	0.2153	0.0344	0.3124	0.2885	0.1558	0.2374	0.0746	0.2143	47	0	8
Chr2	4065600	4065999	0.2117	0.0155	0.0165	0.0099	0.007	0.221	0.0123	0.0169	0.0137	0.0066	0	0	0
Chr2	4077800	4078199	0.406	0.2599	0.158	0.2592	0.4494	0.4877	0.2377	0.1783	0.3661	0.5105	200	0	79
Chr2	4121400	4121599	0.2791	0.1689	0.1346	0.2306	0.3661	0.2523	0.0787	0.1113	0.2469	0.2787	71	6	140
Chr2	4323400	4323599	0.2735	0.1109	0.0841	0.1079	0.2567	0.1892	0.0819	0.1459	0.1774	0.2326	21	0	51
Chr2	4334400	4334599	0.2933	0.135	0.0654	0.1478	0.2744	0.2996	0.1129	0.0795	0.1089	0.3137	53	0	97
Chr2	4335800	4336199	0.2219	0.1025	0.1194	0.1224	0.2281	0.2435	0.0992	0.0549	0.1602	0.2437	43	2	114
Chr2	4340400	4340599	0.1772	0.0421	0.0519	0.0612	0.2065	0.1732	0	0.0241	0.041	0.1514	30	0	28
Chr2	4353400	4353799	0.3882	0.2365	0.2508	0.1655	0.4521	0.4416	0.2239	0.2945	0.2844	0.3698	189	2	116
Chr2	4360000	4360199	0.256	0.0553	0.0394	0.0894	0.2006	0.3747	0.0575	0.0813	0.0954	0.242	38	2	45
Chr2	4428600	4428799	0.2528	0.1158	0.173	0.2219	0.4417	0.2926	0.1622	0.2059	0.1917	0.2766	38	2	49
Chr2	4508400	4508599	0.25	0.0371	0.0083	0.0931	0.2472	0.2409	0.0487	0.0248	0.1265	0.1996	10	2	8
Chr2	4590600	4590799	0.2128	0.1039	0.128	0.1749	0.2104	0.2485	0.1142	0.0798	0.1757	0.1776	6	0	4
Chr2	4622600	4622799	0.1344	0.0619	0.0598	0.0727	0.1744	0.25	0.1271	0.0254	0.0809	0.1883	17	0	10
Chr2	4650400	4650599	0.2918	0.1183	0.2595	0.1259	0.1438	0.2934	0.185	0.0955	0.1036	0.2069	99	21	81
Chr2	4807800	4807999	0.2539	0.065	0.0129	0.0699	0.142	0.2175	0.064	0.0272	0.1271	0.0932	17	0	8
Chr2	4899400	4899599	0.1439	0.0285	0.0373	0.0761	0.1307	0.2255	0.0227	0.0469	NA	0.1467	17	0	21
Chr2	4920800	4920999	0.1915	0.0334	0.0692	0.0826	0.1258	0.2081	0.0448	0.0413	0.0417	0.1623	12	0	23
Chr2	4945200	4945399	0.2452	0.0467	0.2549	0.0522	0.0733	0.2222	0.1097	0.2384	0.0508	0.0401	4	0	0
Chr2	5022600	5022799	0.2827	0.1564	0.1616	0.2423	0.3068	0.2837	0.1646	0.2627	0.2961	0.2797	21	0	77
Chr2	5053600	5053799	0.1076	0.0086	0.0135	0.0027	0.1489	0.3613	0	0	0.0066	0.0996	64	0	32
Chr2	5215200	5215399	0.2051	0.0078	0.0093	0.0115	0.1259	0.2444	0.0233	0.0112	0.024	0.0167	30	2	0
Chr2	5515000	5515199	0.1554	0.0086	0	0.0083	0.0101	0.1557	0	0	0	0.0069	4	0	0
Chr2	5586000	5586199	0.4678	0.3369	0.313	0.0923	0.4896	0.49	0.3136	0.3054	0.101	0.4822	112	2	2
Chr2	5589800	5589999	0.2847	0.0587	0.0319	0.0175	0.1684	0.2163	0.0781	0.0331	0.012	0.1525	62	0	0
Chr2	5607400	5607599	0.4544	0.3274	0.3481	0.218	0.3778	0.3393	0.2296	0.3219	0.1723	0.4171	211	6	43
Chr2	5608600	5608799	0.163	0.0051	0.0023	0.0047	0.0124	0.1691	0.005	0	0.0019	0.0149	4	0	0
Chr2	5611000	5611199	0.432	0.3018	0.2461	0.174	0.4741	0.4104	0.2696	0.2665	0.2926	0.3541	51	2	36
Chr2	5636800	5636999	0.3129	0.1204	0.0302	0.0272	0.0898	0.364	0.0902	0.0143	0.0111	0.0687	6	0	0
Chr2	5660000	5660199	0.3468	0.2615	0.3451	0.1262	0.3905	0.3768	0.251	0.1512	0.1306	0.2511	114	0	15
Chr2	566600	566799	0.2507	0.0808	0.1548	0.1301	0.3263	0.2446	0.143	0.2068	0.1	0.3071	0	92
Chr2	5732400	5732599	0.2241	0.0432	0.0261	0.0603	0.0286	0.1644	0.0475	0.0261	0.0645	0.0387	0	0	0
Chr2	5749600	5749999	0.1564	0.0304	0.0352	0.1671	0.1647	0.1535	0.0259	0.0407	0.1631	0.1421	12	0	10
Chr2	5777400	5777599	0.3167	0.1466	0.1239	0.0739	0.2667	0.2841	0.1823	0.1085	0.0456	0.2757	79	0	15
Chr2	5788000	5788199	0.2973	0.1893	0.2541	0.0874	0.4676	0.3365	0.1685	0.1323	0.0837	0.264	12	0	12
Chr2	5792000	5792199	0.2802	0.102	0.0803	0.0955	0.3295	0.3558	0.1007	0.0403	0.1171	0.2568	125	0	19
Chr2	5846000	5846199	0.1439	0.0118	0.0194	0.1173	0.0885	0.1795	0.0085	0.0089	0.118	0.0876	0	0	2
Chr2	5874200	5874399	0.2931	0.1584	0.1354	0.0464	0.321	0.4462	0.1993	0.1241	0.0024	0.2162	38	0	15
Chr2	5948400	5948999	0.1968	0.0128	0.0168	0.0209	0.0213	0.1691	0.0109	0.0243	0.0206	0.0204	4	0	23
Chr2	5977000	5977199	0.1821	0.0279	0.0034	0.012	0.1499	0.1954	0.0477	0.0052	0.0035	0.0843	45	2	10
Chr2	6059000	6059199	0.1034	0.0056	0.0025	0.0121	0.0041	0.155	0.0069	0	0.004	0	0	0	2
Chr2	6178200	6178399	0.283	0.1138	0.1187	0.1664	0.2183	0.335	0.1239	0.1474	0.1972	0.1986	8	0	4
Chr2	6179000	6179199	0.1538	0.0401	0.0288	0.2537	0.235	0.1515	0.0256	0.0287	0.264	0.2304	36	0	12
Chr2	6187200	6187399	0.3761	0.2486	0.1964	0.2191	0.2803	0.3471	0.1756	0.2392	0.1912	0.3042	47	0	21
Chr2	6294000	6294199	0.1618	0.0456	0.0084	0.0193	0.1272	0.199	0.0256	0.0273	0.0588	0.0461	12	4	6
Chr2	6391000	6391199	0.246	0.0085	0.0071	0.0443	0.0612	0.1827	0	0.0024	0.0599	0.0876	12	0	6
Chr2	6467400	6467599	0.1488	0.0112	0.0066	0.0036	0.0058	0.2052	0.0173	0.0024	0.0034	0.0024	0	0	0
Chr2	6473400	6473599	0.1589	0.0214	0.0174	0.0095	0.0113	0.2372	0.0265	0.003	0.0083	0.0149	2	0	6
Chr2	6493800	6493999	0.2305	0.0753	0.0031	0.0111	0.1416	0.207	0.0133	0	0.0086	0.0591	25	0	0
Chr2	6546200	6546399	0.2893	0.0291	0.037	0.0282	0.3365	0.3286	0.0363	0.0249	0.0076	0.2117	30	0	38
Chr2	6546800	6546999	0.2017	0.014	0.0126	0.0208	0.2446	0.2391	0.0336	0.0063	0.0186	0.2136	38	0	2
Chr2	6548400	6548599	0.2853	0.1309	0.2161	0.2022	0.3634	0.3373	0.1447	0.1928	0.234	0.3579	99	2	36
Chr2	6660000	6660199	0.2935	0.1344	0.2391	0.0657	0.2895	0.2552	0.16	0.2863	0.1141	0.3007	79	0	60
Chr2	6677400	6677799	0.2342	0.0344	0.0143	0.0124	0.0302	0.2588	0.0407	0.0069	0.0036	0.0262	116	0	0
Chr2	6700400	6700599	0.1757	0.0488	0.0109	0.0182	0.0305	0.1536	0.0438	0.0038	0.0183	0.0568	38	0	15
Chr2	6736400	6736799	0.3464	0.129	0.0184	0.0748	0.3482	0.37	0.1634	0.0402	0.0831	0.3007	127	0	10
Chr2	6738000	6738599	0.399	0.0988	0.0623	0.1339	0.4668	0.3395	0.1175	0.0643	0.1603	0.4089	260	62	235
Chr2	6738800	6738999	0.3042	0.0957	0.0116	0.1895	0.3457	0.3511	0.0829	0.1119	0.1642	0.3993	28	0	122
Chr2	6745600	6745799	0.2556	0.0064	0.0023	0.008	0.0017	0.1609	0.009	0.0155	0	0	0	0	0
Chr2	6796800	6796999	0.1942	0	0.0107	0.039	0.0019	0.1799	0.0081	0.0081	0.0223	0.0036	0	0	0
Chr2	6813000	6813199	0.4211	0.0956	0.0229	0.0565	0.3648	0.4	0.1171	0.032	0.0664	0.3177	92	0	38
Chr2	6837200	6837399	0.3451	0.1562	0.0102	0.0193	0.2756	0.3154	0.1987	0.0325	0.0094	0.2447	105	2	25
Chr2	6862600	6862799	0.3696	0.1362	0.2697	0.0408	0.2675	0.3827	0.2186	0.3583	0.036	0.3658	6	0	8
Chr2	6893000	6893199	0.5302	0.1802	0.277	0.2245	0.604	0.5427	0.2005	0.2196	0.1575	0.4853	114	2	23
Chr2	6951800	6951999	0.1233	0.0035	0.0034	0.0697	0.0658	0.1203	0.0055	0.0025	0.0706	0.0534	0	0	0
Chr2	6963000	6963399	0.2243	0.1138	0.1328	0.2099	0.1596	0.2401	0.1126	0.1234	0.1986	0.1535	6	0	12
Chr2	7193600	7193799	0.289	0.0649	0.0298	0.0445	0.39	0.3757	0.0723	0.0265	0.0485	0.3209	66	2	34
Chr2	7207600	7207799	0.2167	0.0643	0.0885	0.0149	0.0941	0.233	0.0648	0.1109	0.0115	0.0841	4	0	2
Chr2	7242000	7242399	0.3512	0.0872	0.0653	0.0755	0.4558	0.303	0.11	0.1176	0.1335	0.456	66	2	19
Chr2	7242600	7242799	0.2054	0.0656	0.0735	0.0611	0.2505	0.2322	0.0606	0.0956	0.0809	0.2117	21	0	21
Chr2	7420800	7420999	0.5323	0.2998	0.3764	0.3258	0.5205	0.5743	0.4054	0.3853	0.382	0.5496	53	2	6
Chr2	742200	742399	0.3342	0.1759	0.2182	0.2395	0.3061	0.3018	0.1897	0.1891	0.2248	0.2742	0	12
Chr2	7536800	7536999	0.447	0.2415	0.1967	0.1399	0.3759	0.3369	0.1541	0.1898	0.2216	0.317	40	0	28
Chr2	7538200	7538399	0.1731	0.0309	0.0232	0.1442	0.2059	0.1661	0.0467	0.037	0.1655	0.1715	2	0	4
Chr2	7632600	7632799	0.2155	0.108	0.0054	0.0027	0.3305	0.2235	0.0283	0.0204	0.0167	0.1685	79	0	0
Chr2	7663200	7663399	0.2167	0.0869	0	0.1606	0.2031	0.2536	0.1	0.018	0.1642	0.1745	17	0	4
Chr2	7696800	7696999	0.1145	0.0155	0.0782	0.0884	0.0504	0.1196	0	0.0732	0.1366	0.0903	23	0	19
Chr2	7720600	7720999	0.2743	0.0548	0.0946	0.0103	0.354	0.302	0.0702	0.0558	0.0022	0.2901	99	2	8
Chr2	7721400	7721599	0.1683	0.0112	0.0982	0.0086	0.0695	0.1893	0.0684	0.1107	0	0.0374	19	0	0
Chr2	7749200	7749399	0.2716	0.1232	0.2241	0.1043	0.3562	0.3241	0.1405	0.1623	0.1583	0.2629	62	0	6
Chr2	8016400	8016599	0.408	0.0443	0.0387	0.0312	0.2997	0.4113	0.06	0.027	0.0265	0.3434	36	0	0
Chr2	8083000	8083199	0.1896	0.0511	0.0871	0.021	0.0985	0.1556	0.0364	0.0591	0.0018	0.0705	25	0	0
Chr2	8251600	8251999	0.1922	0.0177	0.0161	0.0388	0.0056	0.1792	0.0195	0.0236	0.0386	0.0045	0	0	0
Chr2	8276600	8276799	0.2466	0.0648	0.0303	0.0329	0.0197	0.2323	0.1128	0.0798	0.0123	0	25	0	2
Chr2	8333200	8333399	0.3031	0.0058	0.003	0.0063	0.0981	0.2761	0	0.0036	0.0043	0.064	0	0	0
Chr2	904400	904799	0.4893	0.0385	0.0439	0.0106	0.4566	0.5394	0.0422	0.0316	0.018	0.5135	4	6
Chr2	9047800	9047999	0.5225	0.432	0.324	0.0078	0.4163	0.5226	0.4103	0.2348	0.0123	0.4068	97	0	2
Chr2	9048400	9048599	0.5799	0.3015	0.1199	0.0079	0.4937	0.575	0.3589	0.0863	0.047	0.4269	148	2	0
Chr2	905200	905599	0.3646	0.0059	0.0026	0.0036	0.3173	0.3371	0.0034	0.0039	0.0016	0.3571	0	0
Chr2	9057000	9057199	0.245	0.0446	0.0152	0.008	0.1533	0.227	0.0217	0.0495	0.0094	0.1351	32	2	8
Chr2	9169400	9169599	0.1602	0.0536	0.0219	0.0017	0.0576	0.1842	0.0355	0.0528	0.0338	0.1703	19	0	4
Chr2	9195200	9195399	0.3333	0.1452	0.1748	0.1132	0.2894	0.2943	0.1773	0.1672	0.1013	0.2514	94	0	38
Chr2	9262800	9262999	0.281	0.1662	0.0602	0.0125	0.2774	0.2978	0.1498	0.0229	0	0.2297	40	0	2
Chr2	932400	932599	0.514	0.2348	0.3185	0.2295	0.5211	0.5895	0.4408	0.1645	0.2101	0.4404	0	28
Chr2	9378600	9378799	0.2287	0.0025	0.0074	0.0066	0.007	0.208	0.0026	0.0029	0.0015	0.0074	0	0	0
Chr2	9595000	9595199	0.3032	0.1828	0.3087	0.1514	0.4209	0.2841	0.1854	0.1533	0.1699	0.3143	32	0	8
Chr2	9654800	9654999	0.3112	0.1878	0.1684	0.077	0.354	0.3391	0.1852	0.1852	0.0941	0.2814	45	2	21
Chr2	9754800	9754999	0.137	0.0061	0.014	0.0435	0.0434	0.1633	0.0064	0.0056	0.0414	0.0704	8	0	0
Chr3	10075200	10075399	0.3352	0.1127	0.0904	0.03	0.0917	0.2794	0.0909	0.1312	0.0382	0.0975	25	0	0
Chr3	10159200	10159399	0.1193	0.0077	0.0051	0.0074	0.0028	0.1105	0	0.006	0.0046	0.0063	0	0	0
Chr3	10220200	10220399	0.2823	0.07	0.0426	0.0067	0.2664	0.2308	0.0346	0.0546	0.002	0.2197	34	0	2
Chr3	10264400	10264599	0.1677	0.0247	0.0263	0.0604	0.0061	0.1811	0.0409	0.0317	0.0608	0.0068	4	0	0
Chr3	10442200	10442399	0.2356	0.1453	0.0427	0.0194	0.1411	0.2441	0.0943	0.0846	0.0354	0.1585	2	0	2
Chr3	10459600	10459999	0.2846	0.0751	0.0525	0.0917	0.3822	0.299	0.076	0.0235	0.0757	0.3631	114	2	200
Chr3	10522000	10522399	0.3556	0.1826	0.036	0.0166	0.382	0.4011	0.1316	0.0485	0.0214	0.2454	196	2	23
Chr3	10530800	10530999	0.3008	0.1665	0.1101	0.1234	0.3477	0.3258	0.2045	0.1712	0.1438	0.3273	36	0	4
Chr3	10532000	10532199	0.3611	0.0676	0.0639	0.0206	0.441	0.3555	0.0736	0.0247	0.0546	0.4359	60	0	2
Chr3	1057800	1057999	0.3846	0.1037	0.0028	0.0018	0.3043	0.3372	0.0042	0	0	0.3737	23	0	0
Chr3	10599200	10599599	0.1514	0.0421	0.0381	0.0108	0.1018	0.197	0.0744	0.0167	0.0345	0.0468	51	2	0
Chr3	10681000	10681199	0.2358	0	0	0	0	0.2067	0	0.0072	0.028	0.0185	0	0	0
Chr3	10741600	10741999	0.179	0	0.0015	0.0031	0.0012	0.1456	0	0.0024	0.002	0.0017	0	0	0
Chr3	10795800	10795999	0.2494	0.0014	0.0371	0.0824	0.2411	0.2882	0.0105	0.0342	0.1098	0.2308	49	0	8
Chr3	10827200	10827399	0.5186	0.1646	0.0314	0.0016	0.3758	0.4123	0.2012	0.0332	0.0672	0.2047	120	0	0
Chr3	10834600	10834799	0.3689	0.2058	0.2041	0.0847	0.4514	0.4463	0.255	0.3354	0.0906	0.4856	161	2	0
Chr3	11023600	11023999	0.2341	0.0505	0.2418	0.201	0.0237	0.2428	0.0401	0.221	0.1984	0.0551	2	0	2
Chr3	11053800	11054199	0.2394	0.0755	0.2163	0.183	0.2637	0.2856	0.1348	0.2187	0.2335	0.2303	58	2	17
Chr3	11099400	11100199	0.3263	0.1437	0.0501	0.0337	0.3335	0.3198	0.1743	0.0566	0.0703	0.2285	336	8	105
Chr3	11104200	11104399	0.2961	0.1817	0.2171	0.2261	0.361	0.3307	0.1817	0.1555	0.1679	0.2661	101	0	23
Chr3	11104800	11105199	0.3095	0.0709	0.0593	0.1191	0.3411	0.2794	0.0906	0.0455	0.1272	0.281	94	0	36
Chr3	11168600	11168799	0.1565	0.0086	0.012	0.0054	0.0094	0.1377	0.0139	0.0045	0.0096	0.0027	0	0	0
Chr3	1122200	1122399	0.2369	0.0127	0.024	0.0659	0.1017	0.2264	0.0102	0.0321	0.0612	0.0929	92	2	28
Chr3	11222000	11222199	0.1551	0.0868	0.2821	0.0187	0.0989	0.2737	0.0286	0.1217	0.019	0.0317	6	0	0
Chr3	11270400	11270599	0.2717	0.0252	0	0.0034	0.2701	0.321	0.03	0.0267	0	0.2628	62	0	0
Chr3	11317200	11317399	0.4052	0.1487	0.1981	0.0592	0.4074	0.3616	0.2081	0.2901	0.085	0.4263	62	0	25
Chr3	11319200	11319399	0.4026	0.2564	0.2771	0.2191	0.4229	0.3948	0.2624	0.2422	0.1179	0.3116	146	4	69
Chr3	11344600	11344999	0.1993	0.0746	0.0559	0.0342	0.0273	0.1837	0.0579	0.0472	0.0256	0.0313	4	0	0
Chr3	11360000	11360399	0.2016	0.0347	0.0416	0.1155	0.2144	0.2345	0.0336	0.0278	0.1147	0.1809	53	2	19
Chr3	11362600	11362799	0.268	0.0935	0.1	0.1812	0.3777	0.3115	0.1055	0.09	0.2469	0.2724	64	0	56
Chr3	11425600	11425999	0.2986	0.1352	0.1363	0.1288	0.283	0.2975	0.1591	0.0894	0.18	0.1952	73	4	79
Chr3	11470800	11471199	0.4868	0.1474	0.1027	0.2356	0.4002	0.3868	0.1979	0.1556	0.3103	0.3918	73	17	267
Chr3	11480000	11480399	0.4363	0.2281	0.184	0.4438	0.4493	0.3835	0.2217	0.143	0.4038	0.3955	92	17	362
Chr3	11481600	11481799	0.3897	0.1724	0.0764	0.1009	0.4849	0.5267	0.1841	0.2007	0.0054	0.4864	77	2	36
Chr3	11509400	11509799	0.2391	0.0031	0.0036	0.0036	0.0056	0.2073	0.0067	0.0028	0.0087	0.0035	19	0	17
Chr3	11510200	11510399	0.2524	0.0007	0.0099	0.0019	0.0069	0.2503	0.0015	0.0032	0.0049	0.0059	60	0	0
Chr3	11556000	11556199	0.256	0.1129	0.1722	0.0581	0.1932	0.2103	0.1038	0.0441	0.0493	0.1825	88	0	8
Chr3	1166000	1166399	0.2342	0.0161	0.0123	0.0078	0.1338	0.3536	0.0127	0.0183	0.0051	0.1309	34	4	2
Chr3	11714200	11714399	0.1541	0.0528	0.0338	0.1112	0.1181	0.1924	0.0207	0.0569	0.07	0.153	25	2	30
Chr3	11895000	11895599	0.2283	0.0332	0.0175	0.0948	0.2252	0.2206	0.037	0.0257	0.1021	0.1265	176	45	181
Chr3	12122400	12122599	0.2574	0.0305	0.0088	0.0061	0.1566	0.2068	0.0244	0.0115	0.0105	0.2512	30	0	32
Chr3	12142400	12142599	0.4014	0.2796	0.287	0.0328	0.3176	0.5262	0.3526	0.2281	0.0261	0.3558	92	2	12
Chr3	12143600	12143799	0.2547	0.1593	0.1551	0.1602	0.2176	0.2686	0.1337	0.1993	0.2133	0.206	12	0	17
Chr3	12349000	12349399	0.272	0.1084	0.2241	0.2945	0.3205	0.3237	0.1192	0.1993	0.3485	0.2941	28	4	17
Chr3	12590800	12590999	0.1125	0.007	0.0086	0.0045	0.007	0.1425	0	0.0042	0.0036	0.0044	0	0	4
Chr3	12670600	12670799	0.3479	0.1217	0.1503	0.1244	0.3539	0.3576	0.1373	0.0939	0.1608	0.2644	81	2	10
Chr3	12905000	12905399	0.2399	0.0835	0.127	0.1452	0.2736	0.2297	0.0693	0.1033	0.0896	0.2046	51	0	97
Chr3	13046800	13046999	0.3073	0.0088	0.0056	0.0458	0.2999	0.3667	0	0.0127	0.0135	0.1564	45	0	36
Chr3	13072000	13072199	0.2939	0.0407	0.0071	0.0939	0.1248	0.2515	0.0264	0.0104	0.1455	0.3031	43	0	56
Chr3	13152800	13152999	0.188	0.0926	0.0902	0.1355	0.205	0.1961	0.064	0.0692	0.1585	0.133	8	0	2
Chr3	13333200	13333399	0.2091	0.0935	0.2098	0.1675	0.3449	0.2524	0.114	0.129	0.2475	0.2448	53	4	53
Chr3	13480800	13480999	0.2313	0.044	0.0287	0.0542	0.1811	0.2372	0.034	0.0326	0.1075	0.1881	19	4	4
Chr3	13567600	13567799	0.2745	0.1513	0.0843	0.0485	0.3342	0.3634	0.1482	0.1047	0.0494	0.2844	4	0	4
Chr3	1400000	1400199	0.2713	0.1426	0.0119	0.0044	0.1165	0.3007	0.1483	0.0263	0.004	0.1329	101	2	15
Chr3	14096800	14096999	0.2304	0.0756	0	0.0285	0.2404	0.2258	0.0314	0.0789	0.0345	0.1004	34	0	12
Chr3	1410400	1410599	0.1678	0.0655	0.088	0.0846	0.1215	0.1762	0.069	0.081	0.0915	0.1262	2	0	2
Chr3	14311600	14311799	0.3217	0.1643	0.1612	0.0896	0.3824	0.3379	0.1312	0.1495	0.0959	0.257	30	0	6
Chr3	14319000	14319199	0.2469	0.1749	0.3453	0.1812	0.281	0.4576	0.2756	0.2299	0.1958	0.3189	17	0	4
Chr3	14562200	14562399	0.1949	0.0458	0.141	0.2249	0.1483	0.1771	0.0696	0.2077	0.2315	0.1211	2	0	0
Chr3	14761600	14762399	0.32	0.0384	0.0278	0.0214	0.2654	0.3598	0.0335	0.0145	0.0295	0.2489	396	53	153
Chr3	14783000	14783199	0.2789	0.1066	0.1115	0.1477	0.4656	0.3552	0.1687	0.1062	0.1763	0.3391	69	2	32
Chr3	14949600	14949799	0.433	0.023	0	0.0136	0.4022	0.4069	0.0559	0.0076	0	0.2111	51	0	4
Chr3	15077800	15078399	0.2665	0.0646	0.0744	0.2462	0.3631	0.323	0.0484	0.062	0.3154	0.4052	92	2	183
Chr3	15082800	15082999	0.276	0.1131	0.0924	0.045	0.2986	0.2702	0.117	0.085	0.0704	0.2746	51	0	15
Chr3	15096200	15096399	0.1132	0.014	0.0045	0.0068	0.0262	0.1216	0.0188	0	0	0.0237	0	0	0
Chr3	15232000	15232199	0.3405	0.1552	0.1275	0.1146	0.3866	0.3762	0.2028	0.1437	0.114	0.3123	75	0	15
Chr3	15271600	15271799	0.177	0.0468	0.0385	0.0909	0.3227	0.5401	0.0935	0.045	0.037	0.4401	71	2	12
Chr3	15294600	15294799	0.1506	0.0207	0.0175	0.0099	0.143	0.1628	0.0235	0.0436	0.0375	0.1054	32	0	73
Chr3	15335400	15335599	0.2131	0.0481	0.2044	0.2222	0.128	0.2748	0.0517	0.2108	0.2423	0.1	4	0	0
Chr3	15346800	15346999	0.1188	0.0013	0.0061	0.0057	0	0.1265	0.0086	0.0124	0.0076	0.0014	0	0	0
Chr3	15371400	15371599	0.3429	0.2243	0.3112	0.0888	0.3423	0.3911	0.2116	0.3048	0.1356	0.2653	64	0	4
Chr3	15430400	15430599	0.2956	0.059	0.1308	0.0474	0.2866	0.3472	0.1196	0.035	0.0372	0.2848	17	0	0
Chr3	15437000	15437199	0.3353	0.2032	0.2019	0.0935	0.2509	0.3259	0.1575	0.1521	0.0397	0.2092	15	0	10
Chr3	1560400	1560599	0.329	0.1795	0.2805	0.3242	0.2086	0.3431	0.2016	0.2514	0.335	0.1913	8	0	109
Chr3	15650200	15650399	0.1477	0.0059	0.0561	0.1446	0.0214	0.1581	0.0152	0.1081	0.1601	0.0314	0	0	0
Chr3	15654600	15654999	0.2816	0.0476	0.0246	0.0489	0.2637	0.2037	0.0488	0.0329	0.0556	0.2777	69	0	97
Chr3	15780600	15780799	0.4218	0.0114	0.0109	0.0064	0.526	0.5058	0	0.0121	0.108	0.5202	71	0	45
Chr3	15796000	15796399	0.3051	0.2046	0.1375	0.2126	0.3296	0.366	0.194	0.1493	0.2406	0.3006	92	0	43
Chr3	15811800	15811999	0.2374	0.1336	0.2571	0.2029	0.2334	0.3042	0.231	0.2429	0.156	0.1971	6	0	12
Chr3	15912200	15912399	0.1917	0.0335	0.0056	0.0113	0.1209	0.1821	0.0138	0	0.0016	0.2258	75	2	0
Chr3	15935400	15935599	0.1226	0.0053	0.0325	0.0028	0.0754	0.134	0.0032	0.0376	0.017	0.1053	19	0	2
Chr3	16011200	16011399	0.3819	0.2078	0.1739	0.0128	0.3092	0.3814	0.2194	0.115	0.008	0.2319	258	2	4
Chr3	16071400	16072199	0.3208	0.0749	0.0425	0.0366	0.4316	0.3435	0.0945	0.0394	0.0375	0.3584	189	0	62
Chr3	16114200	16114399	0.2552	0.1447	0.2248	0.0284	0.372	0.2519	0.1202	0.1905	0.0075	0.2792	28	0	0
Chr3	16158000	16158199	0.3492	0.0264	0.1651	0.2767	0.4436	0.3729	0.033	0.121	0.2598	0.42	101	0	36
Chr3	16158600	16158799	0.1723	0.0172	0.1331	0.1801	0.3414	0.2173	0.025	0.1524	0.1682	0.2548	66	84	64
Chr3	16635600	16635799	0.1178	0.0064	0.0213	0.02	0.1308	0.1388	0.0044	0.0288	0.0236	0.2256	0	0	2
Chr3	16682000	16682199	0.3818	0	0.0021	0.0033	0.4201	0.4821	0	0.0094	0.0046	0.3734	120	0	0
Chr3	16682600	16682999	0.326	0.0318	0.0034	0.0408	0.4468	0.5453	0.022	0.0063	0.0165	0.4433	224	2	2
Chr3	16699000	16699199	0.2896	0.0733	0.0649	0.235	0.3944	0.3126	0.0508	0.083	0.1834	0.3428	34	0	2
Chr3	16700200	16700599	0.2949	0.0183	0.0121	0.0962	0.3517	0.4417	0.0067	0.0115	0.03	0.4755	211	0	19
Chr3	16754600	16754799	0.262	0.057	0.0788	0.0841	0.2848	0.2088	0.065	0.0445	0.0764	0.276	28	0	2
Chr3	16798000	16798199	0.2243	0.0747	0.0243	0.009	0.2028	0.2164	0.0891	0.0354	0.0034	0.2407	38	2	4
Chr3	17147000	17147599	0.3665	0.1036	0.0634	0.0048	0.3438	0.4108	0.1414	0.0263	0.0033	0.2197	297	0	0
Chr3	17249400	17249599	0.4951	0.3048	0.3034	0.2093	0.5772	0.4763	0.2671	0.2654	0.201	0.5288	163	0	15
Chr3	17546400	17546599	0.4117	0.2179	0.1491	0.0348	0.4932	0.4286	0.2228	0.0641	0.0226	0.4	99	0	0
Chr3	17640200	17640799	0.4314	0.2093	0.1619	0.0653	0.523	0.476	0.2226	0.1528	0.0617	0.5608	178	19	69
Chr3	17881400	17881599	0.2808	0.129	0.1795	0.0369	0.4299	0.2584	0.0909	0.1822	0.0599	0.3909	90	0	6
Chr3	18069200	18069599	0.3196	0.0036	0.0063	0.0104	0.376	0.4105	0.003	0.0036	0.0014	0.3541	142	2	0
Chr3	18069800	18070399	0.5471	0.076	0.0436	0.0069	0.6478	0.6575	0.1029	0.1743	0	0.5963	381	4	6
Chr3	18295600	18295799	0.4259	0.2244	0.2336	0.0853	0.4692	0.4139	0.1973	0.2092	0.0613	0.4053	49	0	2
Chr3	18488400	18488599	0.2731	0.1736	0.2703	0.1957	0.3864	0.287	0.1566	0.2606	0.2401	0.2798	17	0	12
Chr3	18757800	18758399	0.3052	0.1304	0.1391	0.1015	0.4644	0.3707	0.1344	0.1531	0.1491	0.4113	133	0	15
Chr3	18851000	18851199	0.1981	0.1066	0.2904	0.1107	0.2349	0.18	0.0778	0.263	0.0922	0.222	23	0	0
Chr3	19357600	19357999	0.1243	0.0023	0.0238	0.0951	0.0578	0.1944	0.0032	0.0096	0.0898	0.0321	15	0	2
Chr3	19492600	19492799	0.073	0.0023	0.0076	0.0077	0.011	0.0585	0	0	0.005	0	0	0	0
Chr3	19673200	19673399	0.1067	0.0036	0.1181	0.12	0.0751	0.1404	0.0022	0.1123	0.154	0.0631	0	0	0
Chr3	20128000	20128199	0.1597	0.0267	0.0049	0.0478	0.0104	0.1237	0.0139	0.0025	0.024	0.0036	0	0	0
Chr3	20726000	20726599	0.4554	0.2272	0.215	0.1687	0.5097	0.4888	0.3264	0.2205	0.1848	0.4596	194	2	17
Chr3	21267400	21267599	0.1907	0.0905	0.1328	0.0042	0.1386	0.2234	0.1215	0.0866	0	0.0628	23	0	4
Chr3	21277200	21277599	0.1984	0.0296	0.0405	0.047	0.0381	0.2315	0.026	0.0334	0.0502	0.037	172	0	2
Chr3	22057800	22057999	0.3646	0.1777	0.2737	0.0154	0.3088	0.3821	0.2082	0.0887	0.0336	0.3032	47	2	6
Chr3	22540600	22540999	0.1769	0.0125	0.0035	0.0047	0.1621	0.1699	0.0071	0.0176	0.0009	0.1302	19	0	2
Chr3	2258800	2258999	0.7155	0.4514	0.414	0.1038	0.69	0.8288	0.545	0.6318	0.0692	0.773	125	0	28
Chr3	22662200	22662599	0.4905	0.3224	0.2675	0.2543	0.49	0.6853	0.5072	0.4406	0.4628	0.7147	135	2	62
Chr3	2362600	2362799	0.402	0.2821	0.3043	0.1116	0.3863	0.4773	0.2512	0.2273	0.153	0.3532	47	0	8
Chr3	2551600	2551799	0.1977	0.0077	0.0218	0.0798	0.0103	0.1969	0.0111	0.0124	0.0524	0.0072	0	0	0
Chr3	451600	451799	0.2042	0.0339	0.1269	0.0063	0.1338	0.2416	0.0114	0.1061	0	0.124	0	0
Chr3	495600	495799	0.2104	0.0961	0.0502	0.0054	0.0962	0.189	0.0153	0.0825	0	0.1687	0	0
Chr3	5453800	5453999	0.2157	0.0347	0.0306	0.0123	0.0244	0.1912	0.0295	0.0462	0.0231	0.0444	2	0	2
Chr3	5470000	5470199	0.1585	0.0108	0	0.0391	0	0.2177	0.0056	0.0056	0.0667	0	10	0	2
Chr3	557400	557599	0.2475	0.0878	0.003	0.0066	0.0665	0.235	0.0404	0	0.0046	0.0544	0	2
Chr3	5651200	5651399	0.3657	0.1606	0.0366	0.0464	0.5079	0.455	0.1262	0.0998	0.0664	0.508	75	0	6
Chr3	5651800	5651999	0.2881	0.1737	0.2865	0.1015	0.2838	0.3089	0.1335	0.1483	0.0937	0.334	28	0	4
Chr3	5652200	5652399	0.4741	0.2069	0.1033	0.1107	0.5015	0.4761	0.1646	0.0714	0.139	0.5588	92	0	4
Chr3	5850800	5850999	0.2028	0.0013	0.0022	0.0058	0	0.1901	0.0031	0.0025	0	0.0054	0	0	0
Chr3	6705800	6705999	0.1472	0.0086	0.1174	0.1168	0.143	0.133	0.0021	0.1688	0.1147	0.1069	10	0	0
Chr3	6809800	6809999	0.1928	0.0168	0.2158	0.0143	0.1575	0.2028	0.0916	0.0769	0.0155	0.1776	32	0	0
Chr3	6911800	6911999	0.1495	0.037	0.0505	0.0424	0.0346	0.1444	0.0364	0.0479	0.0477	0.0279	2	0	0
Chr3	7342200	7342399	0.3165	0.1527	0.1772	0.006	0.1859	0.2487	0.1338	0.0882	0.0069	0.2584	90	2	0
Chr3	7851000	7851199	0.2535	0.0659	0.1037	0.0596	0.27	0.2507	0.0984	0.1317	0.03	0.3045	19	0	6
Chr3	8047800	8048599	0.2091	0.0349	0.0329	0.2219	0.2295	0.2076	0.0366	0.0356	0.2322	0.2048	34	6	19
Chr3	810200	810399	0.1311	0.0066	0.0198	0.1256	0.0715	0.1386	0.0106	0.0396	0.1022	0.1015	0	0
Chr3	8294600	8294799	0.154	0.0099	0.2147	0.083	0.1566	0.2202	0.0075	0.1339	0.0785	0.1732	19	0	0
Chr3	8372000	8372199	0.2696	0.1751	0.1903	0.0654	0.2297	0.2867	0.1172	0.2148	0.0413	0.1649	43	0	17
Chr3	8453000	8453199	0.1419	0.0052	0.0127	0.0596	0.0056	0.1526	0.0125	0.0089	0.0532	0.0059	0	0	0
Chr3	8654600	8654799	0.2616	0.1284	0.1333	0.0233	0.2443	0.2835	0.1162	0.0622	0.0359	0.2648	90	2	2
Chr3	8659600	8659999	0.3056	0.0438	0.0606	0.0697	0.2034	0.3248	0.0826	0.0547	0.0455	0.2859	64	2	10
Chr3	8692000	8692199	0.1792	0.0042	0.0052	0.0078	0.0125	0.2642	0	0	0	0	0	0	0
Chr3	8976800	8977199	0.3641	0.0466	0.0426	0.0106	0.3243	0.3029	0.0554	0.0141	0.0159	0.2943	176	0	15
Chr3	8995400	8995799	0.1979	0.0631	0.0399	0.0057	0.0052	0.1926	0.0709	0.0489	0.0089	0.0045	6	0	0
Chr3	9042800	9042999	0.1869	0.0459	0.0318	0.0112	0.007	0.147	0.0345	0.0341	0.0011	0.0061	30	0	0
Chr3	9629600	9629799	0.1667	0.0069	0	0.0035	0.0315	0.2241	0	0.0047	0	0	0	0	0
Chr3	9736000	9736199	0.5239	0.3971	0.4476	0.1827	0.5404	0.4861	0.2349	0.2522	0.0511	0.4684	235	2	75
Chr3	9739400	9739599	0.1775	0.0266	0.0235	0.0135	0.2227	0.2379	0.0027	0.0305	0.0074	0.1676	49	0	2
Chr3	9740200	9740399	0.164	0.0247	0.0272	0.0634	0.1368	0.183	0	0.0565	0	0.1925	6	0	4
Chr3	9977000	9977199	0.565	0.2511	0.1068	0.0411	0.6829	0.7169	0.3357	0.0979	0.0326	0.5056	183	2	2
Chr4	10631000	10631199	0.4489	0.213	0.1781	0.1786	0.2873	0.3166	0.1868	0.183	0.1261	0.2264	19	0	8
Chr4	1064000	1064199	0.4961	0.1837	0.0013	0.0187	0.2679	0.5147	0.1931	0.0076	0.0038	0.2697	191	4	2
Chr4	10649000	10649399	0.3628	0.1592	0.0132	0.0096	0.4135	0.4536	0.1593	0.0008	0.001	0.3274	127	2	4
Chr4	1091800	1091999	0.6938	0.3449	0.2911	0.1513	0.6824	0.7647	0.3527	0.3357	0.0465	0.7722	45	0	6
Chr4	11137400	11137799	0.3628	0.1021	0.076	0.0825	0.4039	0.3305	0.1134	0.042	0.075	0.3325	207	0	28
Chr4	11139200	11139399	0.2784	0.0095	0.012	0.0174	0.21	0.2287	0.0165	0.0188	0.0171	0.1973	81	0	10
Chr4	11235800	11235999	0.2182	0	0.2341	0.0485	0.1566	0.1455	0.0291	0.1588	0.0334	0.1041	38	0	0
Chr4	11255600	11255799	0.3289	0.0045	0.3129	0.0938	0.3035	0.2774	0	0.325	0.0522	0.3141	56	4	2
Chr4	11963600	11963799	0.548	0.3583	0.4616	0.0367	0.4984	0.4944	0.3373	0.3814	0.0021	0.3341	183	0	2
Chr4	121000	121199	0.1887	0.0032	0.0066	0.0291	0.1784	0.2257	0.0035	0	0.0162	0.1877	0	0
Chr4	12112400	12112599	0.1625	0.0033	0.1532	0.0655	0.0616	0.1018	0	0.1067	0.0766	0.0729	0	0	0
Chr4	128400	128599	0.1095	0.0012	0	0.0095	0.0322	0.1318	0.0017	0.0011	0.0057	0.0268	0	0
Chr4	12946000	12946199	0.1427	0.0241	0.0635	0.0749	0.093	0.1475	0.0262	0.0657	0.0758	0.0808	0	0	0
Chr4	12981600	12981799	0.1687	0.0486	0.0068	0.0113	0.0078	0.182	0.044	0.0054	0.0115	0.0022	0	0	2
Chr4	13020000	13020199	0.2811	0.25	0.3237	0.2112	0.2556	0.2637	0.1656	0.2831	0.2178	0.1799	40	0	15
Chr4	13248600	13248799	0.2506	0.1034	0.1887	0.0251	0.2545	0.2913	0.1117	0.117	0.0116	0.2328	94	2	8
Chr4	1373000	1373599	0.3598	0.1652	0.1045	0.0578	0.3054	0.3769	0.2172	0.1173	0.0682	0.2503	207	4	8
Chr4	1373800	1373999	0.3995	0.1816	0.2247	0.065	0.299	0.4577	0.2118	0.1271	0.0915	0.3474	43	0	0
Chr4	13766200	13766399	0.1376	0.0026	0.0562	0.0806	0.0461	0.1291	0.0057	0.0543	0.0732	0.046	0	0	0
Chr4	14310000	14310199	0.2072	0.058	0.027	0.0269	0.1941	0.3019	0.0857	0.0122	0.0204	0.1724	28	0	2
Chr4	1438800	1438999	0.2941	0.1242	0.1411	0.013	0.4058	0.3559	0.1053	0.065	0	0.4743	138	2	6
Chr4	1463400	1463599	0.15	0.0359	0.0335	0.013	0.0397	0.2217	0.0253	0.0181	0.0037	0.0279	0	0	0
Chr4	14992600	14992799	0.0989	0.0062	0.0301	0.0339	0.035	0.1099	0.0046	0.0356	0.0509	0.0293	0	0	0
Chr4	15160800	15160999	0.3165	0.0983	0.1368	0.0092	0.2493	0.3315	0.1211	0.1267	0.0037	0.1554	88	0	0
Chr4	158200	158399	0.1286	0.0082	0.0073	0.0084	0.0073	0.1172	0.0164	0.0025	0.002	0.0078	0	0
Chr4	1586200	1586599	0.264	0.1447	0.0675	0.1423	0.2293	0.3026	0.1869	0.0711	0.0954	0.2379	62	2	21
Chr4	16320800	16320999	0.3838	0.1882	0.184	0.0068	0.2685	0.3643	0.2229	0.1372	0.0094	0.2082	204	2	88
Chr4	17501200	17501399	0.2903	0.134	0.1872	0.0359	0.2319	0.1803	0.0309	0.1699	0.0362	0.1283	30	0	2
Chr4	1757000	1757599	0.432	0.2221	0.166	0.2818	0.4768	0.4184	0.2263	0.1418	0.3055	0.4098	329	2	157
Chr4	17625000	17625199	0.305	0.0544	0.1355	0.0096	0.2894	0.3739	0.025	0.1366	0.0082	0.1715	71	2	0
Chr4	1861800	1861999	0.3391	0.2123	0.2052	0.0693	0.2412	0.3039	0.1087	0.1978	0.0419	0.2145	81	0	12
Chr4	1968400	1968599	0.2333	0.0923	0.1128	0.0976	0.2036	0.2071	0.0876	0.0901	0.1055	0.2206	10	0	2
Chr4	2036400	2036999	0.3424	0.1443	0.0033	0.0063	0.2502	0.3562	0.0981	0.0049	0.0053	0.1854	116	0	2
Chr4	2170000	2170199	0.1776	0.0508	0.028	0.1548	0.1785	0.1859	0.0488	0.0179	0.1415	0.1829	6	2	32
Chr4	2170600	2170999	0.2247	0.0443	0.0125	0.0769	0.2946	0.1855	0.012	0.0027	0.1139	0.3346	58	2	15
Chr4	2235000	2235199	0.1902	0.0527	0.0654	0.041	0.1737	0.1485	0.0561	0.0275	0.0546	0.1612	47	0	8
Chr4	2311200	2311399	0.2195	0.0544	0.0422	0.0562	0.1675	0.1991	0.0977	0.0211	0.0548	0.1412	88	4	60
Chr4	2314800	2314999	0.2361	0.1189	0.1776	0.1161	0.1998	0.2542	0.1316	0.1517	0.1396	0.2126	53	0	36
Chr4	2345600	2345799	0.2478	0.1321	0.2437	0.155	0.3677	0.2701	0.1056	0.1284	0.1154	0.2222	75	0	12
Chr4	2347200	2347399	0.3059	0.074	0.152	0.1441	0.4833	0.336	0.088	0.0833	0.2171	0.3333	38	2	17
Chr4	2367000	2367399	0.3857	0.0534	0.0108	0.0251	0.3437	0.3891	0.0785	0.0125	0.0248	0.2885	150	0	4
Chr4	2388200	2388399	0.1817	0.0609	0.0587	0.0189	0.1164	0.1817	0.0648	0.0571	0.0024	0.2009	4	0	0
Chr4	2605800	2605999	0.3966	0.2651	0.1066	0.1121	0.4966	0.3945	0.2407	0.1751	0.1136	0.4281	81	0	2
Chr4	2606200	2606399	0.3914	0.1789	0.0673	0.0169	0.3983	0.3086	0.1158	0.0956	0.0182	0.3504	88	2	0
Chr4	2608000	2608199	0.2736	0.1454	0.0905	0.0029	0.3676	0.2919	0.1371	0.0437	0.0166	0.2207	148	0	0
Chr4	2614600	2614799	0.1635	0.0683	0.0416	0.051	0.1158	0.1874	0.0733	0.0463	0.0599	0.1134	23	0	6
Chr4	2692600	2692799	0.2209	0.0526	0.0741	0.0851	0.2626	0.2633	0.0637	0.097	0.0556	0.2451	118	2	10
Chr4	2734800	2735799	0.4615	0.0741	0.0027	0.008	0.3405	0.4899	0.0445	0.0054	0.005	0.3118	383	2	34
Chr4	2797400	2797599	0.4003	0.2959	0.3837	0.2865	0.4895	0.4855	0.3522	0.3476	0.2526	0.5034	71	4	12
Chr4	2814400	2814599	0.3522	0.2568	0.2623	0.1963	0.2496	0.4134	0.2245	0.252	0.2516	0.3678	36	0	51
Chr4	3369800	3370199	0.1346	0.0158	0.0743	0.106	0.0975	0.1609	0.0223	0.0386	0.1313	0.1106	10	0	8
Chr4	3659200	3659399	0.2294	0.1088	0.0556	0.1279	0.1989	0.2899	0.1127	0.0741	0.087	0.1773	36	2	36
Chr4	3662400	3662599	0.4628	0.216	0.3664	0.2689	0.3523	0.4319	0.2812	0.3085	0.3197	0.2994	12	0	19
Chr4	3768000	3768199	0.434	0.1945	0.1504	0.1945	0.5607	0.4819	0.209	0.2154	0.16	0.4818	77	2	161
Chr4	378600	378999	0.2424	0.1165	0.0052	0.0053	0.1427	0.2397	0.0446	0.0053	0.0026	0.086	4	2
Chr4	4208200	4208599	0.3374	0.0849	0.1218	0.2151	0.3958	0.3393	0.0915	0.0907	0.2923	0.4905	120	8	183
Chr4	4220000	4220199	0.4379	0.0861	0.0261	0.2984	0.4103	0.4298	0.1223	0.1104	0.2483	0.4589	109	0	135
Chr4	4548000	4548199	0.5606	0.2106	0.2259	0.2216	0.5219	0.4035	0.2232	0.1755	0.2275	0.3717	81	6	144
Chr4	4642200	4642399	0.4093	0.1895	0.1516	0.1924	0.3721	0.5488	0.2162	0.2085	0.1811	0.4108	25	2	40
Chr4	4803200	4803399	0.1272	0.0046	0.01	0.0036	0.0067	0.1548	0.0159	0.0025	0.0067	0	19	0	0
Chr4	4843800	4844199	0.3881	0.1306	0.0974	0.0909	0.2986	0.3481	0.1878	0.082	0.0576	0.323	81	0	19
Chr4	4866200	4866399	0.3141	0.1218	0.1102	0.0203	0.2884	0.3011	0.1199	0.0953	0.0193	0.214	25	2	8
Chr4	4922400	4922599	0.1638	0.0666	0.1263	0.0723	0.1199	0.1909	0.0936	0.0764	0.0707	0.1064	6	0	4
Chr4	5083800	5083999	0.2712	0.1549	0.0351	0.078	0.3186	0.3522	0.1017	0.065	0.0577	0.1589	34	0	28
Chr4	5112000	5112199	0.3207	0.1474	0.2453	0.0455	0.2739	0.3345	0.1378	0.1424	0.0545	0.2655	60	0	12
Chr4	5126200	5126399	0.3025	0.1209	0.0943	0.0707	0.4158	0.2665	0.0411	0.0201	0.0481	0.2651	75	2	81
Chr4	5144000	5144199	0.2833	0.1571	0.1788	0.015	0.3609	0.3484	0.1152	0.2109	0.073	0.3977	94	0	0
Chr4	5252200	5252399	0.3703	0.1781	0.1348	0.0182	0.3259	0.3852	0.2291	0.164	0.0161	0.2596	34	0	2
Chr4	5313000	5313199	0.4526	0.2711	0.2256	0.1881	0.2857	0.4064	0.1592	0.3228	0.2121	0.2802	129	0	2
Chr4	5314600	5314799	0.3146	0.0578	0.0558	0.0521	0.2557	0.2564	0.0589	0.0345	0.0228	0.1817	12	0	15
Chr4	5383200	5383399	0.3292	0.1734	0.2743	0.1769	0.3254	0.3757	0.2288	0.2453	0.1587	0.2665	77	2	53
Chr4	559000	559199	0.2386	0.1158	0.1538	0.068	0.1876	0.2206	0.0876	0.193	0.0784	0.1739	0	2
Chr4	5611800	5611999	0.4021	0.2723	0.2628	0.1713	0.3653	0.4587	0.1973	0.3158	0.1328	0.3725	19	0	8
Chr4	5618000	5618199	0.4797	0.1581	0.1991	0.0125	0.3587	0.4779	0.1212	0.1184	0	0.411	32	0	0
Chr4	5676600	5676799	0.2047	0.0352	0.0059	0.0125	0.2011	0.2577	0.0376	0.0122	0.0177	0.2039	56	0	2
Chr4	5722200	5722399	0.1481	0.0054	0.0025	0.0027	0.0019	0.123	0.0044	0.0061	0.005	0.0076	0	0	0
Chr4	5722600	5722799	0.1478	0.0019	0	0.0014	0.0138	0.2111	0.0073	0	0.0033	0.003	0	0	0
Chr4	5933600	5933799	0.426	0.2945	0.2011	0.1723	0.3855	0.3693	0.2458	0.214	0.1738	0.3846	36	0	53
Chr4	6016200	6016399	0.3289	0.1977	0.2454	0.0173	0.2414	0.2808	0.1136	0.1412	0.016	0.1026	45	0	2
Chr4	6047600	6047799	0.2971	0.0395	0.2149	0.1572	0.2125	0.3451	0.0791	0.242	0.2017	0.154	25	0	0
Chr4	6124000	6124199	0.2091	0.0178	0.0132	0.0571	0.2396	0.2255	0.0049	0.0088	0.0819	0.2034	15	0	4
Chr4	6157400	6157599	0.2669	0.1462	0.2267	0.1078	0.25	0.3028	0.1805	0.0901	0.1697	0.1863	69	6	12
Chr4	6177800	6177999	0.2003	0.0628	0.0287	0.0082	0.0223	0.3164	0.0421	0.0396	0.0137	0.029	4	0	0
Chr4	6361200	6361399	0.172	0.0103	0	0.0135	0.0092	0.1511	0	0.0082	0.0148	0	0	0	0
Chr4	6368000	6368199	0.1624	0.0096	0.0253	0.0436	0.0478	0.1333	0.0081	0.0191	0.0449	0.0288	12	0	0
Chr4	6560000	6560599	0.251	0.0822	0.1163	0.1903	0.2516	0.2356	0.0847	0.0845	0.1705	0.2416	99	0	71
Chr4	6579800	6579999	0.1494	0	0.1023	0.0504	0	0.1649	0	0.1103	0.0149	0.0062	0	0	0
Chr4	6685400	6685599	0.1271	0.0061	0.129	0.1355	0.1699	0.1641	0.0063	0.1709	0.1011	0.1013	2	0	2
Chr4	6699200	6699399	0.6016	0.4238	0.3569	0.1474	0.6157	0.549	0.3722	0.3241	0.1645	0.5926	94	0	12
Chr4	6788600	6788799	0.2165	0.0611	0.1192	0.0423	0.4016	0.3564	0.0478	0.0956	0.1094	0.2414	21	0	34
Chr4	7090000	7090199	0.3424	0.0257	0.0663	0.0303	0.4251	0.4351	0.0378	0.0408	0.0467	0.4354	105	0	0
Chr4	721600	721799	0.1433	0.0035	0.0544	0.0097	0.0491	0.1077	0	0.0959	0.0059	0.0031	0	0
Chr4	7360400	7360599	0.2727	0.1699	0.0744	0.0751	0.1864	0.4125	0.1118	0.1749	0.1141	0.3364	84	6	4
Chr4	7420200	7420399	0.2406	0.0017	0.1158	0.0069	0.0278	0.1605	0.0065	0.1141	0	0.0554	4	0	0
Chr4	7520000	7520199	0.3121	0.0704	0.0347	0.0128	0.2857	0.2052	0.0832	0.039	0.0061	0.1549	30	0	21
Chr4	7520600	7520799	0.2526	0.0377	0.0012	0.0102	0.0023	0.286	0.0445	0.0009	0.0064	0.0075	0	2	19
Chr4	7561200	7561399	0.3607	0.2491	0.2747	0.0842	0.3524	0.311	0.2124	0.1952	0.1004	0.2803	90	0	10
Chr4	7624800	7624999	0.155	0.0417	0.178	0.1248	0.1185	0.1591	0.0301	0.1334	0.1361	0.1265	8	0	8
Chr4	7810800	7810999	0.3176	0.1101	0.2578	0.2564	0.2769	0.2661	0.0913	0.3292	0.2344	0.2784	15	0	0
Chr4	78800	78999	0.2617	0.1484	0.1659	0.1242	0.2952	0.3571	0.1921	0.1398	0.028	0.3094	0	8
Chr4	7908800	7908999	0.1782	0.0289	0.2774	0.2195	0.2367	0.2022	0.0233	0.1924	0.2215	0.2205	17	0	8
Chr4	79800	79999	0.4301	0.2865	0.2896	0.0934	0.534	0.5362	0.2154	0.2169	0	0.3111	0	32
Chr4	8088000	8088599	0.2323	0.0456	0.2545	0.1665	0.122	0.2244	0.0747	0.2741	0.1916	0.1372	62	0	2
Chr4	8122400	8122599	0.2805	0.213	0.2847	0.294	0.3161	0.6458	0.5236	0.4544	0.526	0.6077	0	0	2
Chr4	8208000	8208199	0.4254	0.2788	0.3184	0.0291	0.3264	0.3736	0.2784	0.2657	0.0068	0.3537	122	2	12
Chr4	8466200	8466399	0.1502	0.0242	0.0217	0.055	0.028	0.1572	0.0226	0.0237	0.0581	0.0109	12	0	4
Chr4	862800	863199	0.3142	0.0823	0.0557	0.0497	0.2871	0.3284	0.1247	0.1032	0.0887	0.2774	0	32
Chr4	865000	865799	0.3676	0.192	0.2491	0.201	0.3698	0.3589	0.1654	0.2532	0.2264	0.3114	2	94
Chr4	8671000	8671199	0.4293	0.2631	0.1785	0.1154	0.3777	0.4279	0.3162	0.1629	0.147	0.3034	213	4	23
Chr4	869800	869999	0.6245	0.2453	0.2375	0.2657	0.4865	0.4653	0.1445	0.122	0.3253	0.297	0	25
Chr4	8783800	8783999	0.2365	0.0115	0.0398	0.0348	0.2847	0.2305	0.0148	0.0385	0.0323	0.2179	53	0	4
Chr4	8796600	8796799	0.3732	0.2037	0.1715	0.156	0.3802	0.3498	0.1618	0.2674	0.1386	0.3589	36	0	2
Chr4	8947800	8947999	0.2591	0.1462	0.279	0.149	0.1467	0.2388	0.1225	0.271	0.1184	0.1593	21	0	6
Chr4	8959400	8960599	0.3762	0.1259	0.0056	0.0079	0.2693	0.429	0.1342	0.0089	0.0071	0.2384	375	0	178
Chr4	9027200	9027399	0.1662	0.0288	0.1259	0.1133	0.1248	0.1658	0.0222	0.1239	0.1303	0.1196	0	0	0
Chr4	9370600	9370799	0.259	0.003	0.3194	0.227	0.1024	0.2854	0.0075	0.2968	0.2396	0.137	8	2	0
Chr4	9902200	9902599	0.1506	0.0039	0.0042	0.0048	0.0051	0.1559	0.0008	0.0023	0.0032	0.0009	0	0	0
Chr4	9980800	9980999	0.3831	0.0321	0.0588	0.0062	0.4263	0.3828	0.0205	0.008	0.0076	0.4359	127	0	0
Chr5	10016000	10016199	0.2089	0.1106	0.2117	0.2344	0.2007	0.2122	0.0952	0.1917	0.2288	0.1988	4	0	0
Chr5	10134600	10134799	0.1484	0.0218	0	0.008	0.0093	0.1228	0	0.0025	0.0071	0	0	0	0
Chr5	10240200	10240599	0.4159	0.1035	0.0979	0.0297	0.4806	0.5018	0.1406	0.0941	0.0188	0.4198	155	2	6
Chr5	10290200	10290399	0.1733	0.0472	0.1814	0.0111	0.1423	0.2151	0.0979	0.1644	0.0347	0.1621	15	0	4
Chr5	10291000	10291199	0.3516	0.1685	0.0655	0.0693	0.421	0.3552	0.1064	0.0701	0.076	0.3386	38	0	32
Chr5	10291400	10291999	0.3648	0.1312	0.0285	0.012	0.3882	0.3972	0.1903	0.0474	0.0207	0.3036	135	0	23
Chr5	10449600	10449799	0.1818	0.0073	0.006	0.0234	0.1606	0.2278	0.0078	0.0046	0.0208	0.1024	34	0	10
Chr5	10480000	10480199	0.3709	0.2182	0.2038	0.0426	0.2121	0.4449	0.1418	0.2041	0.053	0.4811	49	2	8
Chr5	10480400	10480599	0.3142	0.2097	0.2761	0.0127	0.2469	0.3136	0.1621	0.1494	0	0.2	62	0	0
Chr5	10544000	10544399	0.172	0.0433	0.0569	0.1005	0.1547	0.1751	0.037	0.0768	0.0999	0.1367	28	2	84
Chr5	10547000	10547199	0.1864	0.0475	0.0446	0.0873	0.2933	0.1987	0.0347	0.0251	0.0902	0.2633	28	2	38
Chr5	10609600	10609799	0.2466	0.0344	0.0064	0.0096	0.2633	0.202	0.0324	0	0	0.1907	45	0	0
Chr5	10611800	10611999	0.1148	0.0112	0.0118	0.0121	0.1161	0.1179	0.0072	0.0376	0.0014	0.0557	2	0	0
Chr5	10613200	10613599	0.2821	0.0057	0.0033	0.0053	0.3007	0.3102	0.0012	0.001	0.0035	0.1561	178	0	2
Chr5	10682000	10682199	0.1949	0.125	0.1526	0.0325	0.1969	0.1613	0.0116	0.087	0.0154	0.1684	127	2	34
Chr5	10807600	10807999	0.2651	0.0222	0.0326	0.0539	0.037	0.2752	0.0247	0.0184	0.0558	0.0196	0	0	0
Chr5	10844400	10844599	0.2412	0.1356	0.1532	0.1932	0.2254	0.3618	0.2829	0.2077	0.2992	0.2877	53	0	34
Chr5	10893200	10893399	0.1945	0.0521	0.0494	0.109	0.1345	0.1876	0.0812	0.0541	0.0732	0.1458	21	0	40
Chr5	10903200	10903599	0.3009	0.1104	0.0995	0.2505	0.3387	0.3456	0.203	0.1726	0.293	0.3481	62	15	185
Chr5	11018800	11018999	0.381	0.1386	0.212	0.111	0.282	0.3676	0.1979	0.2749	0.0396	0.134	92	0	15
Chr5	11021800	11021999	0.2166	0.1318	0.1866	0.174	0.2298	0.2092	0.0932	0.134	0.1883	0.2306	15	0	4
Chr5	11030600	11030799	0.2827	0.0151	0.0119	0.0095	0.1678	0.2572	0.0071	0.0027	0	0.168	53	0	2
Chr5	112800	112999	0.5422	0.0056	0.0071	0.0023	0.5725	0.5194	0.0253	0.0035	0.005	0.542	0	0
Chr5	113800	113999	0.2457	0.0018	0.0126	0.0116	0.3698	0.1801	0	0.0112	0	0.2109	0	0
Chr5	11416800	11416999	0.2312	0.1045	0.1138	0.1459	0.2936	0.2415	0.1114	0.125	0.172	0.1786	23	0	8
Chr5	1201200	1201399	0.613	0.4292	0.4444	0.411	0.4637	0.7627	0.6205	0.6574	0.6608	0.5513	2	0	0
Chr5	12684600	12684799	0.1737	0.0567	0.0182	0.2041	0.2496	0.3533	0.008	0.0204	0.1918	0.2685	32	2	75
Chr5	12959200	12959599	0.2815	0.1293	0.1796	0.1593	0.1784	0.2986	0.211	0.1618	0.1997	0.1554	6	0	0
Chr5	12965000	12965399	0.3611	0.0853	0.0693	0.2337	0.3606	0.3772	0.1249	0.0563	0.2448	0.3022	4	4	4
Chr5	12965800	12966199	0.2254	0.0865	0.0978	0.2205	0.2061	0.2063	0.0967	0.1148	0.2637	0.2112	17	0	19
Chr5	13068800	13068999	0.1413	0.026	0.0242	0.0342	0.0189	0.1915	0.0291	0.0143	0.0256	0.019	2	0	2
Chr5	13096800	13096999	0.4888	0.0422	0.0161	0.3024	0.5752	0.5949	0.1474	0.0455	0.4798	0.4067	32	2	73
Chr5	13097800	13098199	0.3501	0.1656	0.1519	0.1706	0.4561	0.4483	0.1936	0.1857	0.148	0.414	176	2	170
Chr5	13240800	13240999	0.2523	0.1074	0.0156	0.0124	0.1577	0.2772	0.0441	0.0125	0.0135	0.0975	84	0	56
Chr5	13357200	13357599	0.3428	0.0755	0.0026	0.0041	0.3496	0.4294	0.0987	0.0018	0.0015	0.2278	196	2	2
Chr5	13483600	13483799	0.2996	0.1613	0.1895	0.0916	0.3607	0.2986	0.1977	0.1935	0.1133	0.304	64	0	30
Chr5	13526000	13526199	0.3051	0.212	0.2966	0.186	0.245	0.3593	0.2523	0.2273	0.1565	0.1635	2	0	8
Chr5	13603200	13603399	0.2165	0.1193	0.2492	0.0124	0.0872	0.2556	0.078	0.1229	0.0391	0.2431	8	0	2
Chr5	13653800	13653999	0.1326	0.0049	0.0132	0.0035	0.0379	0.1273	0.0082	0	0.0088	0.0242	2	0	0
Chr5	13736000	13736199	0.1542	0.0454	0.17	0.1389	0.2117	0.19	0.0537	0.1608	0.1894	0.1587	2	0	4
Chr5	13861200	13861399	0.2562	0.0731	0.0925	0.1319	0.2294	0.2221	0.0836	0.0793	0.1443	0.2434	64	0	21
Chr5	13907800	13907999	0.1149	0.0049	0.008	0.0074	0.1546	0.2465	0	0.0055	0.0071	0.1152	10	0	0
Chr5	14027200	14027399	0.2565	0.0288	0.0142	0.0139	0.0145	0.3243	0.0417	0.0158	0.0221	0.0475	8	0	2
Chr5	14063200	14063399	0.238	0.1056	0.1691	0.0537	0.1354	0.3586	0.1173	0.0929	0.019	0.1786	34	0	17
Chr5	14076000	14076199	0.4064	0.1975	0.1871	0.3627	0.3993	0.5367	0.2092	0.2445	0.4815	0.4059	49	0	94
Chr5	14088400	14088599	0.2181	0.0984	0.0884	0.181	0.1022	0.2088	0.0954	0.1037	0.1793	0.0637	4	0	4
Chr5	14089000	14089799	0.2536	0.0125	0.0078	0.1907	0.0076	0.2769	0.0167	0.008	0.2159	0.0049	0	0	0
Chr5	14158000	14158199	0.4733	0.1881	0.0566	0.1723	0.3777	0.3333	0.0575	0.0634	0.2047	0.3514	56	4	49
Chr5	14273000	14273399	0.3305	0.1576	0.2153	0.1262	0.1656	0.3626	0.1351	0.167	0.126	0.1551	58	0	36
Chr5	14300800	14300999	0.1894	0.1007	0.1088	0.0216	0.1822	0.2648	0.1701	0.1007	0.0205	0.1275	43	0	2
Chr5	14834000	14834199	0.3989	0.2924	0.3313	0.1146	0.4892	0.486	0.3201	0.2654	0.1797	0.4381	38	0	21
Chr5	15008600	15008799	0.1395	0.0044	0.0009	0.0477	0.005	0.1294	0.0042	0.0269	0.0546	0.0043	2	0	0
Chr5	15078200	15078399	0.2324	0.0603	0.2433	0.2271	0.2463	0.2318	0.0469	0.205	0.2606	0.2808	0	0	2
Chr5	15154800	15154999	0.2886	0.1221	0.0359	0.0616	0.1107	0.3437	0.1348	0.0283	0.0531	0.1223	51	0	0
Chr5	15198000	15198199	0.295	0.2021	0.0686	0.0349	0.294	0.361	0.1629	0.1783	0.0144	0.4024	101	0	2
Chr5	15226400	15226599	0.2187	0.029	0.0509	0.0047	0.0264	0.234	0.0403	0.0329	0.0069	0.0124	28	0	17
Chr5	15636200	15636399	0.423	0.2324	0.1366	0.0089	0.4078	0.3184	0.2162	0.0514	0.0155	0.3099	224	2	4
Chr5	15710200	15710399	0.2821	0.0721	0.1203	0.0052	0.2757	0.2545	0.1247	0.0972	0.0061	0.2591	99	0	0
Chr5	15715800	15715999	0.3733	0.2166	0.1863	0.1095	0.3459	0.3134	0.1968	0.1341	0.1364	0.3589	56	0	36
Chr5	15742000	15742399	0.4183	0.0092	0.0088	0.0048	0.3267	0.4188	0.0399	0	0.0065	0.2794	112	0	8
Chr5	15751600	15751799	0.2312	0.122	0.1462	0.1881	0.14	0.2349	0.1176	0.1556	0.2176	0.1413	0	0	0
Chr5	1619200	1619599	0.2451	0.0852	0.0296	0.0094	0.2023	0.2568	0.102	0.0289	0.016	0.1574	209	2	56
Chr5	16338000	16338199	0.14	0	0.0082	0.0051	0.0386	0.1324	0.0055	0.0376	0.0034	0.0281	0	0	0
Chr5	16681200	16681399	0.1913	0.0078	0.0667	0.0111	0.2695	0.6835	0.3959	0.3692	0.3945	0.4541	77	2	2
Chr5	16681600	16681799	0.2743	0.0613	0.1208	0.014	0.3486	0.3895	0.1105	0.0826	0.0055	0.1887	43	0	4
Chr5	16699000	16699199	0.1734	0.0516	0.0566	0.1153	0.035	0.1579	0.0557	0.0496	0.1196	0.0616	2	0	0
Chr5	16753800	16753999	0.4867	0.3326	0.2154	0.0661	0.5447	0.5572	0.1448	0.0278	0.0039	0.5046	185	0	2
Chr5	16870800	16870999	0.2862	0.1496	0.2401	0.016	0.2268	0.3427	0.1311	0.3961	0.0277	0.3651	157	4	8
Chr5	16993800	16993999	0.211	0.0671	0.0101	0.0031	0.0909	0.3353	0	0.0702	0.0043	0.0365	4	0	0
Chr5	17037800	17037999	0.2105	0.0856	0.0655	0.0054	0.0685	0.1956	0.0635	0.0595	0.0077	0.0988	2	0	0
Chr5	17360000	17360199	0.4021	0.292	0.4857	0.0419	0.3702	0.4357	0.3065	0.3474	0.0546	0.3484	189	2	23
Chr5	1754800	1755199	0.2539	0.0051	0.0037	0.0038	0.0059	0.2228	0.0041	0.0039	0.0018	0.0026	0	0	0
Chr5	17640000	17640199	0.1121	0.0047	0	0.0065	0.0061	0.1157	0.0072	0.0065	0.0083	0.0045	0	0	0
Chr5	17729000	17729199	0.3009	0.0062	0.0372	0.0299	0.3141	0.2643	0.0038	0	0.0218	0.2182	88	0	8
Chr5	17740200	17740399	0.4629	0.2393	0.2034	0.0196	0.3823	0.5024	0.2405	0.2439	0.0428	0.4521	60	0	2
Chr5	17890200	17890399	0.3181	0.1993	0.1158	0.052	0.2596	0.3195	0.1885	0.11	0.0581	0.2011	217	6	19
Chr5	18118600	18118799	0.3573	0.025	0.0303	0.0766	0.3468	0.3002	0.0116	0.0193	0.0332	0.257	92	2	15
Chr5	18132600	18132799	0.5252	0.0571	0.0236	0.0371	0.5701	0.4752	0.0657	0.015	0.0765	0.6038	159	2	12
Chr5	18172000	18172199	0.5951	0.3822	0.5134	0.205	0.6098	0.6374	0.4187	0.4109	0.3245	0.6442	105	2	4
Chr5	18627600	18627799	0.2634	0.1494	0.1522	0.0317	0.284	0.3016	0.1665	0.0876	0.0127	0.2629	25	0	0
Chr5	18648400	18648599	0.1559	0	0.1467	0.0676	0.0996	0.1784	0	0.196	0.0954	0.1118	0	0	0
Chr5	18660400	18660599	0.1041	0.002	0.0201	0.0117	0.0091	0.098	0	0.0064	0	0	0	0	2
Chr5	19280200	19280399	0.3877	0.0369	0.0268	0.0052	0.0361	0.3337	0.089	0.0256	0.004	0.1667	36	2	0
Chr5	19413600	19413799	0.1185	0.0039	0.0164	0.0048	0.0041	0.1693	0.0158	0.008	0	0.0047	0	0	0
Chr5	19549200	19549399	0.1743	0.0208	0.0021	0.0616	0.1926	0.1372	0	0.0025	0.0627	0.1549	0	0	0
Chr5	20639200	20639399	0.3743	0.2094	0.3208	0.0587	0.4059	0.4265	0.2704	0.2698	0.0797	0.3435	47	2	19
Chr5	21161400	21162799	0.3259	0.0702	0.0559	0.3153	0.4457	0.3577	0.0688	0.0779	0.3184	0.3681	386	21	112
Chr5	21169800	21169999	0.3327	0.1932	0.1865	0.1222	0.3597	0.3092	0.1929	0.2	0.1899	0.3427	49	0	21
Chr5	21189000	21189199	0.1012	0	0.0037	0.0063	0.023	0.0954	0	0.0042	0.0035	0.1366	15	0	0
Chr5	21553000	21553199	0.1857	0.0198	0.0342	0.0158	0.1083	0.1577	0.0101	0.0026	0	0.0941	56	0	8
Chr5	21696200	21696399	0.171	0.0181	0.0652	0.0565	0.0058	0.2543	0	0.0932	0.0513	0	0	0	0
Chr5	22498600	22498799	0.108	0.0023	0.0739	0.03	0.0046	0.117	0.0027	0.0908	0.0211	0.0032	0	0	0
Chr5	22574800	22574999	0.2555	0.1505	0.003	0.0038	0.2048	0.458	0.1828	0.0645	0.0054	0.1968	92	0	2
Chr5	22581200	22581599	0.2371	0.0416	0.0365	0.0084	0.285	0.184	0.0496	0.0354	0.0147	0.1823	157	0	0
Chr5	22618200	22618399	0.3361	0.1943	0.2367	0.2005	0.4222	0.2906	0.1822	0.1485	0.235	0.3371	99	4	32
Chr5	22703600	22703799	0.1657	0.0584	0.0235	0.025	0.0885	0.1919	0.0759	0.0852	0	0.0977	21	0	0
Chr5	23027000	23027399	0.495	0.284	0.248	0.3074	0.6845	0.5749	0.2644	0.1787	0.351	0.5515	148	2	112
Chr5	23763400	23763799	0.1461	0.0219	0.0791	0.0179	0.0627	0.1792	0.0248	0.0395	0.0109	0.0658	17	0	0
Chr5	23919600	23919799	0.1116	0.0077	0	0.0064	0.0019	0.1167	0.002	0	0.0041	0.0039	0	0	0
Chr5	24942800	24942999	0.1903	0.0114	0.1469	0.0252	0.0644	0.1996	0.0434	0.0565	0.0528	0.0579	2	0	0
Chr5	250000	250199	0.242	0.0012	0.0061	0.0071	0.2884	0.2991	0.002	0	0	0.1823	0	0
Chr5	250600	251199	0.5221	0.0946	0.0368	0.01	0.5195	0.5505	0.0972	0.0323	0.0029	0.5437	2	8
Chr5	25361200	25361399	0.3906	0.2296	0.0012	0.039	0.3829	0.4094	0.2205	0.0054	0.0254	0.4073	58	2	0
Chr5	25616800	25616999	0.1407	0.0252	0.1076	0.1086	0.1141	0.1729	0.0307	0.0924	0.1102	0.1102	0	0	0
Chr5	25668400	25668599	0.2401	0.1145	0.024	0.0053	0.2421	0.2529	0.1136	0.0295	0.0029	0.156	25	2	0
Chr5	2689000	2689199	0.4844	0.2073	0.0356	0.086	0.2814	0.2848	0.1596	0.0447	0.0961	0.2437	28	0	12
Chr5	3373000	3373199	0.4882	0.0227	0.0073	0.0162	0.526	0.4761	0.0209	0.0111	0.017	0.518	153	0	8
Chr5	3607200	3607399	0.1211	0.0035	0.0079	0.0056	0.0349	0.1133	0.0043	0.0124	0.0026	0.0168	0	0	0
Chr5	4508200	4508399	0.773	0.366	0.3462	0.0276	0.5948	0.7884	0.3936	0.5615	0	0.6145	81	0	2
Chr5	4989800	4989999	0.1757	0.0359	0.0382	0.0333	0.2203	0.1719	0.0455	0.027	0.0566	0.1524	12	0	2
Chr5	503000	503399	0.184	0.0304	0.0135	0.0589	0.186	0.1882	0.0196	0.0045	0.0816	0.1524	0	4
Chr5	5128400	5128599	0.3354	0.2055	0.3306	0.129	0.354	0.3087	0.125	0.2105	0.1078	0.3472	51	0	4
Chr5	5450200	5450399	0.2449	0.0612	0.222	0.1439	0.2576	0.2554	0.0718	0.1928	0.1838	0.2544	32	0	0
Chr5	5701200	5701599	0.3514	0.1238	0.1082	0.0716	0.4111	0.4447	0.1887	0.0821	0.0646	0.3579	101	0	0
Chr5	5702800	5702999	0.5417	0.1328	0.0779	0.1806	0.71	0.5975	0.0833	0.0857	0.1646	0.6637	73	0	8
Chr5	5969000	5969199	0.2132	0.0278	0	0.0738	0.1532	0.2843	0.0645	0.032	0.2046	0.1729	15	0	6
Chr5	6420800	6420999	0.3178	0	0.2216	0.2067	0.2261	0.3661	0.0257	0.1633	0.3014	0.2113	10	0	2
Chr5	6630600	6630799	0.5268	0.3699	0.4466	0.1574	0.5447	0.4858	0.3325	0.3032	0.1474	0.3932	120	0	8
Chr5	6869200	6869399	0.2043	0.0771	0.0769	0.0182	0.1961	0.1809	0.0285	0.1003	0.012	0.2705	79	0	0
Chr5	6982200	6982399	0.3827	0.1575	0.2116	0.0136	0.3488	0.3212	0.1652	0.1248	0.0336	0.293	45	0	8
Chr5	7038800	7039199	0.3778	0.2008	0.1442	0.0939	0.3698	0.3845	0.2054	0.0838	0.1022	0.3728	118	8	75
Chr5	7777200	7777599	0.4357	0.2548	0.0989	0.0909	0.3836	0.4398	0.2713	0.0905	0.0404	0.3095	252	0	38
Chr5	7777800	7777999	0.3915	0.2	0.1111	0.0786	0.3128	0.3101	0.1842	0.0221	0.021	0.2621	103	0	6
Chr5	7824600	7824799	0.2157	0.0196	0.0928	0.0472	0.374	0.2753	0.0411	0.0615	0.0656	0.2109	60	0	4
Chr5	7829000	7829399	0.4306	0.1845	0.0026	0.0199	0.3975	0.3937	0.2184	0.019	0.0158	0.3639	133	0	0
Chr5	8045600	8045799	0.105	0.0032	0	0.0058	0.0041	0.1249	0.0034	0.0034	0.0015	0.002	0	0	0
Chr5	8234800	8234999	0.216	0.0764	0.0267	0.1714	0.124	0.2434	0.0894	0.0423	0.1522	0.1022	0	0	0
Chr5	8362400	8362599	0.1526	0.0115	0.0278	0.0042	0.1367	0.1084	0.0181	0.0148	0	0.145	15	0	6
Chr5	8398400	8398599	0.1548	0.0416	0.1443	0.1156	0.0758	0.1648	0.062	0.1517	0.1304	0.0748	2	0	2
Chr5	8571600	8571799	0.3507	0.1953	0.4006	0.2461	0.314	0.3172	0.1702	0.2914	0.1892	0.3038	34	2	34
Chr5	8676400	8676599	0.3441	0.2321	0.2057	0.1895	0.3988	0.3716	0.1787	0.2687	0.0582	0.4176	77	2	38
Chr5	8715400	8715599	0.192	0.0058	0.0056	0.0045	0.0043	0.1408	0.0065	0.0092	0.007	0.0042	0	0	2
Chr5	8805000	8805199	0.2236	0.0831	0.2014	0.1722	0.1853	0.1981	0.0885	0.1759	0.1668	0.1752	17	0	10
Chr5	9049800	9049999	0.2266	0.0094	0	0.0103	0.1908	0.319	0.0164	0.004	0.0208	0.2073	86	0	6
Chr5	9090600	9090799	0.2722	0.0979	0.0736	0.0341	0.2432	0.2394	0.0398	0.0948	0.057	0.1945	25	0	8
Chr5	9101800	9101999	0.306	0.1539	0.2925	0.229	0.3262	0.3282	0.1204	0.2178	0.233	0.3709	47	2	10
Chr5	9113600	9113799	0.1265	0.0078	0.0058	0.0117	0.0034	0.1527	0.0071	0	0	0.0045	0	0	0
Chr5	9279600	9279799	0.1478	0.0133	0	0.0036	0.0103	0.1409	0.0036	0	0.0185	0	4	0	2
Chr5	9280400	9280599	0.1629	0.006	0.0724	0.0328	0.3014	0.1807	0.0199	0.0209	0.0181	0.228	49	2	8
Chr5	9281000	9281199	0.3244	0.1403	0.1358	0.1108	0.3502	0.3681	0.1283	0.2042	0.1314	0.3333	28	0	6
Chr5	9303200	9303399	0.2815	0.1651	0.2177	0.2103	0.1755	0.2705	0.1479	0.2461	0.2059	0.1923	6	2	6
Chr5	9323800	9323999	0.292	0.0689	0.1212	0.1195	0.3802	0.3737	0.1413	0.1008	0.0907	0.3398	43	4	32
Chr5	9442600	9442799	0.2483	0.1504	0.2982	0.0659	0.2669	0.3144	0.1277	0.2677	0.0236	0.3218	58	8	8
Chr5	9487400	9487599	0.2906	0.1305	0.0208	0.0212	0.1611	0.2597	0.1207	0.0241	0.0035	0.122	45	0	6
Chr5	9493600	9493799	0.1455	0.0192	0.0909	0.0877	0.0468	0.1358	0.0222	0.0704	0.0891	0.0417	0	0	0
Chr5	9561000	9561199	0.2867	0.1355	0.2456	0.1814	0.2464	0.2387	0.1343	0.1908	0.1924	0.2335	19	0	15
Chr5	9623200	9623399	0.3649	0.2507	0.2698	0.1731	0.3136	0.3462	0.2266	0.2536	0.1784	0.3251	84	0	19
Chr5	9818800	9819199	0.2694	0.0067	0.002	0.0095	0.2216	0.3193	0.0035	0.0072	0.0161	0.1547	103	0	4
Chr5	9847000	9847399	0.261	0.1027	0.1068	0.0894	0.3229	0.2812	0.073	0.0804	0.1062	0.2482	62	0	49
Chr5	9876600	9876799	0.3466	0.0463	0.1054	0.002	0.1679	0.3264	0.1684	0.1029	0	0.2584	75	0	0
