# Supplementary material for: Two Components of the RNA-Directed DNA Methylation Pathway Associate with MORC6 and Silence Loci Targeted by MORC6 in Arabidopsis
Source: PLoS Genet. 2016 May 12;12(5):e1006026. doi: 10.1371/journal.pgen.1006026 (PMC4865133; doi:10.1371/journal.pgen.1006026)
Supplement: S4 Table — (XLSX) [file pgen.1006026.s019.xlsx]

## Sheet: Table S4-1
S4-1 Table. Differentially expressed TEs in suvh2/9 relative to the wild type.
Locus	TE name	TE family	WT (FPKM)	suvh2/9 (FPKM)	log2(fold change)	p value
AT1TE27905	ATIS112A	DNA/Harbinger	0	0.259539	1.79769e+30	0.00687186
AT1TE39915	VANDAL18NA	DNA/MuDR	0	0.513238	1.79769e+30	0.00250939
AT1TE45490	ATREP14	RC/Helitron	0	1.94322	1.79769e+30	0.00687186
AT1TE45510	ATENSPM6	DNA/En-Spm	0	33.6747	1.79769e+30	2.53482e-05
AT2TE07550	ATGP1	LTR/Gypsy	0	0.0426661	1.79769e+30	0.00480949
AT2TE17230	VANDAL18NA	DNA/MuDR	0	0.660185	1.79769e+30	0.000101742
AT2TE18050	VANDAL1	DNA/MuDR	0	15.9738	1.79769e+30	0.00687186
AT2TE23240	ATIS112A	DNA/Harbinger	0	0.41395	1.79769e+30	0.00344222
AT2TE82000	RathE2_cons	RathE2_cons	0	4.94437	1.79769e+30	0.000304935
AT3TE40125	ATDNAI27T9A	DNA/MuDR	0	0.115892	1.79769e+30	0.00872049
AT3TE46410	RathE2_cons	RathE2_cons	0	18.1708	1.79769e+30	0.000271778
AT3TE47360	ATGP1	LTR/Gypsy	0	0.828844	1.79769e+30	0.00250939
AT3TE58655	HELITRON5	RC/Helitron	0	0.0730873	1.79769e+30	0.000216749
AT4TE09795	ATHILA3	LTR/Gypsy	0	0.162377	1.79769e+30	0.00480949
AT4TE09800	ATCOPIA59	LTR/Copia	0	0.0885145	1.79769e+30	0.00293285
AT4TE10600	ATCOPIA57	LTR/Copia	0	0.132572	1.79769e+30	0.00829751
AT4TE20120	ATENSPM5	DNA/En-Spm	0	0.187454	1.79769e+30	6.74204e-05
AT4TE37560	ATHPOGON1	DNA/Pogo	0	3.687	1.79769e+30	8.42272e-06
AT4TE44390	SIMPLEHAT1	DNA/HAT	0	0.284193	1.79769e+30	0.00236278
AT4TE44990	META1	LTR/Copia	0	0.0672134	1.79769e+30	0.00480949
AT4TE49990	META1	LTR/Copia	0	0.0650521	1.79769e+30	0.00480949
AT5TE25535	ATREP12	RC/Helitron	0	0.347696	1.79769e+30	0.00344222
AT5TE32885	RathE1_cons	RathE1_cons	0	11.3985	1.79769e+30	0.00829751
AT5TE33235	ATGP1	LTR/Gypsy	0	0.043061	1.79769e+30	0.00480949
AT5TE34040	META1	LTR/Copia	0	0.0794046	1.79769e+30	0.00480949
AT5TE35950	HELITRONY1D	RC/Helitron	0	1.06524	1.79769e+30	0.00185795
AT5TE39630	ATIS112A	DNA/Harbinger	0	0.442346	1.79769e+30	0.00250939
AT5TE47750	ATLINEIII	LINE/L1	0	0.585027	1.79769e+30	1.78736e-06
AT5TE47755	ATIS112A	DNA/Harbinger	0	0.931426	1.79769e+30	0.00139412
AT5TE48605	VANDAL9	DNA/MuDR	0	0.147476	1.79769e+30	0.00829751
AT1TE55920	ATHILA8B	LTR/Gypsy	0.0259663	2.77306	6.73869	3.79907e-06
AT4TE09845	ATIS112A	DNA/Harbinger	2.94152	206	6.12994	0
AT1TE93275	HELITRON1	RC/Helitron	0.244265	11.5449	5.56266	0
AT4TE20125	ATENSPM6	DNA/En-Spm	0.0138673	0.547018	5.30183	0.000349068
AT5TE36940	ATENSPM5	DNA/En-Spm	0.00379117	0.116721	4.94428	0.000914028
AT5TE64590	ATCOPIA82	LTR/Copia	0.0816642	2.19997	4.75163	0.0014946
AT5TE48725	ATIS112A	DNA/Harbinger	0.313333	7.838	4.64472	6.51745e-12
AT4TE20130	ATENSPM2	DNA/En-Spm	0.0355782	0.855756	4.58813	2.0275e-05
AT2TE18240	ATIS112A	DNA/Harbinger	0.0679995	1.61377	4.56877	3.47327e-07
AT4TE04415	ATIS112A	DNA/Harbinger	0.0969748	2.23074	4.52377	2.12497e-13
AT5TE48740	ATLINE1_4	LINE/L1	0.0358705	0.717838	4.32279	3.49814e-08
AT3TE48545	ATENSPM5	DNA/En-Spm	0.0235053	0.452296	4.26621	0.00474783
AT1TE42205	ATSINE4	SINE	0.504075	8.97208	4.15373	0.000137398
AT5TE65370	ATCOPIA21	LTR/Copia	0.0114747	0.204239	4.15373	0.000137398
AT2TE41170	ATIS112A	DNA/Harbinger	0.0366322	0.634398	4.1142	0.00665291
AT1TE75910	ATLINE1A	LINE/L1	0.614049	10.0433	4.03174	0.00794991
AT4TE13450	ATGP1	LTR/Gypsy	0.00325763	0.0532815	4.03174	0.00794991
AT4TE06990	ATREP10B	RC/Helitron	0.332967	4.80529	3.85117	0.000461459
AT2TE25440	ATREP3	RC/Helitron	0.172714	2.12698	3.62235	6.59669e-06
AT4TE26330	ATHILA8A	LTR/Gypsy	0.0366549	0.423194	3.52924	0.00150291
AT5TE48720	HELITRONY1E	RC/Helitron	4.69567	48.7919	3.37724	7.79077e-09
AT2TE23510	ATGP1	LTR/Gypsy	0.00809625	0.0817898	3.3366	0.00288973
AT1TE28830	Unassigned	Unassigned	0.0711661	0.665136	3.22439	8.43698e-08
AT2TE06390	ATCOPIA28	LTR/Copia	0.0802766	0.726011	3.17694	7.44738e-08
AT2TE07145	ATCOPIA95	LTR/Copia	0.443505	3.67204	3.04956	0
AT2TE27505	ATSINE4	SINE	0.805476	6.58715	3.03174	0.00750494
AT3TE63540	ATHILA2	LTR/Gypsy	0.00472878	0.0386718	3.03174	0.00750494
AT5TE46160	ATGP10	LTR/Gypsy	1.25385	8.44442	2.75163	0.000525611
AT5TE46165	VANDAL20	DNA/MuDR	0.0702994	0.473452	2.75163	9.37931e-05
AT5TE39170	ATGP1	LTR/Gypsy	0.0226251	0.124388	2.45885	0.00142325
AT1TE29570	HARBINGER	DNA/Harbinger	0.198086	0.874432	2.14222	0.000372046
AT5TE46175	VANDAL20	DNA/MuDR	0.18375	0.61876	1.75163	4.67789e-05
AT1TE71775	ATCOPIA8B	LTR/Copia	0.349588	0.99397	1.50755	0.000225284
AT3TE21700	ATIS112A	DNA/Harbinger	0.511287	1.34672	1.39725	0.00102201
AT4TE34430	ATREP10D	RC/Helitron	4.02272	9.77254	1.28056	0.00111178
AT2TE28020	ATMU1	DNA/MuDR	0.49667	1.11499	1.16667	0.0074968
AT4TE42880	ATREP5	RC/Helitron	0.978585	2.17155	1.14995	0.00781525
AT4TE21110	Unassigned	Unassigned	0.341648	0.107332	-1.67043	0.0090958
AT3TE63085	ATLINE1_6	LINE/L1	8.33927	2.26299	-1.88169	0.00774102
AT4TE19530	ATGP1	LTR/Gypsy	0.43364	0.0910278	-2.25212	0.000809981
AT1TE78470	Unassigned	Unassigned	0.488374	0.0822275	-2.57029	0.00090851
AT1TE54100	ATIS112A	DNA/Harbinger	0.87471	0.140262	-2.64068	0.00703833
AT3TE46185	ATLINE1_2	LINE/L1	3.17919	0.424825	-2.90372	0.000538512
AT4TE21055	ATHILA0_I	LTR/Gypsy	0.0692852	0.00761831	-3.185	0.000302445
AT1TE63790	HELITRONY3	RC/Helitron	0.571225	0.0407099	-3.81061	0.00067736
AT3TE29990	ATGP1	LTR/Gypsy	11.6819	0.677066	-4.10883	2.64e-07
AT5TE76210	ATCOPIA68	LTR/Copia	1.53676	0	-1.8e+30	0.00941059
FPKM, fragments per kilo base of TEs per million fragments mapped. Fold change, FPKM in morc6 is divided by that in the wild type.

## Sheet: Table S4-2
S4-2 Table. Differentially expressed TEs in morc6 relative to the wild type.
Locus	TE name	TE family	WT (FPKM)	morc6 (FPKM)	log2(fold change)	p value
AT1TE43225	ROMANIAT5	LTR/Copia	0	0.0613801	1.79769e+30	0.00508085
AT1TE43880	ATMU11	DNA/MuDR	0	0.0842492	1.79769e+30	0.00404167
AT1TE45495	ATREP2	RC/Helitron	0	0.709044	1.79769e+30	0.00508085
AT1TE45510	ATENSPM6	DNA/En-Spm	0	190.006	1.79769e+30	1.52878e-11
AT1TE51360	ROMANIAT5	LTR/Copia	0	0.0668389	1.79769e+30	0.00404167
AT2TE11890	ATENSPM1A	DNA/En-Spm	0	0.136167	1.79769e+30	0.00176252
AT2TE15880	ATHILA6A	LTR/Gypsy	0	0.0539665	1.79769e+30	0.00121458
AT2TE16220	HELITRON2	RC/Helitron	0	0.0550617	1.79769e+30	0.00214423
AT2TE17230	VANDAL18NA	DNA/MuDR	0	0.442702	1.79769e+30	0.000294065
AT2TE18050	VANDAL1	DNA/MuDR	0	43.483	1.79769e+30	0.000256156
AT2TE23240	ATIS112A	DNA/Harbinger	0	0.306054	1.79769e+30	0.00508085
AT3TE46410	RathE2_cons	RathE2_cons	0	4.74162	1.79769e+30	0.00828921
AT3TE51895	ROMANIAT5	LTR/Copia	0	0.471527	1.79769e+30	8.86056e-06
AT3TE51900	ATCOPIA28	LTR/Copia	0	0.35177	1.79769e+30	0.00404167
AT3TE51910	VANDAL18NA	DNA/MuDR	0	1.36151	1.79769e+30	0.000103706
AT3TE51930	ATGP1	LTR/Gypsy	0	0.115964	1.79769e+30	0.000150939
AT3TE60425	ATHILA3	LTR/Gypsy	0	0.274006	1.79769e+30	0.00324497
AT3TE70530	ATGP2N	LTR/Gypsy	0	0.158689	1.79769e+30	0.00645321
AT4TE09780	ATENSPM9	DNA/En-Spm	0	0.4203	1.79769e+30	0.00828921
AT4TE09795	ATHILA3	LTR/Gypsy	0	0.346307	1.79769e+30	0.000338457
AT4TE09800	ATCOPIA59	LTR/Copia	0	0.122706	1.79769e+30	0.000725612
AT4TE14445	ATGP2N	LTR/Gypsy	0	0.0589076	1.79769e+30	0.00508085
AT4TE15030	ATHILA6A	LTR/Gypsy	0	0.068168	1.79769e+30	0.000416676
AT4TE17470	ATHILA6A	LTR/Gypsy	0	0.0555173	1.79769e+30	0.00145853
AT4TE20120	ATENSPM5	DNA/En-Spm	0	0.150389	1.79769e+30	0.000103706
AT4TE20400	ATHILA2	LTR/Gypsy	0	0.0252419	1.79769e+30	0.00508085
AT5TE35950	HELITRONY1D	RC/Helitron	0	1.55444	1.79769e+30	0.000338457
AT5TE36785	ATIS112A	DNA/Harbinger	0	0.0841083	1.79769e+30	0.00865969
AT5TE39630	ATIS112A	DNA/Harbinger	0	1.47172	1.79769e+30	1.59075e-05
AT5TE47200	ATHILA2	LTR/Gypsy	0	0.0751455	1.79769e+30	0.000171719
AT5TE48710	ATREP10D	RC/Helitron	0	0.763604	1.79769e+30	0.00508085
AT5TE55555	ATHILA7	LTR/Gypsy	0	0.031337	1.79769e+30	0.00262752
AT3TE60460	ATHILA6A	LTR/Gypsy	0.00277009	0.338822	6.93445	3.33665e-06
AT4TE09845	ATIS112A	DNA/Harbinger	2.95094	337.98	6.83962	0
AT2TE18240	ATIS112A	DNA/Harbinger	0.068217	5.53843	6.3432	4.75842e-13
AT2TE26610	ATGP2N	LTR/Gypsy	0.0140161	0.611212	5.44651	0.000313713
AT3TE51150	ATENSPM11	DNA/En-Spm	0.410598	14.5895	5.15106	0
AT3TE45385	ATLINE1_6	LINE/L1	0.00536449	0.171171	4.99585	0.00101405
AT5TE65370	ATCOPIA21	LTR/Copia	0.0115114	0.355063	4.94694	5.5597e-06
AT4TE04415	ATIS112A	DNA/Harbinger	0.0972851	2.53038	4.70099	3.77476e-15
AT3TE63540	ATHILA2	LTR/Gypsy	0.00474391	0.118572	4.64355	2.24606e-05
AT4TE20125	ATENSPM6	DNA/En-Spm	0.0139116	0.340319	4.61252	0.00255238
AT5TE48725	ATIS112A	DNA/Harbinger	0.314335	7.39701	4.55657	5.71321e-12
AT2TE41170	ATIS112A	DNA/Harbinger	0.0367494	0.859909	4.54839	0.00295911
AT2TE18045	ATDNAI27T9A	DNA/MuDR	0.230401	5.14615	4.48128	0.00344744
AT2TE08225	ATGP3	LTR/Gypsy	0.010363	0.20942	4.33689	8.39841e-05
AT1TE28830	Unassigned	Unassigned	0.0713938	1.42649	4.32052	1.33227e-14
AT5TE36940	ATENSPM5	DNA/En-Spm	0.0038033	0.0728137	4.25889	0.00563568
AT1TE80815	ATREP10D	RC/Helitron	2.02067	34.387	4.08896	0.00807979
AT2TE07145	ATCOPIA95	LTR/Copia	0.444923	6.88505	3.95184	0
AT5TE48740	ATLINE1_4	LINE/L1	0.0359852	0.505217	3.81143	1.00061e-06
AT2TE28020	ATMU1	DNA/MuDR	0.498259	6.77453	3.76515	0
AT1TE93275	HELITRON1	RC/Helitron	0.245046	3.32306	3.76139	2.80422e-08
AT4TE20130	ATENSPM2	DNA/En-Spm	0.035692	0.474527	3.73282	0.000859082
AT5TE48720	HELITRONY1E	RC/Helitron	4.7107	58.7877	3.6415	8.73543e-11
AT5TE46150	ATENSPM1	DNA/En-Spm	2.67577	32.7285	3.61252	0.00130781
AT5TE46165	VANDAL20	DNA/MuDR	0.0705243	0.80844	3.51895	9.27533e-08
AT5TE46160	ATGP10	LTR/Gypsy	1.25786	12.0408	3.25889	1.50391e-05
AT5TE49725	ATCOPIA12	LTR/Copia	0.166573	1.5545	3.22223	3.61511e-12
AT5TE46175	VANDAL20	DNA/MuDR	0.184338	1.29619	2.81385	3.18789e-12
AT5TE50260	ATCOPIA18A	LTR/Copia	0.093082	0.610515	2.71345	9.04548e-07
AT4TE09480	VANDAL20	DNA/MuDR	0.0229273	0.128579	2.48751	0.000124695
AT5TE39170	ATGP1	LTR/Gypsy	0.0226975	0.100013	2.13959	0.00478473
AT1TE29570	HARBINGER	DNA/Harbinger	0.19872	0.671376	1.75639	0.0030547
AT4TE42860	ATCOPIA4	LTR/Copia	20.2902	42.3734	1.06238	6.12577e-12
AT1TE78470	Unassigned	Unassigned	0.489937	0.0911922	-2.42561	0.000932967
AT1TE41070	HELITRON3	RC/Helitron	2.87752	0.382568	-2.91104	0.00174203
AT1TE63790	HELITRONY3	RC/Helitron	0.573052	0.0225741	-4.66593	0.0016499
AT1TE94190	ATREP19	DNA	0.279824	0	-1.8e+30	0.00938577
FPKM, fragments per kilo base of TEs per million fragments mapped. Fold change, FPKM in morc6 is divided by that in the wild type.
