# Supplementary material for: Two Components of the RNA-Directed DNA Methylation Pathway Associate with MORC6 and Silence Loci Targeted by MORC6 in Arabidopsis
Source: PLoS Genet. 2016 May 12;12(5):e1006026. doi: 10.1371/journal.pgen.1006026 (PMC4865133; doi:10.1371/journal.pgen.1006026)
Supplement: S5 Table — (XLSX) [file pgen.1006026.s020.xlsx]

## Sheet: Table S5-1
S5-1 Table. Differentially expressed genes in suvh2/9 relative to the wild type.
Locus	Gene name	WT (FPKM)	suvh2/9 (FPKM)	log2(fold change)	p value
AT1G02980	CUL2	0	0.0669873	1.79769e+30	0.00775238
AT1G14950	AT1G14950	0	0.221892	1.79769e+30	0.00775238
AT1G27565	AT1G27565	0	1.44853	1.79769e+30	0.000184359
AT1G33840	AT1G33840	0	8.77491	1.79769e+30	2.66227e-17
AT1G33850	AT1G33850	0	7.50446	1.79769e+30	0.00154419
AT1G34310	ARF12	0	0.19527	1.79769e+30	0.00087426
AT1G36675	AT1G36675	0	3.06641	1.79769e+30	7.57634e-10
AT1G67635	AT1G67635	0	0.187389	1.79769e+30	0.00775238
AT2G10535	LCR29	0	2.3642	1.79769e+30	0.00775238
AT2G13770	AT2G13770	0	0.49556	1.79769e+30	0.000236032
AT2G14290	AT2G14290	0	0.137679	1.79769e+30	0.00775238
AT2G23240	AT2G23240	0	5.25427	1.79769e+30	1.14647e-06
AT2G25330	AT2G25330	0	0.353392	1.79769e+30	2.32174e-05
AT3G13010	AT3G13010	0	0.0938728	1.79769e+30	0.00775238
AT3G48131	AT3G48131	0	61.1507	1.79769e+30	0.000509243
AT4G04540	CRK39	0	0.200191	1.79769e+30	0.000509243
AT4G12170	AT4G12170	0	0.8906	1.79769e+30	0.00389695
AT4G26730	AT4G26730	0	0.392326	1.79769e+30	0.00544727
AT4G27220	AT4G27220	0	0.0556388	1.79769e+30	0.00775238
AT4G29200	AT4G29200	0	0.141815	1.79769e+30	0.00544727
AT4G29370	AT4G29370	0	0.254063	1.79769e+30	0.00207921
AT5G20690	AT5G20690	0	0.0800763	1.79769e+30	0.00775238
AT5G26970	AT5G26970	0	9.31961	1.79769e+30	3.02366e-07
AT5G41830	AT5G41830	0	1.95533	1.79769e+30	1.60463e-11
AT5G41840	AT5G41840	0	0.116928	1.79769e+30	0.00544727
AT5G51105	AT5G51105	0	0.486702	1.79769e+30	0.00544727
AT5G63250	AT5G63250	0	0.389733	1.79769e+30	0.00775238
AT2G17690	SDC	0.26554	25.7774	6.60104	0
AT3G01345	AT3G01345	0.487435	41.7328	6.41983	0
AT3G28899	AT3G28899	1.07312	91.3212	6.41107	9.64786e-06
AT5G44430	PDF1.2c	0.0984768	7.80891	6.30919	1.35277e-05
AT2G10975	AT2G10975	0.123817	5.38808	5.44349	0.000196281
AT5G07550	ATGRP19	0.129718	5.2624	5.34228	0.000130731
AT1G59930	AT1G59930	0.251426	9.72551	5.27357	3.86683e-07
AT4G23150	CRK7	0.0135642	0.485332	5.16109	0.000432849
AT3G29639	AT3G29639	1.50664	49.6033	5.04103	0
AT3G29638	AT3G29638	0.0236829	0.641261	4.759	0.00124516
AT2G33175	AT2G33175	0.616809	15.8066	4.67956	0
AT1G28000	AT1G28000	0.0500754	1.13798	4.50623	1.89625e-05
AT5G44420	PDF1.2	1.15272	24.7265	4.42295	0
AT5G35375	AT5G35375	0.0891622	1.72446	4.27357	0.00401081
AT1G59920	AT1G59920	0.251426	4.25491	4.08092	0.000124474
AT2G04495	AT2G04495	0.0332604	0.546788	4.0391	0.00676865
AT5G15725	AT5G15725	0.086948	1.42939	4.0391	0.00676865
AT2G14610	PR1	2.33679	37.9468	4.02138	0
AT1G20795	AT1G20795	0.046556	0.72034	3.95164	0.000212083
AT4G23310	CRK23	0.0107078	0.155323	3.85853	0.00994208
AT5G64810	WRKY51	0.0491279	0.712626	3.85853	0.00994208
AT5G61160	AACT1	0.267005	3.305	3.62971	6.43929e-15
AT3G23550	AT3G23550	0.0519301	0.602619	3.5366	6.75543e-05
AT1G14880	PCR1	0.655459	7.35268	3.48769	9.14824e-14
AT2G26010	PDF1.3	0.75832	8.39247	3.46822	5.08984e-10
AT1G30140	AT1G30140	0.127174	1.38354	3.44349	8.95652e-06
AT4G16540	AT4G16540	1.08955	11.3984	3.38703	2.22045e-16
AT2G03821	AT2G03821	0.140075	1.35457	3.27357	0.000129889
AT4G25530	FWA	0.0218451	0.21125	3.27357	0.00260607
AT2G24850	TAT3	0.306813	2.65381	3.11263	2.91034e-12
AT5G35490	ATMRU1	14.6251	126.165	3.10879	0
AT2G34655	AT2G34655	0.624979	5.30509	3.0855	4.7391e-12
AT1G61120	GES	0.0363785	0.307819	3.08092	9.02886e-05
AT4G11460	CRK30	0.141977	1.19823	3.07717	6.24483e-09
AT2G27380	ATEPR1	0.364947	2.9258	3.00307	4.44089e-16
AT5G24240	AT5G24240	0.484348	3.73616	2.94744	0
AT5G35480	AT5G35480	32.9947	253.223	2.9401	0
AT5G07560	GRP20	0.579428	4.39642	2.92363	6.35738e-09
AT1G60110	AT1G60110	0.692395	4.92506	2.83047	0
AT3G42850	AT3G42850	0.063757	0.431587	2.759	1.21333e-05
AT3G28510	AT3G28510	0.0598918	0.376464	2.65208	0.000950664
AT2G17740	AT2G17740	0.225183	1.39989	2.63614	3.31741e-05
AT3G32030	AT3G32030	1.55189	9.48993	2.61237	0
AT3G44700	AT3G44700	0.108581	0.656261	2.5955	0.00125929
AT2G32680	AtRLP23	0.250481	1.50717	2.58907	5.16012e-10
AT4G23230	CRK15	0.0762378	0.454635	2.57613	0.000124497
AT3G45860	CRK4	0.28173	1.62169	2.52511	6.1893e-09
AT1G21240	WAK3	0.0912011	0.518144	2.50623	4.15447e-05
AT5G62730	AT5G62730	0.0626074	0.348126	2.4752	0.00223847
AT5G59680	AT5G59680	0.0498173	0.269781	2.43707	0.000862512
AT5G24200	AT5G24200	0.186006	0.9993	2.42557	3.94033e-05
AT1G11785	AT1G11785	0.885182	4.62241	2.3846	2.88937e-05
AT3G50480	HR4	4.7185	23.9627	2.34439	0
AT3G21500	DXPS1	0.0606943	0.305227	2.33025	0.00538441
AT1G13470	AT1G13470	0.137706	0.688028	2.32087	0.00066017
AT1G33960	AIG1	0.510243	2.50507	2.2956	1.86448e-08
AT3G57260	BGL2	2.88511	14.1315	2.29221	0
AT3G46090	ZAT7	0.227524	1.10012	2.27357	0.00548688
AT4G01820	MDR3	0.0281237	0.135983	2.27357	0.00548688
AT5G25260	AT5G25260	0.0840567	0.406429	2.27357	0.00207776
AT5G52760	AT5G52760	0.281789	1.3625	2.27357	0.00207776
AT3G26200	CYP71B22	0.171622	0.814737	2.2471	5.40812e-05
AT2G43620	AT2G43620	1.0901	5.09987	2.226	7.33566e-10
AT2G14560	LURP1	6.29836	29.2043	2.21313	2.37821e-06
AT4G23140	CRK6	0.232499	1.06501	2.19557	2.70924e-06
AT4G03450	AT4G03450	0.0761194	0.343514	2.17403	0.00157265
AT4G11890	AT4G11890	0.593218	2.55117	2.10452	9.03622e-07
AT5G07570	AT5G07570	0.301324	1.28102	2.08791	5.14375e-11
AT2G29350	SAG13	0.702574	2.91801	2.05426	1.91703e-06
AT1G27020	AT1G27020	4.23009	17.4682	2.04597	0
AT5G50790	SWEET10	0.116945	0.474979	2.02203	0.00702682
AT1G36622	AT1G36622	0.437816	1.7641	2.01053	0.00382918
AT1G78410	AT1G78410	0.322571	1.29974	2.01053	0.00382918
AT5G38540	AT5G38540	0.114538	0.461511	2.01053	0.00382918
AT3G29410	AT3G29410	1.39524	5.47481	1.9723	8.88178e-16
AT2G03020	AT2G03020	0.564572	2.20684	1.96676	1.79431e-05
AT1G69485	AT1G69485	0.279633	1.08166	1.95164	0.00517501
AT3G47030	AT3G47030	0.380797	1.4536	1.93253	3.67222e-05
AT1G09080	BIP3	0.208378	0.793441	1.92892	0.000114645
AT2G25735	AT2G25735	0.494251	1.86404	1.91511	0.00115304
AT3G57240	BG3	0.215016	0.785505	1.86918	0.002282
AT1G72910	AT1G72910	2.66077	9.47354	1.83206	6.66134e-16
AT3G29635	AT3G29635	0.647787	2.30366	1.83033	3.60906e-06
AT1G35730	APUM9	0.0986354	0.349741	1.82611	0.00951049
AT1G66090	AT1G66090	0.508002	1.75449	1.78814	1.3685e-05
AT2G25470	AtRLP21	0.0658872	0.227555	1.78814	0.00767352
AT4G22470	AT4G22470	2.15825	7.45395	1.78814	2.01772e-12
AT1G65500	AT1G65500	2.39014	7.97787	1.73891	1.23199e-05
AT3G22235	AT3G22235	2.24263	7.37717	1.71788	0.00395592
AT1G61800	GPT2	4.52512	14.7081	1.70058	0
AT5G51190	AT5G51190	5.61202	18.1277	1.69161	2.66454e-14
AT5G22490	AT5G22490	0.255941	0.818667	1.67747	0.0022011
AT5G10760	AT5G10760	1.31812	4.11233	1.64147	1.73323e-09
AT5G54720	AT5G54720	0.667357	2.06515	1.62971	0.00183012
AT3G22231	PCC1	5.32052	16.4088	1.62483	1.50407e-08
AT1G06160	ORA59	1.18013	3.58671	1.60372	3.04914e-05
AT1G10300	AT1G10300	0.263554	0.790084	1.58391	0.000814346
AT2G21650	MEE3	1.2557	3.75857	1.58169	0.00066686
AT1G15125	AT1G15125	3.48122	10.2663	1.56025	6.52707e-11
AT1G24140	AT1G24140	0.387364	1.12378	1.5366	0.00185612
AT1G47980	AT1G47980	0.389492	1.12996	1.5366	0.00355409
AT2G18660	PNP-A	0.468964	1.36051	1.5366	0.00882458
AT1G35710	AT1G35710	3.16484	9.07174	1.51925	0
AT1G18410	AT1G18410	0.114212	0.323977	1.50418	0.00442978
AT4G26200	ACS7	0.212831	0.600294	1.49596	0.00884694
AT1G65790	ARK1	0.231625	0.651607	1.49221	0.00119741
AT3G14210	ESM1	545.169	1532.28	1.4909	0
AT1G02220	ANAC003	1.87729	5.26056	1.48656	4.03483e-08
AT4G01830	PGP5	0.154547	0.427978	1.46949	0.00145492
AT1G35230	AGP5	1.0737	2.94186	1.45414	0.00346082
AT5G53820	AT5G53820	2.08663	5.6932	1.44807	0.000619446
AT5G45095	AT5G45095	0.364598	0.977605	1.42295	0.0021448
AT1G07135	AT1G07135	3.94646	10.5511	1.41877	2.73487e-07
AT2G26560	PLA	0.991335	2.6504	1.41877	2.7623e-05
AT1G51790	AT1G51790	0.524706	1.40183	1.41773	9.03118e-06
AT4G13395	DVL10	3.07894	8.18797	1.41107	0.000886695
AT4G18250	AT4G18250	0.166312	0.44228	1.41107	0.00674324
AT5G25250	AT5G25250	0.385603	1.00519	1.38228	0.00253318
AT3G44260	AT3G44260	8.56176	22.315	1.38204	7.99361e-15
AT2G41100	ATCAL4	12.0223	31.28	1.37953	9.14158e-13
AT3G26742	AT3G26742	0.990051	2.56587	1.37387	0.00198467
AT5G61600	ERF104	6.7329	17.4189	1.37135	1.07891e-12
AT5G54610	ANK	1.20048	3.10278	1.36995	3.25971e-05
AT1G27730	STZ	3.29529	8.45442	1.3593	2.21293e-07
AT1G80840	WRKY40	1.26146	3.22908	1.35603	0.00184086
AT4G14365	XBAT34	1.12064	2.83731	1.34021	5.02959e-05
AT4G23200	CRK12	0.253122	0.639141	1.3363	0.00786592
AT2G13680	CALS5	0.107103	0.269288	1.33015	0.00286734
AT4G27280	AT4G27280	22.4413	56.3624	1.32857	0
AT2G24600	AT2G24600	0.723279	1.8151	1.32742	0.00185206
AT1G21250	WAK1	3.61055	9.03578	1.32343	1.9984e-15
AT4G25110	AtMC2	0.449313	1.12371	1.32248	0.00196779
AT2G40330	PYL6	0.678542	1.69512	1.32087	0.00357075
AT2G26440	AT2G26440	2.8306	7.06497	1.31957	4.25246e-10
AT3G16530	AT3G16530	8.51042	21.2006	1.3168	6.28386e-14
AT5G10680	AT5G10680	0.939255	2.31615	1.30214	0.0073252
AT4G24570	DIC2	4.96192	12.1878	1.29647	1.92282e-10
AT3G55500	EXPA16	1.55072	3.73584	1.2685	0.000109353
AT4G25000	ATAMY1	0.57885	1.37047	1.24341	0.00349393
AT3G47480	AT3G47480	2.38878	5.59272	1.22728	0.00145304
AT3G56710	SIB1	3.9254	9.18013	1.22567	3.84341e-06
AT1G73805	AT1G73805	0.577309	1.33987	1.21468	0.00227242
AT5G54490	PBP1	2.64855	6.14698	1.21468	0.00227242
AT5G13320	GDG1	1.03741	2.39434	1.20664	4.36738e-05
AT1G43910	AT1G43910	2.65823	6.12606	1.20449	0.000139077
AT3G56400	WRKY70	10.3238	23.4428	1.18318	9.19931e-13
AT1G72920	AT1G72920	4.01934	9.03281	1.16822	4.99571e-07
AT4G14400	ACD6	6.49808	14.5962	1.16751	1.77636e-15
AT5G40010	AATP1	0.566625	1.27265	1.16737	0.00527186
AT5G44568	AT5G44568	4.2768	9.55833	1.16023	0.00141325
AT1G69880	ATH8	9.11384	20.3604	1.15963	3.77638e-08
AT5G57220	CYP81F2	0.580902	1.27955	1.13927	0.00408457
AT1G76650	CML38	3.68021	8.10402	1.13885	0.000156365
AT3G49620	DIN11	0.802198	1.74545	1.12157	0.00477368
AT1G07620	ATOBGM	0.384427	0.833242	1.11603	0.0096561
AT1G48660	AT1G48660	0.71046	1.499	1.07717	0.00356656
AT3G29430	AT3G29430	0.868433	1.82658	1.07266	0.00518804
AT2G17040	anac036	1.4512	3.05079	1.07193	0.00318164
AT1G66920	AT1G66920	1.05053	2.20069	1.06684	0.00309447
AT3G50800	AT3G50800	5.33149	11.0824	1.05566	5.06205e-05
AT3G04210	AT3G04210	3.27561	6.79949	1.05366	9.28525e-08
AT1G74930	ORA47	2.26591	4.68123	1.0468	0.000901215
AT1G49860	GSTF14	5.05319	10.4106	1.04279	3.41624e-06
AT1G02920	GST11	9.51961	19.4637	1.03181	2.64041e-08
AT2G17850	AT2G17850	6.00788	12.2478	1.02759	0.000658865
AT1G80340	GA4H	2.09149	1.02476	-1.02925	0.0097341
AT2G32530	ATCSLB03	7.60548	3.70415	-1.0379	2.89e-09
AT1G23940	AT1G23940	2.32895	1.12609	-1.04836	0.00148248
AT2G18980	AT2G18980	35.31	16.8967	-1.06333	2.67e-13
AT2G18050	HIS1-3	89.7245	42.6625	-1.07254	0
AT1G32560	AT1G32560	4.48443	2.12012	-1.08078	0.00389082
AT5G09930	GCN2	1.5645	0.737068	-1.08583	0.00130617
AT1G54120	AT1G54120	5.10473	2.39343	-1.09275	0.00959668
AT2G37870	AT2G37870	48.2365	22.6164	-1.09275	2.72e-10
AT1G13609	AT1G13609	72.9639	33.4828	-1.12377	2.86e-07
AT1G47395	AT1G47395	37.5156	17.1702	-1.12759	5.49e-06
AT5G10100	TPPI	19.0514	8.69252	-1.13205	4.84e-13
AT5G44574	AT5G44574	4.78398	2.16857	-1.14147	0.00794962
AT5G66400	RAB18	152.09	66.6877	-1.18944	0
AT1G52000	AT1G52000	94.3431	41.1599	-1.19668	0
AT1G45165	AT1G45165	5.23248	2.24085	-1.22345	0.00437923
AT2G21820	AT2G21820	10.4583	4.46187	-1.22893	0.00394093
AT3G09162	AT3G09162	3.51113	1.4892	-1.23739	0.00663259
AT5G13210	AT5G13210	0.904123	0.383263	-1.23818	0.00290019
AT3G56980	BHLH039	6.17633	2.55974	-1.27075	3.63e-05
AT3G02480	AT3G02480	53.0453	21.8737	-1.27803	1.02e-10
AT2G47770	ATTSPO	2.42206	0.987682	-1.29412	0.00121298
AT5G50360	AT5G50360	1.59135	0.645344	-1.30212	0.00353395
AT2G35300	LEA18	7.36446	2.93246	-1.32847	0.00086109
AT4G21020	AT4G21020	1.74272	0.690685	-1.33524	0.00310107
AT5G10140	FLF	3.25484	1.28801	-1.33744	0.000324958
AT2G28190	CSD2	291.872	112.9	-1.37029	0
AT3G56970	BHLH038	13.7453	5.18966	-1.40523	3.31e-10
AT4G27570	AT4G27570	0.807092	0.288441	-1.48446	0.00377275
AT2G13550	AT2G13550	5.42893	1.89269	-1.52023	4.93e-08
AT3G21380	AT3G21380	2.15185	0.731572	-1.55651	1.24e-05
AT2G03370	AT2G03370	0.754194	0.249508	-1.59585	0.00423373
AT3G21370	BGLU19	4.55302	1.50516	-1.59691	2.41e-07
AT2G36640	ATECP63	1.13019	0.35862	-1.65604	0.00039667
AT2G28490	AT2G28490	1.57081	0.496315	-1.66218	2.69e-05
AT5G05290	EXPA2	0.981776	0.306262	-1.68063	0.00556906
AT3G17520	AT3G17520	11.8094	3.64473	-1.69606	1.71e-13
AT2G41240	BHLH100	18.6789	5.73644	-1.70318	5.56e-10
AT1G54870	AT1G54870	1.20318	0.365024	-1.72078	0.000799317
AT5G66110	HIPP27	1.70495	0.511679	-1.73642	0.00551484
AT1G70880	AT1G70880	4.97524	1.48711	-1.74226	7.62e-06
AT1G48580	AT1G48580	1.77098	0.528357	-1.74497	2.31e-05
AT1G48130	ATPER1	3.07192	0.909385	-1.75618	1.59e-05
AT2G28270	AT2G28270	0.863413	0.254116	-1.76457	0.00940081
AT4G22390	AT4G22390	1.54723	0.433118	-1.83686	4.97e-05
AT1G04560	AT1G04560	1.95806	0.546206	-1.84191	0.000397231
AT3G46700	AT3G46700	9.46767	2.62363	-1.85144	0
AT5G65080	AGL68	5.40362	1.47366	-1.87452	6.4e-05
AT2G05580	AT2G05580	3.20827	0.87088	-1.88125	1.79e-06
AT1G13608	AT1G13608	12.3685	3.34901	-1.88486	0.0051383
AT2G36710	AT2G36710	0.502693	0.136114	-1.88486	0.0051383
AT5G43840	AT-HSFA6A	14.29	3.82227	-1.90251	2.66e-14
AT5G65070	AGL69	3.98004	1.05276	-1.9186	4.66e-06
AT5G57400	AT5G57400	0.652875	0.172187	-1.92283	0.00655474
AT5G60610	AT5G60610	1.34743	0.344915	-1.9659	4.55e-05
AT2G18938	AT2G18938	1.7191	0.437481	-1.97436	0.00976817
AT4G18450	AT4G18450	0.657837	0.167408	-1.97436	0.00976817
AT1G74290	AT1G74290	1.23636	0.311896	-1.98696	0.000357354
AT2G25890	AT2G25890	2.61847	0.654868	-1.99945	9.9e-05
AT2G21490	LEA	0.775746	0.187543	-2.04836	0.00706776
AT4G26740	ATS1	0.799005	0.193167	-2.04836	0.00210291
AT1G34460	CYCB1;5	2.98407	0.718822	-2.05357	1.08e-07
AT1G73190	ALPHA-TIP	1.9861	0.461922	-2.10421	6.89e-06
AT1G05510	AT1G05510	0.884479	0.183283	-2.27075	0.00102027
AT4G25140	OLEO1	10.237	2.12133	-2.27075	2.56e-10
AT5G21150	AGO9	0.897131	0.185304	-2.27543	2.16e-07
AT5G40420	OLEO2	3.15591	0.638764	-2.3047	9.69e-07
AT4G04710	CPK22	0.385998	0.0777653	-2.31139	0.00200905
AT2G18600	AT2G18600	5.49836	1.07081	-2.3603	2.48e-09
AT2G34580	AT2G34580	0.625151	0.120634	-2.37357	0.00400543
AT4G15393	CYP702A5	10.2181	1.87944	-2.44276	0
AT3G22640	PAP85	2.17463	0.391245	-2.47462	4.01e-09
AT5G44120	CRU1	26.3834	4.63292	-2.50964	0
AT4G28520	CRU3	30.1022	4.74057	-2.66674	0
AT2G36490	DML1	14.6275	2.06055	-2.82758	0
AT2G42560	AT2G42560	0.870928	0.120317	-2.85571	3.48e-07
AT5G54740	SESA5	2.50618	0.340814	-2.87843	7.17e-07
AT5G22470	AT5G22470	0.140432	0.018107	-2.95525	0.0081394
AT3G20470	GRP5	54.7269	5.75424	-3.24955	0
AT4G27160	AT2S3	48.6805	4.11913	-3.56293	0
AT4G27150	SESA2	41.8731	3.48229	-3.58792	0
AT1G17810	BETA-TIP	1.54306	0.122311	-3.65717	0.00734835
AT4G27140	SESA1	38.811	2.66047	-3.86671	0
AT4G27170	SESA4	20.9694	0.734717	-4.83496	0
AT4G13460	SDG22	17.0804	0.520158	-5.03725	0
AT1G03880	CRU2	9.39959	0.265394	-5.14639	0
AT1G03890	AT1G03890	0.558765	0	-1.8e+30	1.21e-05
AT1G13607	AT1G13607	1.0809	0	-1.8e+30	0.00720056
AT1G34500	AT1G34500	0.178923	0	-1.8e+30	0.00720056
AT1G47540	AT1G47540	4.40311	0	-1.8e+30	1.43e-07
AT1G54860	AT1G54860	0.281356	0	-1.8e+30	0.00356628
AT1G76230	AT1G76230	0.307078	0	-1.8e+30	0.00720056
AT2G04190	AT2G04190	0.155998	0	-1.8e+30	0.00356628
AT2G33130	RALFL18	1.55094	0	-1.8e+30	0.00502136
AT2G40440	AT2G40440	0.386089	0	-1.8e+30	0.00720056
AT3G13400	sks13	0.0868146	0	-1.8e+30	0.00720056
AT3G18720	AT3G18720	0.169381	0	-1.8e+30	0.00502136
AT4G15710	AT4G15710	0.662743	0	-1.8e+30	0.00720056
AT4G27580	AT4G27580	0.256692	0	-1.8e+30	0.00720056
AT4G29760	AT4G29760	0.268536	0	-1.8e+30	0.00502136
AT5G03550	AT5G03550	1.3166	0	-1.8e+30	0.00502136
AT5G11140	AT5G11140	0.328739	0	-1.8e+30	0.00502136
FPKM, fragments per kilo base of exons per million fragments mapped. Fold change, FPKM in morc6 is divided by that in the wild type.

## Sheet: Table S5-2
S5-2 Table. Differentially expressed genes in morc6 relative to the wild type.
Locus	Gene name	WT (FPKM)	morc6 (FPKM)	log2(fold change)	p value
AT1G14642	AT1G14642	0	50.0064	1.79769e+30	0.000962531
AT1G15840	AT1G15840	0	0.330884	1.79769e+30	0.00190049
AT1G33840	AT1G33840	0	1.08123	1.79769e+30	7.05793e-05
AT1G36675	AT1G36675	0	11.3542	1.79769e+30	1.62942e-17
AT1G36920	AT1G36920	0	0.573184	1.79769e+30	0.00272375
AT1G36922	AT1G36922	0	0.530571	1.79769e+30	0.00632334
AT1G56240	AtPP2-B13	0	0.309981	1.79769e+30	0.0087283
AT1G59530	bZIP4	0	0.652903	1.79769e+30	0.00632334
AT2G07240	AT2G07240	0	0.0800927	1.79769e+30	0.00190049
AT2G09970	AT2G09970	0	0.479684	1.79769e+30	0.00190049
AT2G13770	AT2G13770	0	0.214904	1.79769e+30	0.00396543
AT2G38220	AT2G38220	0	0.260154	1.79769e+30	0.000279335
AT3G29633	AT3G29633	0	125.578	1.79769e+30	0.00396543
AT3G29636	AT3G29636	0	0.400569	1.79769e+30	0.00632334
AT4G29200	AT4G29200	0	0.225917	1.79769e+30	0.00134434
AT4G31380	FLP1	0	0.253475	1.79769e+30	0.00396543
AT5G06905	CYP712A2	0	0.155253	1.79769e+30	0.00272375
AT5G26970	AT5G26970	0	2.7572	1.79769e+30	0.000509256
AT5G28070	AT5G28070	0	7.00483	1.79769e+30	9.17759e-05
AT5G35050	AT5G35050	0	0.644748	1.79769e+30	0.000279335
AT5G39130	AT5G39130	0	0.250961	1.79769e+30	0.00632334
AT5G41830	AT5G41830	0	0.177995	1.79769e+30	0.00272375
AT5G44973	AT5G44973	0	1.02182	1.79769e+30	0.00396543
AT5G51105	AT5G51105	0	0.542733	1.79769e+30	0.00396543
AT2G17690	SDC	0.266264	56.7631	7.73595	0
AT3G29639	AT3G29639	1.51075	283.068	7.54974	0
AT2G10975	AT2G10975	0.124154	12.5508	6.65951	7.52552e-06
AT3G30720	QQS	1.86628	72.9463	5.28859	0
AT5G07550	ATGRP19	0.130071	4.50038	5.11267	6.97795e-05
AT3G29638	AT3G29638	0.0237474	0.40862	4.10492	0.00712676
AT5G35375	AT5G35375	0.0894053	1.53839	4.10492	0.00712676
AT3G48640	AT3G48640	0.052191	0.841919	4.01181	0.00865045
AT3G52970	CYP76G1	0.0168572	0.271931	4.01181	0.00994802
AT1G66090	AT1G66090	0.509387	7.18024	3.8172	0
AT3G48360	BT2	5.05493	70.6925	3.80579	0
AT1G05675	AT1G05675	0.114405	1.53794	3.74877	7.1106e-09
AT5G35480	AT5G35480	33.0846	425.568	3.68516	0
AT5G35490	ATMRU1	14.665	162.919	3.47371	0
AT3G30842	PDR10	0.055063	0.598745	3.44279	7.9195e-10
AT1G36580	AT1G36580	0.0732641	0.748511	3.35284	0.00248853
AT5G34830	AT5G34830	0.279396	2.70425	3.27484	0.000345789
AT1G59930	AT1G59930	0.252111	2.30459	3.19238	0.00415205
AT2G25735	AT2G25735	0.495598	3.89077	2.97281	6.80049e-08
AT1G35730	APUM9	0.0989042	0.726826	2.87751	1.77161e-05
AT5G54720	AT5G54720	0.669176	4.89365	2.87045	2.67142e-09
AT2G14610	PR1	2.34316	16.8786	2.84867	0
AT5G07570	AT5G07570	0.302146	2.1642	2.84052	0
AT2G15042	AT2G15042	0.683121	4.83911	2.82453	0
AT2G41100	ATCAL4	12.0551	80.2315	2.73453	0
AT3G26200	CYP71B22	0.17209	1.11043	2.68988	6.50243e-07
AT3G23550	AT3G23550	0.0520716	0.317331	2.60742	0.00545501
AT1G78410	AT1G78410	0.32345	1.91317	2.56435	0.000164563
AT2G24600	AT2G24600	0.725254	4.15202	2.51726	1.39317e-09
AT3G42850	AT3G42850	0.0639308	0.36341	2.50702	8.35396e-05
AT5G07560	GRP20	0.581007	3.17224	2.44887	2.19227e-06
AT5G57220	CYP81F2	0.582486	3.14952	2.43484	5.04679e-11
AT4G11000	AT4G11000	0.0966711	0.519816	2.42684	0.00333447
AT1G67265	RTFL21	0.445939	2.33794	2.39032	9.64678e-05
AT3G15450	AT3G15450	84.7991	438.767	2.37133	0
AT1G07900	LBD1	0.528681	2.70066	2.35284	0.000128134
AT1G80840	WRKY40	1.2649	6.13474	2.27798	8.89816e-06
AT2G15880	AT2G15880	3.4135	15.9254	2.22201	0
AT1G72520	LOX4	0.831349	3.85563	2.21344	1.77636e-15
AT3G55980	ATSZF1	6.1916	28.4247	2.19876	0
AT1G02660	AT1G02660	2.74894	12.4406	2.17811	0
AT4G37610	BT5	4.02332	17.5857	2.12794	0
AT5G25260	AT5G25260	0.0842858	0.362575	2.10492	0.00553235
AT5G59680	AT5G59680	0.0499531	0.214885	2.10492	0.00553235
AT5G54710	AT5G54710	1.45947	6.18407	2.08311	4.79616e-14
AT2G38470	WRKY33	11.9848	50.2321	2.06741	0
AT1G49210	AT1G49210	0.512086	2.12418	2.05245	7.10097e-05
AT1G36622	AT1G36622	0.439009	1.80981	2.04352	0.00353435
AT5G26920	CBP60G	0.996731	3.96327	1.99142	3.96509e-11
AT2G26160	AT2G26160	0.116117	0.457878	1.97939	0.00489091
AT5G52070	AT5G52070	7.28876	27.877	1.93533	0
AT3G45860	CRK4	0.282498	1.07056	1.92205	2.28836e-05
AT5G19120	AT5G19120	28.944	108.793	1.91026	0
AT3G15500	NAC3	0.735057	2.74206	1.89933	1.62672e-06
AT2G34600	TIFY5B	0.519703	1.90028	1.87045	0.00143092
AT2G20670	AT2G20670	67.5088	244.741	1.85811	0
AT1G69920	ATGSTU12	0.236669	0.836285	1.82112	0.00610537
AT2G17845	AT2G17845	0.234093	0.827181	1.82112	0.00610537
AT3G29970	AT3G29970	1.86746	6.58283	1.81763	0.00016103
AT5G20250	DIN10	10.0258	35.1053	1.80797	0
AT4G25490	CBF1	0.298136	1.03313	1.79297	0.00334555
AT1G19380	AT1G19380	1.87093	6.42741	1.78048	3.64314e-06
AT2G18700	TPS11	15.4126	52.943	1.78033	0
AT5G10880	AT5G10880	0.372421	1.27436	1.77477	0.00190682
AT3G29370	AT3G29370	3.11203	10.626	1.77167	1.92996e-06
AT1G74930	ORA47	2.27209	7.70065	1.76096	2.84326e-08
AT5G22920	AT5G22920	19.5141	65.6816	1.75097	0
AT1G07135	AT1G07135	3.95722	13.2678	1.74537	2.87259e-09
AT5G21940	AT5G21940	24.8104	81.9557	1.7239	0
AT5G57560	TCH4	12.5456	40.5676	1.69315	2.22045e-16
AT1G68800	BRC2	0.208999	0.674291	1.68988	0.00443432
AT1G15125	AT1G15125	3.49071	11.231	1.6859	2.94027e-10
AT2G40000	HSPRO2	35.3063	113.406	1.6835	0
AT2G44910	ATHB-4	2.15439	6.9156	1.68257	1.29956e-07
AT1G60110	AT1G60110	0.694282	2.22337	1.67915	3.20138e-06
AT5G57520	ATZFP2	0.666938	2.10051	1.65511	0.00183422
AT5G04150	BHLH101	4.59421	14.4657	1.65475	5.86766e-09
AT2G36770	AT2G36770	0.466012	1.46637	1.65381	0.000100666
AT1G05575	AT1G05575	1.09084	3.42912	1.6524	0.00242441
AT1G63750	AT1G63750	1.38836	4.36083	1.65122	1.48725e-12
AT4G23180	RLK4	9.73908	30.3805	1.64129	0
AT1G10300	AT1G10300	0.264272	0.8242	1.64097	0.000490895
AT1G02610	AT1G02610	5.53296	17.1297	1.63038	5.06264e-11
AT4G01250	WRKY22	3.82603	11.6668	1.60849	1.47939e-10
AT5G63160	BT1	12.6367	38.4608	1.60577	4.44089e-16
AT3G46600	AT3G46600	17.5979	53.4638	1.60316	4.70735e-14
AT1G33610	AT1G33610	2.01521	6.11682	1.60185	7.79326e-09
AT4G16780	ATHB2	12.0733	36.4647	1.59468	5.10703e-15
AT5G61160	AACT1	0.267733	0.8062	1.59034	0.002285
AT1G69890	AT1G69890	1.67796	5.03236	1.58453	4.28141e-07
AT2G17850	AT2G17850	6.02426	17.7726	1.5608	4.71692e-07
AT5G56550	ATOXS3	7.05307	20.4418	1.5352	1.17455e-10
AT1G55450	AT1G55450	9.72308	27.7761	1.51436	7.11231e-09
AT1G80440	AT1G80440	40.9504	116.88	1.51307	0
AT4G33720	AT4G33720	0.595383	1.69221	1.50702	0.00501777
AT4G37770	ACS8	0.374278	1.05659	1.49723	0.000821355
AT3G59080	AT3G59080	1.96565	5.50771	1.48644	7.46865e-09
AT3G28770	AT3G28770	0.0813513	0.227468	1.48343	0.00185341
AT2G15890	MEE14	33.3456	93.2328	1.48334	4.44089e-16
AT2G47520	HRE2	1.63879	4.57125	1.47996	0.000280607
AT1G15010	AT1G15010	2.962	8.20249	1.46949	0.000108781
AT1G57990	ATPUP18	8.07105	22.3103	1.46688	2.69895e-12
AT4G28703	AT4G28703	4.40527	12.1496	1.4636	9.08013e-06
AT5G20230	SAG14	2.09333	5.77333	1.4636	9.08013e-06
AT5G41740	AT5G41740	0.919794	2.5278	1.4585	4.07631e-08
AT4G32480	AT4G32480	20.2691	55.1973	1.44532	7.32747e-14
AT3G56400	WRKY70	10.3519	28.1816	1.44486	7.95475e-12
AT4G15660	AT4G15660	1.38855	3.77715	1.44372	0.00427302
AT1G70290	ATTPS8	37.0441	100.324	1.43735	0
AT3G48390	AT3G48390	0.872832	2.35903	1.43442	3.65396e-06
AT2G41640	AT2G41640	3.31117	8.92201	1.43003	1.44575e-10
AT1G63860	AT1G63860	1.3567	3.65129	1.4283	3.00088e-08
AT1G24140	AT1G24140	0.388419	1.0443	1.42684	0.00403403
AT5G49448	CPuORF4	7.13272	19.0265	1.41548	2.90576e-09
AT5G26270	AT5G26270	5.45374	14.5417	1.41488	2.98089e-06
AT2G34390	NLM4	1.6386	4.36217	1.41258	0.00149061
AT4G02330	ATPMEPCRB	3.52766	9.3673	1.40892	8.50047e-10
AT1G67100	LBD40	0.913984	2.38711	1.38502	0.00123945
AT1G35140	PHI-1	1.05944	2.76293	1.3829	0.000294945
AT3G20395	AT3G20395	2.30691	5.98843	1.37622	4.9201e-05
AT5G04190	PKS4	3.59979	9.34458	1.37622	8.61768e-09
AT5G41750	AT5G41750	0.369902	0.955306	1.36882	0.00124139
AT5G19240	AT5G19240	29.303	75.6038	1.36741	3.68972e-12
AT5G02020	SIS	34.0908	87.8085	1.36498	1.28786e-13
AT2G05540	AT2G05540	22.4436	57.8032	1.36485	1.98355e-11
AT5G49360	BXL1	36.885	94.3339	1.35474	1.11022e-15
AT4G10270	AT4G10270	17.7419	45.2308	1.35014	2.72426e-06
AT2G26190	AT2G26190	12.1129	30.8801	1.35013	1.4917e-12
AT4G24110	AT4G24110	8.99094	22.8863	1.34794	4.10332e-09
AT1G04180	YUC9	1.78206	4.52987	1.34592	1.44982e-05
AT2G23810	TET8	14.5515	36.849	1.34045	1.21163e-11
AT4G27450	AT4G27450	67.7302	170.752	1.33403	2.06501e-14
AT3G56880	AT3G56880	36.361	91.0029	1.32352	8.75078e-13
AT4G00970	CRK41	0.712388	1.78271	1.32334	0.000174573
AT5G25190	AT5G25190	16.9272	42.3275	1.32225	1.68502e-10
AT4G35770	DIN1	33.9771	84.8925	1.32108	1.03105e-09
AT1G18570	BW51A	4.6274	11.4841	1.31137	5.76622e-09
AT3G32030	AT3G32030	1.55612	3.85562	1.30901	4.73302e-06
AT1G76650	CML38	3.69023	9.14085	1.30862	5.46542e-05
AT3G50480	HR4	4.73137	11.6806	1.30379	2.93879e-07
AT2G26560	PLA	0.994037	2.45246	1.30286	0.000245971
AT2G25200	AT2G25200	5.91617	14.4998	1.2933	2.76864e-08
AT2G34655	AT2G34655	0.626683	1.53512	1.29254	0.00998011
AT3G15630	AT3G15630	8.28325	20.1756	1.28434	1.64782e-07
AT3G07350	AT3G07350	23.3714	56.7588	1.2801	9.90208e-12
AT3G29635	AT3G29635	0.649553	1.57737	1.28	0.00220771
AT4G36850	AT4G36850	24.9781	60.4909	1.27606	7.28617e-12
AT3G43190	SUS4	10.0804	24.3246	1.27087	1.49338e-11
AT4G15760	MO1	8.51936	20.5537	1.27058	8.58633e-10
AT4G04570	CRK40	7.60265	18.1823	1.25796	4.71232e-11
AT3G61060	AtPP2-A13	8.60874	20.5862	1.25781	0.000167847
AT5G15340	AT5G15340	0.471511	1.12508	1.25466	0.00248344
AT1G72940	AT1G72940	3.10713	7.40334	1.25259	6.58675e-07
AT4G13395	DVL10	3.08733	7.3519	1.25176	0.00388988
AT5G43890	SUPER1	0.75732	1.80165	1.25035	0.0023311
AT1G76600	AT1G76600	2.05374	4.87306	1.24658	0.000183102
AT4G11890	AT4G11890	0.594835	1.40572	1.24075	0.00676877
AT4G23220	CRK14	0.533781	1.2604	1.23957	0.000785166
AT2G31880	SOBIR1	11.0859	26.0938	1.23498	3.43573e-05
AT4G36500	AT4G36500	35.4572	82.9394	1.22598	3.89815e-10
AT4G24570	DIC2	4.97545	11.6379	1.22593	3.88123e-07
AT4G28720	YUC8	1.72211	4.02769	1.22577	1.92152e-05
AT3G04640	AT3G04640	6.91082	16.0309	1.21393	0.000180703
AT1G12805	AT1G12805	13.41	31.0809	1.21272	1.21275e-06
AT4G38825	AT4G38825	10.1495	23.5239	1.21272	1.29957e-05
AT3G62070	AT3G62070	8.57756	19.7635	1.2042	1.64051e-08
AT5G58120	AT5G58120	2.66773	6.14165	1.20301	0.00100301
AT1G69490	NAP	24.6613	56.4653	1.19511	4.31492e-10
AT1G70360	AT1G70360	2.45083	5.60087	1.19238	0.0042342
AT1G70700	JAZ9	24.405	55.6849	1.19011	5.31281e-10
AT1G43800	AT1G43800	24.2907	55.2051	1.18439	2.24335e-10
AT4G39675	AT4G39675	20.9271	47.5344	1.1836	5.40756e-07
AT1G77120	ADH1	29.2503	66.3757	1.18221	6.98496e-09
AT4G32280	IAA29	7.92179	17.8469	1.17177	3.50034e-07
AT1G24145	AT1G24145	7.78395	17.4882	1.1678	5.51134e-05
AT3G62950	AT3G62950	7.49695	16.8379	1.16734	7.94442e-06
AT3G47340	AT-ASN1	25.0793	56.0864	1.16116	2.64915e-10
AT5G50450	AT5G50450	5.32419	11.8712	1.15683	8.04231e-07
AT1G08730	XIC	0.260125	0.576977	1.14931	0.00171823
AT1G03610	AT1G03610	20.4675	45.3885	1.14899	6.94438e-10
AT4G14365	XBAT34	1.12369	2.48282	1.14374	0.00111661
AT5G06320	NHL3	37.0922	81.8689	1.1422	2.69257e-09
AT4G14140	DMT02	0.225678	0.497539	1.14054	0.00368087
AT1G50750	AT1G50750	0.405168	0.892717	1.13968	0.0031701
AT3G49790	AT3G49790	5.63544	12.4013	1.13789	1.58925e-07
AT2G33580	AT2G33580	3.27293	7.19549	1.13651	5.64676e-07
AT1G05700	AT1G05700	0.354827	0.774408	1.12598	0.00615091
AT5G03620	AT5G03620	0.468806	1.02094	1.12284	0.00397959
AT3G10020	AT3G10020	131.254	285.821	1.12274	1.75831e-10
AT1G07985	AT1G07985	7.95404	17.253	1.11709	7.94027e-06
AT1G26800	AT1G26800	6.61362	14.2509	1.10754	1.04241e-06
AT5G18050	AT5G18050	14.8036	31.8406	1.10492	1.19905e-05
AT5G14120	AT5G14120	16.2974	35.0168	1.1034	8.26274e-09
AT4G29780	AT4G29780	3.24865	6.97267	1.10187	2.48356e-06
AT1G75490	AT1G75490	3.46213	7.42017	1.09979	3.3889e-05
AT3G03850	AT3G03850	3.97237	8.48211	1.09442	0.000827665
AT2G16586	AT2G16586	38.748	82.613	1.09225	4.41153e-09
AT4G24230	ACBP3	10.1547	21.6487	1.09214	0.00089239
AT3G14440	NCED3	8.41778	17.93	1.09086	2.76249e-08
AT2G02710	PLPC	14.9041	31.5931	1.0839	2.85658e-07
AT3G04210	AT3G04210	3.28454	6.89712	1.0703	5.45546e-06
AT2G29670	AT2G29670	36.4173	76.399	1.06893	8.40573e-10
AT5G55970	AT5G55970	5.19082	10.8784	1.06743	0.000250932
AT5G23980	FRO4	2.97034	6.20847	1.06361	4.60618e-06
AT5G27420	CNI1	1.33784	2.7953	1.0631	0.00113505
AT1G13260	RAV1	11.7063	24.4268	1.06118	9.32854e-08
AT2G17040	anac036	1.45516	3.02779	1.05709	0.00476187
AT5G44260	AT5G44260	17.9404	37.262	1.05449	2.76909e-08
AT2G14560	LURP1	6.31553	13.087	1.05116	0.00179372
AT1G17147	AT1G17147	4.13004	8.53066	1.0465	0.00198125
AT4G03510	RMA1	7.52173	15.5222	1.0452	5.42634e-05
AT2G24240	AT2G24240	2.94533	6.06658	1.04245	3.30889e-05
AT4G34150	AT4G34150	44.7857	91.7631	1.03488	1.15538e-08
AT1G23390	AT1G23390	100.394	205.65	1.03452	3.50039e-10
AT1G80920	J8	337.713	690.599	1.03205	1.57458e-10
AT1G02640	BXL2	3.48002	7.10746	1.03024	2.55293e-06
AT1G15520	ABCG40	0.25965	0.52812	1.0243	0.00637809
AT5G26200	AT5G26200	5.96476	12.1055	1.02113	0.005737
AT1G19020	AT1G19020	6.73979	13.6727	1.02052	0.000820159
AT2G16060	GLB1	29.3502	59.5293	1.02023	1.8125e-07
AT4G33070	AT4G33070	18.0696	36.6095	1.01865	3.36944e-08
AT3G29670	AT3G29670	4.60718	9.30822	1.01462	1.51769e-05
AT1G60190	AT1G60190	4.19899	8.48294	1.01452	3.02826e-06
AT2G23320	WRKY15	22.2979	45.0169	1.01356	8.13532e-08
AT1G10560	PUB18	0.777185	1.5626	1.00762	0.00223375
AT1G16110	WAKL6	1.89406	3.8039	1.006	8.36348e-05
AT1G23870	ATTPS9	14.0325	28.1584	1.00479	4.05769e-08
AT3G26510	AT3G26510	80.4451	161.252	1.00324	7.60796e-08
AT1G76590	AT1G76590	6.81811	13.665	1.00304	9.15099e-06
AT5G24210	AT5G24210	14.8409	29.6933	1.00055	4.15062e-07
AT1G16440	RSH3	1.51582	0.756859	-1.002	0.00978443
AT2G41970	AT2G41970	3.57227	1.7808	-1.00431	0.000742637
AT2G27420	AT2G27420	7.58483	3.77947	-1.00493	7.73e-05
AT2G02850	ARPN	17.4119	8.65458	-1.00854	6.05e-05
AT1G70985	AT1G70985	6.53546	3.22406	-1.01941	0.00429092
AT5G15950	AT5G15950	50.5305	24.8674	-1.0229	2.58e-08
AT5G43230	AT5G43230	0.758545	0.367094	-1.04709	0.00888154
AT2G39710	AT2G39710	5.16683	2.49285	-1.05148	7.8e-05
AT4G33040	AT4G33040	12.8985	6.21179	-1.05412	6.97e-05
AT4G33730	AT4G33730	11.8633	5.70759	-1.05555	0.00105631
AT5G43580	AT5G43580	14.8618	7.14128	-1.05735	0.000457863
AT1G61800	GPT2	4.53746	2.16877	-1.06501	0.000124221
AT3G09922	IPS1	11.8558	5.63196	-1.07389	0.000679745
AT3G15750	AT3G15750	2.88348	1.36141	-1.08271	0.00617942
AT3G28270	AT3G28270	76.1291	35.6954	-1.09271	2.84e-09
AT2G31230	ATERF15	9.84651	4.59387	-1.0999	5.57e-05
AT3G17520	AT3G17520	11.8416	5.50941	-1.1039	6.05e-06
AT1G05420	ATOFP12	4.12275	1.88434	-1.12955	0.00487527
AT1G77530	AT1G77530	4.09641	1.87045	-1.13097	0.000257166
AT1G08830	CSD1	157.244	71.5968	-1.13504	2.83e-06
AT3G43580	AT3G43580	1.75558	0.797157	-1.13901	0.00322226
AT5G26080	AT5G26080	9.96824	4.52629	-1.13901	0.00322226
AT2G36640	ATECP63	1.13327	0.514164	-1.1402	0.00838191
AT3G16650	AT3G16650	3.79984	1.72153	-1.14224	6.4e-05
AT5G20790	AT5G20790	19.6391	8.87696	-1.1456	0.000286126
AT5G61070	HDA18	0.86039	0.38889	-1.14563	0.0066511
AT1G47271	AT1G47271	3.62026	1.63269	-1.14884	0.00866563
AT3G46700	AT3G46700	9.49348	4.25736	-1.15698	9.05e-07
AT1G17710	AT1G17710	4.6179	2.05332	-1.16928	0.000496509
AT4G34550	AT4G34550	2.82133	1.24691	-1.17802	0.00465655
AT2G44940	AT2G44940	19.1397	8.44306	-1.18073	6.63e-08
AT5G42580	CYP705A12	14.6975	6.42444	-1.19393	3.98e-08
AT2G16005	AT2G16005	22.2967	9.72902	-1.19646	5.25e-07
AT1G77520	AT1G77520	4.78391	2.0829	-1.19959	2.37e-05
AT2G45135	AT2G45135	2.2919	0.993461	-1.20601	0.00891136
AT5G54060	UF3GT	5.3663	2.32076	-1.20933	1.03e-05
AT5G64060	anac103	1.63964	0.708966	-1.20959	0.00150969
AT1G32560	AT1G32560	4.49666	1.93434	-1.21701	0.00185634
AT4G13410	ATCSLA15	2.68439	1.1435	-1.23113	0.000184696
AT1G22340	AtUGT85A7	1.18989	0.503468	-1.24086	0.00539926
AT4G22610	AT4G22610	7.50786	3.16635	-1.24558	0.000955297
AT2G40085	AT2G40085	9.03224	3.7775	-1.25765	0.00138625
AT3G15670	AT3G15670	4.33753	1.81406	-1.25765	0.000196885
AT3G44450	AT3G44450	23.5457	9.83573	-1.25936	1.05e-06
AT1G80340	GA4H	2.09719	0.872083	-1.26592	0.00244888
AT1G56650	ATMYB75	15.2326	6.29204	-1.27556	2.27e-07
AT2G32830	PHT5	0.880059	0.361369	-1.28413	0.00573627
AT1G49700	AT1G49700	1.87279	0.755269	-1.31013	0.00838462
AT2G02990	RNS1	1.25673	0.502893	-1.32135	0.00931817
AT3G21890	AT3G21890	4.12661	1.64836	-1.32393	0.00213742
AT3G01600	anac044	1.02503	0.40739	-1.33118	0.0074489
AT5G65980	AT5G65980	1.02411	0.402938	-1.34574	0.00943074
AT5G04120	AT5G04120	10.8392	4.25132	-1.35028	3.59e-07
AT5G57123	AT5G57123	3.20626	1.24932	-1.35975	0.00179824
AT4G15210	BMY1	12.5069	4.78169	-1.38713	1.09e-10
AT1G49920	AT1G49920	0.541644	0.206302	-1.39258	0.00489955
AT3G20760	AT3G20760	0.625957	0.236201	-1.40605	0.00265213
AT5G10100	TPPI	19.1033	7.19089	-1.40958	3.81e-11
AT2G28190	CSD2	292.668	108.16	-1.4361	0
AT5G10140	FLF	3.26371	1.2027	-1.44023	0.00266246
AT4G11210	AT4G11210	10.1558	3.69085	-1.46028	2.67e-05
AT5G56080	ATNAS2	7.44837	2.68168	-1.47379	9.74e-07
AT1G53490	AT1G53490	16.1288	5.7947	-1.47683	6.52e-05
AT3G02520	GRF7	76.0495	26.0263	-1.54697	0
AT1G19100	AT1G19100	5.0654	1.70165	-1.57374	2.43e-10
AT2G15020	AT2G15020	43.1503	14.4872	-1.57459	0
AT1G29090	AT1G29090	0.67819	0.226349	-1.58314	0.00888942
AT2G35300	LEA18	7.38453	2.42918	-1.60403	0.000143564
AT2G42560	AT2G42560	0.873302	0.281753	-1.63205	0.000306267
AT1G02940	ATGSTF5	2.03757	0.652719	-1.64232	0.00154297
AT4G15248	AT4G15248	12.0634	3.69494	-1.70701	1.2e-06
AT3G01570	AT3G01570	1.85362	0.563363	-1.71821	0.00116209
AT5G08250	AT5G08250	0.913722	0.26648	-1.77773	0.000290322
AT3G09450	AT3G09450	0.70584	0.199104	-1.82582	0.000187947
AT4G16590	ATCSLA01	1.11125	0.31041	-1.83994	4.83e-05
AT3G53040	AT3G53040	1.62032	0.440223	-1.87998	9.71e-06
AT1G73325	AT1G73325	1.69167	0.454819	-1.89508	0.00210411
AT3G54940	AT3G54940	0.688709	0.185165	-1.89508	0.00210411
AT4G19000	IWS2	0.580027	0.155945	-1.89508	0.00561297
AT4G22390	AT4G22390	1.55145	0.373212	-2.05555	1.3e-05
AT2G04500	AT2G04500	0.371967	0.0888945	-2.06501	0.00228126
AT4G18450	AT4G18450	0.65963	0.149345	-2.14301	0.00826413
AT2G18540	AT2G18540	0.563229	0.123896	-2.18459	0.000171999
AT1G34460	CYCB1;5	2.99221	0.621226	-2.26802	4.75e-08
AT5G60610	AT5G60610	1.3511	0.277783	-2.28211	7.47e-06
AT2G25890	AT2G25890	2.62561	0.535523	-2.29363	2.1e-05
AT5G65080	AGL68	5.41835	1.10445	-2.29452	1.83e-05
AT3G25570	AT3G25570	3.01924	0.583604	-2.37112	0.00100377
AT4G21020	AT4G21020	1.74747	0.30808	-2.50389	5.37e-06
AT1G48130	ATPER1	3.08029	0.540841	-2.50979	8.56e-08
AT5G65070	AGL69	3.99089	0.688185	-2.53584	6.67e-08
AT2G36710	AT2G36710	0.504064	0.0867338	-2.53894	0.0014043
AT3G21380	AT3G21380	2.15772	0.362575	-2.57316	3.05e-09
AT5G21150	AGO9	0.899576	0.150281	-2.58158	3.24e-08
AT1G04560	AT1G04560	1.9634	0.324847	-2.59552	1.13e-05
AT5G36150	PEN3	0.236432	0.0381401	-2.63205	0.00366209
AT5G55410	AT5G55410	3.20859	0.500896	-2.67935	3.59e-06
AT1G73190	ALPHA-TIP	1.99151	0.298216	-2.73943	1.91e-07
AT3G21370	BGLU19	4.56543	0.580393	-2.97565	1.84e-07
AT4G36700	AT4G36700	0.660202	0.0806821	-3.03259	1.52e-05
AT2G28490	AT2G28490	1.57509	0.150942	-3.38337	6.51e-10
AT1G54870	AT1G54870	1.20645	0.101762	-3.56751	2.99e-06
AT1G05510	AT1G05510	0.88689	0.0681279	-3.70244	0.00048082
AT5G05290	EXPA2	0.984452	0.0683039	-3.84928	0.000270174
AT4G00250	AT4G00250	0.371698	0.0249835	-3.89508	0.00840015
AT5G40420	OLEO2	3.16451	0.197861	-3.99942	3.52e-09
AT5G45690	AT5G45690	0.600319	0.0358668	-4.06501	0.00579547
AT3G56350	AT3G56350	0.638872	0.0361612	-4.14301	0.00486428
AT2G21490	LEA	0.77786	0.0418268	-4.21701	0.00410817
AT2G05580	AT2G05580	3.21701	0.15174	-4.40605	4.98e-11
AT2G15010	AT2G15010	1.5979	0.0660936	-4.59552	0.00166002
AT5G44120	CRU1	26.4553	0.909558	-4.86225	0
AT4G25140	OLEO1	10.2649	0.337935	-4.92483	6.64e-08
AT3G22640	PAP85	2.18056	0.0363572	-5.90631	8.04e-09
AT4G27170	SESA4	21.0266	0.2731	-6.26664	0
AT4G28520	CRU3	30.1843	0.201124	-7.22957	0
AT4G27150	SESA2	41.9872	0.149353	-8.13508	0
AT1G03880	CRU2	9.42521	0.0184967	-8.99312	2.78e-10
AT4G27160	AT2S3	48.8132	0.0937417	-9.02437	0
AT1G03890	AT1G03890	0.560288	0	-1.8e+30	1.06e-05
AT1G07645	DSI-1VOC	0.700695	0	-1.8e+30	0.000913885
AT1G34500	AT1G34500	0.179411	0	-1.8e+30	0.00809673
AT1G47540	AT1G47540	4.41511	0	-1.8e+30	2.3e-07
AT1G54860	AT1G54860	0.282123	0	-1.8e+30	0.00335578
AT1G73000	PYL3	0.289603	0	-1.8e+30	0.00335578
AT1G76470	AT1G76470	0.147031	0	-1.8e+30	0.00809673
AT1G80090	AT1G80090	0.180392	0	-1.8e+30	0.00335578
AT2G27380	ATEPR1	0.365942	0	-1.8e+30	8.59e-06
AT2G33420	AT2G33420	0.0534939	0	-1.8e+30	0.00479975
AT2G44470	BGLU29	0.105258	0	-1.8e+30	0.00912793
AT2G44578	AT2G44578	0.309206	0	-1.8e+30	0.00809673
AT3G12470	AT3G12470	0.303468	0	-1.8e+30	0.00479975
AT3G29580	AT3G29580	0.205689	0	-1.8e+30	0.00809673
AT4G26740	ATS1	0.801183	0	-1.8e+30	1.61e-05
AT4G27140	SESA1	38.9168	0	-1.8e+30	2.41e-24
AT4G29650	AT4G29650	0.311716	0	-1.8e+30	0.00479975
AT5G20260	AT5G20260	0.12572	0	-1.8e+30	0.00809673
AT5G43370	APT1	0.121406	0	-1.8e+30	0.00853263
AT5G46295	AT5G46295	0.716089	0	-1.8e+30	0.00809673
AT5G54740	SESA5	2.51302	0	-1.8e+30	2.21e-08
AT5G55240	ATPXG2	0.194562	0	-1.8e+30	0.00809673
FPKM, fragments per kilo base of exons per million fragments mapped. Fold change, FPKM in morc6 is divided by that in the wild type.
