# Supplementary material for: Two Components of the RNA-Directed DNA Methylation Pathway Associate with MORC6 and Silence Loci Targeted by MORC6 in Arabidopsis
Source: PLoS Genet. 2016 May 12;12(5):e1006026. doi: 10.1371/journal.pgen.1006026 (PMC4865133; doi:10.1371/journal.pgen.1006026)
Supplement: S6 Table — (XLSX) [file pgen.1006026.s021.xlsx]

## Sheet: Table S6-1
S6-1 Table. DNA methylation and 24-nt siRNA accumulation at suvh2/9-specific up-regulated TEs.
Locus	TE name	TE family	RNA-seq				Total C methylation									CG methylation									CHG methylation									CHH methylation									24-nt siRNA reads
			WT (FPKM)	suvh2/9 (FPKM)	log2(fold change)	p value	WT-1	suvh2/9	morc6	WT-2	nrpd1	rdr2	nrpe1	drm1/2	idn2	WT-1	suvh2/9	morc6	WT-2	nrpd1	rdr2	nrpe1	drm1/2	idn2	WT-1	suvh2/9	morc6	WT-2	nrpd1	rdr2	nrpe1	drm1/2	idn2	WT-1	suvh2/9	morc6	WT-2	nrpd1	rdr2	nrpe1	drm1/2	idn2	WT	nrpd1	nrpe1	dms3	suvh2	suvh9	suvh2/9
AT1TE27905	ATIS112A	DNA/Harbinger	0	0.259539	1.79769e+30	0.00687186	0.375407	0.344141	0.3931	0.42745	0.2817	0.3181	0.3307	0.3714	0.3684	0.9148	0.8968	0.9142	0.9224	0.8579	0.8804	0.8804	0.8584	0.9138	0.527	0.4873	0.5557	0.6291	0.3939	0.3929	0.4592	0.5934	0.5188	0.1567	0.1133	0.1646	0.2549	0.0827	0.1078	0.1012	0.167	0.1643	44.766	0.44183	161.638	104.792	64.4761	16.3263	41.1862
AT1TE39915	VANDAL18NA	DNA/MuDR	0	0.513238	1.79769e+30	0.00250939	0.414835	0.231674	0.4021	0.54245	0.0078	0.025	0.0065	0.1476	0.415	0.9238	0.6004	0.8277	0.8923	0.0082	0.0438	0.0098	0.4447	0.8446	0.6864	0.2989	0.6153	0.7969	0.0055	0.019	0.0077	0.2354	0.6331	0.1954	0.1061	0.229	0.4321	0.0085	0.021	0.005	0.0377	0.2088	465.939	1.54641	45.8932	81.166	416.764	216.323	103.621
AT1TE42205	ATSINE4	SINE	0.504075	8.97208	4.15373	0.000137398	0.338132	0.271534	0.3509	0.4497	0.2428	0.285	0.2793	0.2734	0.303	0.9344	0.8988	0.9376	0.9223	0.8868	0.8837	0.8654	0.8423	0.8987	0.5569	0.3759	0.4832	0.5775	0.2386	0.2028	0.2276	0.2417	0.2928	0.155	0.0848	0.1477	0.3101	0.0309	0.0412	0.0558	0.0389	0.0812	120.868	0	9.44859	4.19167	50.1049	30.5146	10.231
AT1TE45490	ATREP14	RC/Helitron	0	1.94322	1.79769e+30	0.00687186	0.158209	0.13449	0.1782	0.14215	0.0972	0.095	0.1233	0.1724	0.1514	0.9375	0.875	0.9608	0.8673	0.6789	0.6118	0.8765	0.845	0.902	0.2154	0.1959	0.2404	0.1674	0.1091	0.0982	0.0896	0.1875	0.1098	0.0378	0.0247	0.0556	0.0382	0.0154	0.016	0.0196	0.0351	0.0611	1.86525	0.88366	10.7984	6.8591	1.55364	1.36052	2.88566
AT1TE55920	ATHILA8B	LTR/Gypsy	0.0259663	2.77306	6.73869	3.79907e-06	0.286711	0.216423	0.2602	0.31795	0.2303	0.2029	0.2625	0.2615	0.2721	0.9136	0.8173	0.8916	0.8765	0.8784	0.697	0.8579	0.8668	0.8987	0.5067	0.3258	0.455	0.4901	0.3734	0.2968	0.4137	0.3675	0.4028	0.1	0.0561	0.0836	0.1846	0.0681	0.0563	0.0819	0.0701	0.0981	22.756	0	9.44859	8.00228	12.0407	5.24774	4.98431
AT1TE71775	ATCOPIA8B	LTR/Copia	0.349588	0.99397	1.50755	0.000225284	0.340618	0.348397	0.3534	0.39055	0.3495	0.4082	0.414	0.3909	0.3386	0.892	0.8808	0.9167	0.9171	0.9	0.8958	0.8883	0.9076	0.924	0.733	0.7315	0.7533	0.7947	0.8031	0.8293	0.8269	0.803	0.7344	0.1464	0.155	0.1527	0.1445	0.1147	0.1416	0.1612	0.115	0.0895	61.9262	0.220915	142.066	101.743	80.0125	19.0473	50.8925
AT1TE75910	ATLINE1A	LINE/L1	0.614049	10.0433	4.03174	0.00794991	0.380187	0.202335	0.3656	0.5036	0.1025	0.2096	0.1542	0.1677	0.2066	0.9216	0.8158	0.8986	0.9109	0.5141	0.7752	0.6129	0.622	0.7621	0.633	0.2171	0.5135	0.713	0.0592	0.2721	0.2418	0.2295	0.2824	0.2257	0.0663	0.2187	0.4425	0.0054	0.0216	0.0169	0.0212	0.0263	49.9887	0	3.3745	4.19167	6.60297	15.3545	2.09866
AT2TE06390	ATCOPIA28	LTR/Copia	0.0802766	0.726011	3.17694	7.44738e-08	0.270786	0.252251	0.2689	0.31275	0.2099	0.26	0.2472	0.3361	0.2771	0.826	0.8093	0.8262	0.7788	0.6411	0.6745	0.6574	0.7761	0.7115	0.5534	0.5116	0.5583	0.467	0.4068	0.4381	0.4206	0.3925	0.4312	0.1079	0.089	0.1022	0.1758	0.0709	0.096	0.0904	0.0832	0.1255	386.853	3.31373	186.61	174.526	370.155	85.9074	152.415
AT2TE07550	ATGP1	LTR/Gypsy	0	0.0426661	1.79769e+30	0.00480949	0.387597	0.365543	0.3927	0.5154	0.4171	0.4768	0.48	0.5015	0.4763	0.8269	0.8081	0.8281	0.8894	0.8049	0.8397	0.8386	0.8458	0.856	0.5733	0.5436	0.5899	0.6785	0.606	0.6769	0.6555	0.6208	0.6225	0.1511	0.1234	0.15	0.2941	0.1767	0.215	0.2014	0.1884	0.2301	3690.58	22.5333	2906.79	1938.46	3123.98	1370.44	1571.11
AT2TE23510	ATGP1	LTR/Gypsy	0.00809625	0.0817898	3.3366	0.00288973	0.375795	0.371052	0.3833	0.4816	0.399	0.456	0.4576	0.4511	0.4375	0.8766	0.8693	0.8839	0.9041	0.8541	0.8731	0.8607	0.8447	0.8692	0.5923	0.5822	0.6098	0.6724	0.6258	0.6814	0.6619	0.6393	0.6207	0.1381	0.1218	0.1452	0.2549	0.1596	0.2001	0.1967	0.1699	0.1937	1093.04	6.18562	1117.3	685.529	953.547	359.762	507.351
AT2TE25440	ATREP3	RC/Helitron	0.172714	2.12698	3.62235	6.59669e-06	0.00507042	0.00447857	0.0075	0.0046	0.005	0.0099	0.0097	0.0134	0.0061	0.005	0.021	0	0.0065	0.0115	0.0114	0.0291	0.0088	0.0118	0	0.0039	0	0.0022	0.0064	0.0152	0.0061	0.0137	0.0112	0.006	0.0009	0.0106	0.0031	0.0037	0.0086	0.0076	0.0141	0.0042	0	0	0	0	0	0	0
AT2TE27505	ATSINE4	SINE	0.805476	6.58715	3.03174	0.00750494	0.499643	0.301119	0.4814	0.5596	0.3091	0.3737	0.3799	0.3381	0.4045	0.9142	0.8762	0.9415	0.916	0.9215	0.9253	0.9261	0.8994	0.9045	0.6784	0.5058	0.6871	0.7	0.4304	0.5123	0.4965	0.5171	0.5876	0.3084	0.0525	0.2845	0.369	0.0488	0.0506	0.0446	0.0697	0.1351	146.982	0.220915	10.4609	6.47804	50.1049	41.0101	12.0673
AT2TE82000	RathE2_cons	RathE2_cons	0	4.94437	1.79769e+30	0.000304935	0.556654	0.268755	0.553	0.78015	0.2176	0.37	0.0705	0.097	0.4536	0.8355	0.7238	0.8273	0.9303	0.605	0.7562	0.4286	0.6028	0.7309	0.8023	0.3808	0.7756	0.9167	0.2627	0.4403	0.0305	0.0163	0.5724	0.3993	0.1015	0.4146	0.7622	0.122	0.2628	0.0315	0.0111	0.3359	711.033	0.88366	6.07409	9.90759	402.781	151.601	64.2714
AT3TE21700	ATIS112A	DNA/Harbinger	0.511287	1.34672	1.39725	0.00102201	0.312571	0.289571	0.3243	0.34665	0.253	0.3034	0.295	0.3013	0.2975	0.8805	0.8809	0.884	0.8476	0.7816	0.8344	0.8258	0.8267	0.837	0.5704	0.5052	0.5688	0.5513	0.4737	0.5004	0.506	0.5383	0.4886	0.1557	0.129	0.1598	0.221	0.1176	0.1607	0.1481	0.1333	0.149	37.678	0.44183	33.745	28.9606	33.7917	12.4391	14.6906
AT3TE40125	ATDNAI27T9A	DNA/MuDR	0	0.115892	1.79769e+30	0.00872049	0.420532	0.311118	0.4053	0.58135	0.2082	0.2562	0.2431	0.3483	0.4588	0.891	0.8654	0.886	0.9006	0.5791	0.6621	0.6483	0.7346	0.8493	0.6758	0.5891	0.6947	0.7938	0.5485	0.6702	0.6852	0.7065	0.7771	0.2535	0.0872	0.2069	0.5152	0.0621	0.067	0.0488	0.1069	0.304	271.58	9.49935	220.692	201.2	257.128	82.6033	131.428
AT3TE47360	ATGP1	LTR/Gypsy	0	0.828844	1.79769e+30	0.00250939	0.412626	0.411083	0.4304	0.44635	0.3033	0.3701	0.3251	0.4171	0.404	0.882	0.8981	0.8989	0.8976	0.819	0.83	0.77	0.8441	0.8556	0.435	0.3885	0.4595	0.5081	0.2412	0.35	0.2702	0.3619	0.4442	0.1027	0.0746	0.1101	0.146	0.0289	0.0426	0.0396	0.0598	0.1103	547.637	2.65098	203.145	153.568	459.101	214.574	174.713
AT3TE48545	ATENSPM5	DNA/En-Spm	0.0235053	0.452296	4.26621	0.00474783	0.211495	0.2136	0.2107	0.26655	0.2258	0.2641	0.2443	0.2587	0.2695	0.8685	0.8519	0.8602	0.8697	0.8352	0.8395	0.8116	0.8302	0.8569	0.3587	0.3676	0.3421	0.3924	0.3279	0.3993	0.3538	0.3445	0.3623	0.0467	0.0467	0.0491	0.1186	0.0643	0.0789	0.0718	0.0708	0.1055	4.4766	0	9.78604	8.7644	7.7682	1.55489	4.19732
AT3TE58655	HELITRON5	RC/Helitron	0	0.0730873	1.79769e+30	0.000216749	0.235225	0.234832	0.2413	0.2684	0.2151	0.2506	0.2545	0.2468	0.2184	0.8703	0.8426	0.8783	0.8481	0.7921	0.7688	0.7881	0.7984	0.7934	0.4556	0.4724	0.4812	0.4474	0.389	0.4411	0.4365	0.3966	0.3414	0.0729	0.0732	0.0751	0.1258	0.0711	0.09	0.0938	0.0671	0.0729	65.2837	0.88366	70.527	42.6788	52.8238	11.0786	17.3139
AT4TE06990	ATREP10B	RC/Helitron	0.332967	4.80529	3.85117	0.000461459	0.272494	0.00355872	0.1358	0.36805	0.049	0.0238	0.0231	0.0395	0.0435										0.2143	0	0.0769	0.25	0.0714	0	0.1667	0.5	0.0769	0.2747	0.0038	0.1389	0.4665	0.0487	0.0241	0.0202	0.0333	0.0429	3.7305	0	0.674899	1.14318	3.49569	0.777443	0
AT4TE10600	ATCOPIA57	LTR/Copia	0	0.132572	1.79769e+30	0.00829751	0.338258	0.307326	0.3302	0.458	0.3291	0.3874	0.3806	0.3728	0.3967	0.8799	0.8791	0.8822	0.8739	0.8361	0.8438	0.8291	0.8236	0.8616	0.5759	0.5409	0.5643	0.6242	0.5396	0.5483	0.5287	0.545	0.539	0.1773	0.1293	0.158	0.3505	0.1688	0.2118	0.1981	0.189	0.24	41.0355	0.220915	45.2183	30.8659	40.7831	16.1319	10.7556
AT4TE13450	ATGP1	LTR/Gypsy	0.00325763	0.0532815	4.03174	0.00794991	0.347043	0.348305	0.3495	0.4378	0.3601	0.4254	0.4319	0.4274	0.3991	0.8288	0.8138	0.837	0.8835	0.8081	0.8521	0.835	0.8381	0.8502	0.5177	0.52	0.5308	0.59	0.5459	0.6116	0.6056	0.56	0.5397	0.0938	0.0927	0.0915	0.1819	0.1083	0.1514	0.1534	0.1126	0.1319	2677.38	19.8824	1934.6	1380.58	2252.39	906.498	1123.57
AT4TE26330	ATHILA8A	LTR/Gypsy	0.0366549	0.423194	3.52924	0.00150291	0.206648	0.181411	0.2189	0.2728	0.2014	0.2317	0.2034	0.2452	0.2299	0.6926	0.6174	0.683	0.7408	0.6727	0.6874	0.6425	0.6678	0.6865	0.2621	0.2256	0.2851	0.2927	0.2299	0.336	0.2071	0.303	0.2149	0.0709	0.0587	0.0842	0.1184	0.0593	0.0849	0.0542	0.0811	0.0791	13.4298	0.220915	26.6585	12.575	15.5364	5.24774	9.7063
AT4TE34430	ATREP10D	RC/Helitron	4.02272	9.77254	1.28056	0.00111178	0.167604	0.0755712	0.141	0.2655	0.169	0.27	0.13	0.1206	0.1712	0.507	0.5205	0.5342	0.5979	0.5802	0.6542	0.6482	0.5174	0.5686	0.1593	0.027	0.0897	0.3808	0.1627	0.2676	0.0165	0.0214	0.1429	0.0931	0.0079	0.0769	0.1931	0.0672	0.1354	0.0013	0.0046	0.0663	26.8596	53.2405	6.07409	4.57273	13.9828	7.19134	7.86997
AT4TE37560	ATHPOGON1	DNA/Pogo	0	3.687	1.79769e+30	8.42272e-06	0.205011	0.0215827	0.1735	0.4722	0.0115	0.0129	0.0165	0.0115	0.1963	0.3226	0.2059	0.2927	0.6429	0.1387	0.1591	0.1739	0.0952	0.2927	0.3286	0.0189	0.3538	0.6538	0.0035	0	0.0065	0	0.3172	0.1686	0.003	0.1302	0.3943	0.0024	0.002	0.0064	0.005	0.1646	69.0142	0	4.7243	2.28637	68.3602	13.0222	4.19732
AT4TE42880	ATREP5	RC/Helitron	0.978585	2.17155	1.14995	0.00781525	0.0432612	0.0119691	0.0486	0.0435	0.0218	0.0276	0.0264	0.0316	0.0216	0.1829	0.1089	0.2312	0.2802	0.2386	0.2245	0.2529	0.2188	0.2395	0.0441	0	0.0705	0.0331	0.0037	0.0179	0.0128	0.0146	0	0.0315	0.004	0.0322	0.0228	0.0045	0.0096	0.005	0.0071	0.0024	8.95319	0	1.3498	1.14318	1.55364	1.55489	0.524665
AT4TE44390	SIMPLEHAT1	DNA/HAT	0	0.284193	1.79769e+30	0.00236278	0.298463	0.24019	0.2994	0.3943	0.2428	0.2194	0.2465	0.3225	0.3513	0.8867	0.8765	0.8924	0.8867	0.8017	0.7621	0.818	0.8708	0.8752	0.4715	0.4095	0.4484	0.5661	0.4088	0.3663	0.3387	0.398	0.4833	0.1564	0.0894	0.1473	0.2402	0.0819	0.0649	0.0587	0.1103	0.1773	154.443	0.44183	76.6011	55.6349	160.413	52.0887	36.7265
AT4TE44990	META1	LTR/Copia	0	0.0672134	1.79769e+30	0.00480949	0.438981	0.26622	0.4479	0.51375	0.1453	0.1794	0.1611	0.2989	0.4218	0.9199	0.8994	0.9384	0.9078	0.7132	0.7196	0.6994	0.7963	0.8728	0.7853	0.6273	0.8096	0.8373	0.3876	0.4383	0.3951	0.587	0.784	0.3456	0.1456	0.3454	0.4865	0.0552	0.0755	0.0596	0.189	0.3273	996.043	4.19739	373.894	315.9	1021.52	297.955	293.55
AT4TE49990	META1	LTR/Copia	0	0.0650521	1.79769e+30	0.00480949	0.361901	0.232745	0.3775	0.4818	0.1327	0.1699	0.1694	0.2702	0.3836	0.9238	0.9119	0.9272	0.9151	0.8386	0.84	0.8471	0.8786	0.906	0.7356	0.4885	0.7128	0.7538	0.3774	0.4388	0.3878	0.55	0.7008	0.2365	0.0984	0.2484	0.468	0.0386	0.0612	0.0548	0.1341	0.292	1473.17	6.18562	385.03	352.481	1598.31	310.977	351.525
AT5TE25535	ATREP12	RC/Helitron	0	0.347696	1.79769e+30	0.00344222	0.438795	0.244778	0.4172	0.4573	0.0055	0.0216	0.0074	0.107	0.3519	0.944	0.8167	0.8736	0.8996	0.0205	0.0748	0.0241	0.3855	0.9012	0.7813	0.5423	0.7831	0.7959	0.0096	0.0415	0.0097	0.2235	0.7562	0.2756	0.0584	0.2527	0.3841	0.0026	0.009	0.0046	0.0321	0.1928	495.037	0.662745	17.5474	27.8175	362.775	194.555	67.6817
AT5TE32885	RathE1_cons	RathE1_cons	0	11.3985	1.79769e+30	0.00829751	0.588832	0.383764	0.5679	0.7523	0.3038	0.3698	0.254	0.2525	0.5243	0.9252	0.9315	0.9222	0.9398	0.9038	0.9039	0.7432	0.8345	0.9113	0.7879	0.8636	0.7419	0.8815	0.449	0.4087	0.1789	0.1702	0.7656	0.4213	0.0966	0.4125	0.7149	0.0596	0.1176	0.0154	0.0125	0.3054	132.433	0.44183	3.3745	5.33485	59.4268	35.568	19.6749
AT5TE33235	ATGP1	LTR/Gypsy	0	0.043061	1.79769e+30	0.00480949	0.427417	0.393842	0.4314	0.54325	0.4127	0.4788	0.4757	0.5029	0.5076	0.8455	0.8272	0.8514	0.9055	0.8039	0.8591	0.845	0.8402	0.8698	0.6203	0.5825	0.6305	0.7292	0.6115	0.6851	0.6695	0.6786	0.6884	0.2	0.151	0.198	0.3382	0.1751	0.2166	0.2057	0.2008	0.2667	2820.26	16.7895	2350	1535.68	2433.39	1004.26	1219.32
AT5TE34040	META1	LTR/Copia	0	0.0794046	1.79769e+30	0.00480949	0.282953	0.193493	0.2748	0.3031	0.1457	0.1757	0.1751	0.2532	0.2667	0.9044	0.8845	0.907	0.8818	0.8147	0.8097	0.7993	0.8376	0.8505	0.5297	0.3829	0.5287	0.4637	0.2397	0.2972	0.2894	0.4159	0.4328	0.1596	0.0591	0.1331	0.1843	0.0314	0.0421	0.0398	0.085	0.1387	1052	5.08105	289.532	265.218	1276.7	201.746	277.023
AT5TE47750	ATLINEIII	LINE/L1	0	0.585027	1.79769e+30	1.78736e-06	0.00693999	0.0110934	0.0053	0.01165	0.0115	0.0206	0.0205	0.0119	0.0168	0.0254	0.0539	0.0136	0.0274	0.0636	0.0838	0.0648	0.0574	0.0888	0.0032	0.0047	0.0032	0.0115	0.0032	0.0087	0.0124	0.0034	0.0048	0.0043	0.0048	0.0043	0.0112	0.004	0.0115	0.014	0.0034	0.0056	0.37305	0	0	0	0	0	0
AT5TE47755	ATIS112A	DNA/Harbinger	0	0.931426	1.79769e+30	0.00139412	0.306362	0.201165	0.3371	0.34825	0.0243	0.0456	0.043	0.1539	0.25	0.9174	0.7759	0.9206	0.9009	0.1075	0.1938	0.1719	0.5721	0.8336	0.5313	0.287	0.585	0.5303	0.0132	0.0077	0.0163	0.1526	0.3415	0.1157	0.0478	0.1508	0.1691	0.0046	0.0089	0.0091	0.0214	0.0599	24.9943	0.44183	12.4856	13.3371	19.8089	10.6898	9.44396
AT5TE48605	VANDAL9	DNA/MuDR	0	0.147476	1.79769e+30	0.00829751	0.32898	0.298036	0.3402	0.4242	0.2383	0.3151	0.3644	0.4048	0.3662	0.8868	0.8532	0.8773	0.9085	0.7084	0.7812	0.8429	0.8556	0.8405	0.5386	0.4826	0.567	0.5767	0.3155	0.4183	0.4899	0.5389	0.5025	0.0874	0.0556	0.0923	0.1379	0.0383	0.0593	0.0675	0.0827	0.1062	40.6624	0.220915	47.9179	33.5334	48.5513	17.4925	25.4462
AT5TE64590	ATCOPIA82	LTR/Copia	0.0816642	2.19997	4.75163	0.0014946	0.310685	0.0400234	0.2142	0.4497	0.0385	0.0347	0.0485	0.1706	0.012	0.5963	0.2727	0.4599	0.6267	0.2021	0.1759	0.1736	0.6316	0.0553	0.5435	0.0484	0.4221	0.6885	0.0665	0.0577	0.0776	0.2911	0.0079	0.2037	0.0033	0.1214	0.4789	0.0076	0.0052	0.0206	0.0157	0.0064	193.986	0.88366	5.39919	1.14318	16.7016	33.43	0.786997

## Sheet: Table S6-2
S6-2 Table. DNA methylation and 24-nt siRNA accumulation at co-up-regulated TEs in suvh2/9 and morc6.
Locus	TE name	TE family	RNA-seq							Total C methylation									CG methylation									CHG methylation									CHH methylation									24-nt siRNA reads
			WT (FPKM)	suvh2/9 (FPKM)	log2(Fold change)	p value	morc6 (FPKM)	log2(fold change)	p value	WT-1	suvh2/9	morc6	WT-2	nrpd1	rdr2	nrpe1	drm1/2	idn2	WT-1	suvh2/9	morc6	WT-2	nrpd1	rdr2	nrpe1	drm1/2	idn2	WT-1	suvh2/9	morc6	WT-2	nrpd1	rdr2	nrpe1	drm1/2	idn2	WT-1	suvh2/9	morc6	WT-2	nrpd1	rdr2	nrpe1	drm1/2	idn2	WT	nrpd1	nrpe1	dms3
AT1TE28830	Unassigned	Unassigned	0.0711661	0.665136	3.22439	8.43698e-08	1.42649	4.32052	1.33227e-14	0.358298	0.3651	0.376275	0.4779	0.3993	0.4632	0.4421	0.4348	0.4264	0.9051	0.8987	0.9104	0.918	0.8763	0.9055	0.885	0.876	0.8988	0.6123	0.6062	0.6299	0.7015	0.6392	0.6928	0.6698	0.6616	0.6185	0.1803	0.1845	0.1922	0.3098	0.2094	0.2666	0.2348	0.2202	0.2384	166.753	1.10458	293.244	171.096
AT1TE29570	HARBINGER	DNA/Harbinger	0.198086	0.874432	2.14222	0.000372046	0.671376	1.75639	0.0030547	0.340725	0.267306	0.326012	0.4706	0.2399	0.2819	0.2697	0.2657	0.3622	0.9338	0.905	0.9028	0.8717	0.8346	0.861	0.8258	0.8498	0.8844	0.6581	0.5591	0.6373	0.7608	0.5111	0.5735	0.5683	0.5585	0.6582	0.1967	0.1113	0.1893	0.3911	0.1024	0.1175	0.115	0.109	0.2256	600.983	10.1621	890.867	978.565
AT1TE45510	ATENSPM6	DNA/En-Spm	0	33.6747	1.79769e+30	2.53482e-05	190.006	1.79769e+30	1.52878e-11	0.270281	0.290501	0.282925	0.2922	0.2221	0.3227	0.3031	0.3186	0.2916	0.8916	0.9407	0.899	0.9243	0.8545	0.9395	0.8923	0.8805	0.9173	0.433	0.4792	0.4902	0.4491	0.2868	0.504	0.4335	0.3974	0.3774	0.0575	0.0637	0.0683	0.0925	0.0341	0.0558	0.0778	0.0638	0.0846	6.34184	0	11.4733	4.95379
AT1TE93275	HELITRON1	RC/Helitron	0.244265	11.5449	5.56266	0	3.32306	3.76139	2.80422e-08	0.372176	0.00585901	0.222456	0.38965	0.0018	0.3804	0.0035	0.0016	0.0049	0.9003	0.0087	0.5117	0.675	0.002	0.8912	0.0046	0.0012	0.0041	0.4938	0.0081	0.2393	0.3165	0.0013	0.4065	0.0054	0	0.0039	0.1231	0.0036	0.0675	0.1085	0.0019	0.0697	0.0024	0.0024	0.0057	0	0.44183	0.33745	0.381061
AT2TE07145	ATCOPIA95	LTR/Copia	0.443505	3.67204	3.04956	0	6.88505	3.95184	0	0.250887	0.24309	0.251915	0.2902	0.2359	0.2599	0.2508	0.2781	0.2691	0.8917	0.8843	0.8721	0.8868	0.8417	0.8284	0.8345	0.8529	0.8601	0.4332	0.4202	0.4566	0.4133	0.377	0.4149	0.3801	0.3632	0.3661	0.0955	0.088	0.0974	0.1487	0.0895	0.1045	0.0951	0.0917	0.1179	43.2738	1.32549	70.8644	43.0599
AT2TE17230	VANDAL18NA	DNA/MuDR	0	0.660185	1.79769e+30	0.000101742	0.442702	1.79769e+30	0.000294065	0.344346	0.263019	0.273986	0.406	0.1845	0.2159	0.2021	0.2509	0.3465	0.8781	0.8284	0.7792	0.8614	0.7056	0.6885	0.648	0.773	0.8642	0.5219	0.3991	0.4544	0.624	0.2487	0.2665	0.253	0.3942	0.5434	0.1733	0.084	0.0913	0.235	0.0251	0.0306	0.0185	0.0448	0.1414	157.427	3.09281	70.8644	100.6
AT2TE18050	VANDAL1	DNA/MuDR	0	15.9738	1.79769e+30	0.00687186	43.483	1.79769e+30	0.000256156	0.535104	0.480365	0.465918	0.6248	0.4305	0.3756	0.5255	0.5726	0.6547	0.9318	0.8685	0.8791	0.8985	0.6388	0.7108	0.7597	0.8635	0.8879	0.4362	0.3279	0.4464	0.5022	0.2631	0.2821	0.2831	0.3763	0.5193	0.0214	0.0806	0.026	0.1263	0.0176	0.1034	0.0049	0.0608	0.1176	7.46099	0.220915	19.9095	22.8637
AT2TE18240	ATIS112A	DNA/Harbinger	0.0679995	1.61377	4.56877	3.47327e-07	5.53843	6.3432	4.75842e-13	0.277997	0.284957	0.292641	0.3095	0.2563	0.2843	0.274	0.3095	0.316	0.9208	0.9082	0.9025	0.9131	0.8328	0.8876	0.8642	0.8657	0.8908	0.4559	0.4856	0.5077	0.4468	0.4232	0.4336	0.409	0.4668	0.4809	0.0574	0.0556	0.0694	0.1139	0.0534	0.0609	0.0553	0.0721	0.1128	46.2582	0.44183	180.536	176.431
AT2TE23240	ATIS112A	DNA/Harbinger	0	0.41395	1.79769e+30	0.00344222	0.306054	1.79769e+30	0.00508085	0.349964	0.286825	0.326985	0.39165	0.2094	0.251	0.2341	0.3347	0.3522	0.9313	0.9055	0.9159	0.9277	0.7495	0.7963	0.808	0.9165	0.884	0.5709	0.4337	0.5251	0.6497	0.3321	0.4126	0.3562	0.5519	0.5544	0.1531	0.0849	0.1348	0.2716	0.0438	0.0855	0.0532	0.1427	0.1927	43.6468	0.44183	166.363	103.649
AT2TE28020	ATMU1	DNA/MuDR	0.49667	1.11499	1.16667	0.0074968	6.77453	3.76515	0	0.349641	0.354422	0.356166	0.4659	0.3903	0.4648	0.4404	0.4528	0.4197	0.8998	0.8971	0.9062	0.9067	0.8804	0.8919	0.8686	0.8809	0.8875	0.6463	0.6459	0.6677	0.6946	0.6638	0.7113	0.6818	0.68	0.6429	0.1712	0.1717	0.172	0.2799	0.2013	0.2447	0.2258	0.2062	0.2269	71.6255	0.220915	101.235	70.4963
AT2TE41170	ATIS112A	DNA/Harbinger	0.0366322	0.634398	4.1142	0.00665291	0.859909	4.54839	0.00295911	0.29898	0.243487	0.283421	0.34735	0.1939	0.2422	0.2464	0.3286	0.3404	0.9094	0.8034	0.869	0.8872	0.7278	0.7927	0.784	0.8395	0.8189	0.4986	0.4136	0.5012	0.4887	0.3979	0.4677	0.4286	0.5314	0.5089	0.1544	0.0995	0.1379	0.2482	0.0769	0.1087	0.103	0.1943	0.2198	13.4298	0.220915	33.745	17.9099
AT3TE46410	RathE2_cons	RathE2_cons	0	18.1708	1.79769e+30	0.000271778	4.74162	1.79769e+30	0.00828921	0.589666	0.162839	0.631795	0.7714	0.2198	0.3041	0.0701	0.1188	0.5296	0.8889	0.7344	0.9068	0.8748	0.6096	0.6667	0.5765	0.5221	0.768	0.6733	0.0588	0.6601	0.8498	0.1753	0.3359	0	0	0.5186	0.5278	0.0788	0.5795	0.7764	0.1447	0.2275	0	0.0029	0.4877	516.301	0.662745	0.674899	8.38334
AT3TE63540	ATHILA2	LTR/Gypsy	0.00472878	0.0386718	3.03174	0.00750494	0.118572	4.64355	2.24606e-05	0.44471	0.451025	0.43443	0.5841	0.4809	0.5536	0.5682	0.5515	0.539	0.8838	0.8809	0.8877	0.8858	0.8559	0.855	0.8428	0.8402	0.8686	0.5998	0.5968	0.6204	0.5812	0.5928	0.63	0.5793	0.5864	0.5627	0.2603	0.2639	0.2319	0.2223	0.1614	0.1934	0.1855	0.1715	0.1823	2009.62	12.5922	2739.75	1816.52
AT4TE04415	ATIS112A	DNA/Harbinger	0.0969748	2.23074	4.52377	2.12497e-13	2.53038	4.70099	3.77476e-15	0.34055	0.276016	0.288883	0.3729	0.1662	0.2178	0.2206	0.2701	0.3573	0.8924	0.7904	0.7888	0.8581	0.5775	0.6659	0.6724	0.6999	0.8204	0.5002	0.4225	0.4492	0.5109	0.3485	0.409	0.4386	0.4197	0.5195	0.1913	0.128	0.1299	0.2292	0.0252	0.0551	0.0544	0.0918	0.1941	54.8383	0.44183	90.0991	81.547
AT4TE09795	ATHILA3	LTR/Gypsy	0	0.162377	1.79769e+30	0.00480949	0.346307	1.79769e+30	0.000338457	0.236971	0.236802	0.255436	0.32525	0.2653	0.3246	0.3142	0.3032	0.2998	0.8558	0.858	0.8539	0.8726	0.8187	0.8542	0.832	0.8397	0.8445	0.5509	0.5293	0.5742	0.5927	0.5494	0.6068	0.5699	0.544	0.5387	0.1182	0.1194	0.1335	0.2262	0.1411	0.1881	0.1889	0.1499	0.1718	102.216	1.10458	133.968	87.263
AT4TE09800	ATCOPIA59	LTR/Copia	0	0.0885145	1.79769e+30	0.00293285	0.122706	1.79769e+30	0.000725612	0.289406	0.302638	0.308977	0.3434	0.327	0.3806	0.3597	0.3295	0.3117	0.8386	0.8702	0.8579	0.8672	0.8288	0.8442	0.8229	0.8163	0.8139	0.5486	0.5651	0.5633	0.5597	0.5952	0.6309	0.5905	0.5655	0.5159	0.1271	0.1356	0.1408	0.2021	0.1715	0.2085	0.1968	0.1594	0.1625	63.0454	1.10458	131.943	129.561
AT4TE09845	ATIS112A	DNA/Harbinger	2.94152	206	6.12994	0	337.98	6.83962	0	0.289538	0.282013	0.291082	0.35965	0.1898	0.2417	0.2433	0.3202	0.3303	0.9277	0.905	0.8703	0.9395	0.6976	0.8059	0.8483	0.8783	0.9099	0.3592	0.2945	0.3591	0.5168	0.1972	0.2509	0.2966	0.3973	0.4431	0.0816	0.0773	0.1089	0.1874	0.0201	0.0331	0.0277	0.0625	0.134	95.1277	0.88366	125.869	92.9789
AT4TE20120	ATENSPM5	DNA/En-Spm	0	0.187454	1.79769e+30	6.74204e-05	0.150389	1.79769e+30	0.000103706	0.329612	0.34851	0.345404	0.41985	0.3575	0.4142	0.4209	0.3908	0.3945	0.9004	0.9002	0.9078	0.9021	0.8733	0.8849	0.8814	0.863	0.8824	0.4926	0.513	0.5118	0.4774	0.4692	0.5251	0.5013	0.4951	0.4295	0.1165	0.1338	0.1325	0.1791	0.1222	0.1634	0.1607	0.1266	0.1472	159.665	1.10458	283.12	194.341
AT4TE20125	ATENSPM6	DNA/En-Spm	0.0138673	0.547018	5.30183	0.000349068	0.340319	4.61252	0.00255238	0.331259	0.357516	0.356429	0.4262	0.3998	0.4684	0.4497	0.4381	0.4025	0.9137	0.9115	0.9207	0.9117	0.8866	0.9179	0.8954	0.8841	0.8939	0.4589	0.5007	0.4961	0.4871	0.5417	0.584	0.5782	0.5286	0.4359	0.1071	0.1296	0.1299	0.1913	0.1609	0.2092	0.187	0.1712	0.158	28.3518	0	83.3501	54.4917
AT4TE20130	ATENSPM2	DNA/En-Spm	0.0355782	0.855756	4.58813	2.0275e-05	0.474527	3.73282	0.000859082	0.266136	0.280092	0.286492	0.27565	0.2876	0.3292	0.3147	0.298	0.2788	0.9094	0.9041	0.8976	0.8249	0.8713	0.8874	0.8537	0.8367	0.8495	0.4682	0.506	0.5119	0.442	0.5144	0.5677	0.5358	0.5	0.4112	0.0815	0.0941	0.0977	0.1201	0.1097	0.14	0.133	0.1136	0.1161	8.20709	0	24.9713	17.5288
AT5TE35950	HELITRONY1D	RC/Helitron	0	1.06524	1.79769e+30	0.00185795	1.55444	1.79769e+30	0.000338457	0.0716292	0.0165062	0.0612583	0.0484	0.0128	0.0171	0.0121	0.0309	0.1454	0.3462	0	0.48	0.1392	0.1742	0.0976	0.0938	0.175	0.6364	0.375	0.1667	0.2444	0.1099	0.0091	0.0081	0.0068	0.0357	0.319	0.0418	0.0062	0.0262	0.0414	0.0038	0.0125	0.0069	0.0162	0.101	1.4922	0.220915	2.0247	1.14318
AT5TE36940	ATENSPM5	DNA/En-Spm	0.00379117	0.116721	4.94428	0.000914028	0.0728137	4.25889	0.00563568	0.333288	0.330923	0.321646	0.397	0.3355	0.3846	0.3776	0.3707	0.3615	0.9069	0.9002	0.8926	0.9006	0.8605	0.8812	0.8629	0.8579	0.8749	0.4774	0.4777	0.4695	0.4681	0.4488	0.5014	0.4762	0.476	0.4257	0.1088	0.1036	0.1054	0.1759	0.1187	0.1538	0.147	0.1151	0.1297	159.292	2.20915	247.013	157.759
AT5TE39170	ATGP1	LTR/Gypsy	0.0226251	0.124388	2.45885	0.00142325	0.100013	2.13959	0.00478473	0.372365	0.372174	0.379287	0.48055	0.3991	0.4578	0.4611	0.4677	0.4365	0.8031	0.7879	0.8095	0.8758	0.7965	0.8211	0.8255	0.8199	0.812	0.5623	0.5673	0.5686	0.6731	0.6319	0.7045	0.6668	0.6461	0.6213	0.1028	0.1058	0.1143	0.2116	0.1303	0.1756	0.1773	0.14	0.1729	3920.38	21.8706	3049.53	2092.41
AT5TE39630	ATIS112A	DNA/Harbinger	0	0.442346	1.79769e+30	0.00250939	1.47172	1.79769e+30	1.59075e-05	0.289426	0.289269	0.279594	0.32335	0.2362	0.2696	0.287	0.3195	0.3215	0.9131	0.8918	0.8233	0.9007	0.7587	0.7852	0.8473	0.8523	0.8648	0.5197	0.5166	0.5036	0.5425	0.438	0.4747	0.5407	0.5649	0.5297	0.0616	0.0704	0.0747	0.1061	0.0463	0.0627	0.0617	0.0898	0.1103	25.7404	0.220915	60.4035	34.6765
AT5TE46160	ATGP10	LTR/Gypsy	1.25385	8.44442	2.75163	0.000525611	12.0408	3.25889	1.50391e-05	0.273973	0.315103	0.31663	0.36115	0.2819	0.3825	0.3265	0.3747	0.3548	0.8829	0.9358	0.9224	0.8835	0.8396	0.8701	0.8339	0.8506	0.8814	0.4233	0.5233	0.5745	0.5216	0.3376	0.5231	0.5257	0.4653	0.51	0.0576	0.0918	0.0877	0.125	0.0857	0.1179	0.1017	0.0915	0.1236	1.4922	0	2.6996	0.762122
AT5TE46165	VANDAL20	DNA/MuDR	0.0702994	0.473452	2.75163	9.37931e-05	0.80844	3.51895	9.27533e-08	0.344606	0.388178	0.389806	0.4576	0.385	0.4516	0.4286	0.3979	0.4123	0.8897	0.903	0.9285	0.8978	0.8598	0.8768	0.8483	0.8307	0.8794	0.6485	0.7475	0.7745	0.7171	0.6556	0.7185	0.6845	0.6598	0.6748	0.1348	0.1709	0.1593	0.2749	0.1873	0.225	0.2081	0.1515	0.1966	64.1645	0	33.745	22.4826
AT5TE46175	VANDAL20	DNA/MuDR	0.18375	0.61876	1.75163	4.67789e-05	1.29619	2.81385	3.18789e-12	0.325754	0.369306	0.358931	0.4506	0.3572	0.4288	0.4027	0.4156	0.396	0.8952	0.9079	0.9128	0.9011	0.8496	0.8672	0.844	0.8506	0.8767	0.5675	0.6651	0.676	0.6689	0.5839	0.6644	0.6127	0.5975	0.5971	0.1076	0.1443	0.1232	0.2304	0.137	0.1715	0.1553	0.1275	0.1568	119.376	0.44183	86.3871	66.6857
AT5TE48720	HELITRONY1E	RC/Helitron	4.69567	48.7919	3.37724	7.79077e-09	58.7877	3.6415	8.73543e-11	0.128713	0.124088	0.118375	0.2132	0.0567	0.0734	0.0678	0.0578	0.1308	0.8333	0.625	0.6842	0.8333	0.6111	0.5	0.5714	1	0.8182	0.6429	0.4	0.4706	0.4211	0.1613	0.1154	0.0476	0.25	0.4783	0.0873	0.0961	0.0868	0.1956	0.0218	0.035	0.0345	0.0329	0.0948	4.84965	0	8.43624	5.71591
AT5TE48725	ATIS112A	DNA/Harbinger	0.313333	7.838	4.64472	6.51745e-12	7.39701	4.55657	5.71321e-12	0.193428	0.188431	0.20434	0.17685	0.1131	0.1242	0.133	0.1249	0.1619	0.8776	0.887	0.9005	0.8563	0.746	0.7177	0.7878	0.7664	0.8181	0.434	0.384	0.3835	0.372	0.2176	0.215	0.2585	0.3024	0.2949	0.0914	0.0744	0.1019	0.0732	0.0214	0.0265	0.0252	0.038	0.0542	21.6369	0	30.033	20.9584
AT5TE48740	ATLINE1_4	LINE/L1	0.0358705	0.717838	4.32279	3.49814e-08	0.505217	3.81143	1.00061e-06	0.281751	0.28233	0.290766	0.3003	0.2624	0.2926	0.2846	0.2892	0.264	0.9108	0.9119	0.9176	0.8936	0.8766	0.8735	0.8578	0.876	0.8754	0.4442	0.4328	0.4744	0.4343	0.4157	0.4464	0.4098	0.411	0.3588	0.0808	0.0751	0.0856	0.1188	0.078	0.0964	0.0922	0.0818	0.0789	121.987	0.88366	143.754	97.9327
AT5TE65370	ATCOPIA21	LTR/Copia	0.0114747	0.204239	4.15373	0.000137398	0.355063	4.94694	5.5597e-06	0.336713	0.338339	0.276144	0.45865	0.3769	0.4484	0.4325	0.4421	0.4383	0.8657	0.8385	0.7026	0.9137	0.866	0.8983	0.87	0.8781	0.8787	0.4038	0.3984	0.3096	0.5622	0.4621	0.5647	0.5215	0.5069	0.5148	0.1181	0.1222	0.092	0.2765	0.1447	0.2181	0.1865	0.1588	0.2141	98.1121	0.88366	132.955	84.9766
[truncated: 3 more columns]

## Sheet: Table S6-3
S6-3 Table. DNA methylation and 24-nt siRNA accumulation at morc6-specific up-regulated TEs.
Locus	TE name	TE family	RNA-seq				Total C methylation									CG methylation									CHG methylation									CHH methylation									24-nt siRNA reads
			WT (FPKM)	morc6 (FPKM)	log2(fold change)	p value	WT-1	suvh2/9	morc6	WT-2	nrpd1	rdr2	nrpe1	drm1/2	idn2	WT-1	suvh2/9	morc6	WT-2	nrpd1	rdr2	nrpe1	drm1/2	idn2	WT-1	suvh2/9	morc6	WT-2	nrpd1	rdr2	nrpe1	drm1/2	idn2	WT-1	suvh2/9	morc6	WT-2	nrpd1	rdr2	nrpe1	drm1/2	idn2	WT	nrpd1	nrpe1	dms3	suvh2	suvh9	suvh2/9
AT1TE43225	ROMANIAT5	LTR/Copia	0	0.0613801	1.79769e+30	0.00508085	0.289084	0.2598	0.284903	0.3408	0.2264	0.278	0.2447	0.3362	0.336	0.9239	0.9004	0.9166	0.9067	0.8553	0.8898	0.867	0.8768	0.8939	0.5115	0.4472	0.5212	0.533	0.4075	0.4626	0.4104	0.5591	0.566	0.1163	0.0923	0.1166	0.1797	0.0698	0.0974	0.0756	0.1272	0.1705	171.603	1.32549	305.392	179.48	175.561	44.703	129.854
AT1TE43880	ATMU11	DNA/MuDR	0	0.0842492	1.79769e+30	0.00404167	0.260856	0.2686	0.259589	0.31585	0.2692	0.329	0.3162	0.3008	0.2868	0.8919	0.8883	0.8775	0.8822	0.8575	0.875	0.8515	0.8502	0.8742	0.4494	0.4684	0.4835	0.4479	0.4368	0.4964	0.4641	0.4563	0.3981	0.0779	0.0868	0.0788	0.1227	0.0886	0.1032	0.1003	0.0866	0.0929	18.6525	0	22.2717	19.4341	19.0321	6.4139	11.805
AT1TE45495	ATREP2	RC/Helitron	0	0.709044	1.79769e+30	0.00508085	0.277049	0.2172	0.300403	0.3389	0.244	0.2436	0.2666	0.3415	0.3083	0.9619	0.9747	0.9375	0.8859	0.8337	0.8519	0.8258	0.8043	0.8911	0.27	0.1486	0.3291	0.2705	0.0568	0.115	0.1242	0.1625	0.1356	0.1012	0.0417	0.1424	0.1222	0.0123	0.0165	0.0085	0.014	0.0437	505.109	0.44183	36.1071	28.1985	253.243	74.0514	63.7468
AT1TE51360	ROMANIAT5	LTR/Copia	0	0.0668389	1.79769e+30	0.00404167	0.271896	0.2502	0.272197	0.3132	0.2212	0.2553	0.2399	0.2736	0.3183	0.9102	0.8963	0.9119	0.8918	0.8514	0.869	0.8352	0.8479	0.8832	0.5029	0.4627	0.5004	0.5002	0.3723	0.4174	0.3719	0.4759	0.5117	0.1181	0.094	0.1168	0.1908	0.0752	0.0962	0.0892	0.1068	0.171	119.376	1.54641	215.968	129.942	122.738	27.5992	89.193
AT1TE80815	ATREP10D	RC/Helitron	2.02067	34.387	4.08896	0.00807979	0.00137174	0.0024	0.00221239	0.00865	0	0.0049	0.0083	0	0.0077	0	0	0	0.0089	0	0.006	0.0068	0	0	0.0075	0	0.0044	0.0212	0	0.0032	0.0149	0	0.0173	0	0.0036	0.0018	0.0183	0	0.0056	0.0062	0	0.0062	0	0	0	0	0	0	0
AT2TE08225	ATGP3	LTR/Gypsy	0.010363	0.20942	4.33689	8.39841e-05	0.31863	0.3281	0.323955	0.3931	0.3548	0.4164	0.4087	0.3857	0.3619	0.848	0.8565	0.8569	0.8636	0.8145	0.8354	0.8393	0.8105	0.8344	0.6105	0.618	0.6227	0.6479	0.6364	0.695	0.6756	0.6282	0.5876	0.121	0.1287	0.1272	0.2238	0.1694	0.2122	0.204	0.1694	0.1731	117.884	1.32549	158.939	96.0274	159.637	39.0665	64.0091
AT2TE11890	ATENSPM1A	DNA/En-Spm	0	0.136167	1.79769e+30	0.00176252	0.299616	0.3238	0.323817	0.3524	0.293	0.3221	0.3406	0.3122	0.3198	0.8856	0.8882	0.8955	0.9	0.8609	0.8658	0.8476	0.848	0.8764	0.4066	0.4286	0.4437	0.4183	0.3951	0.4776	0.4357	0.4162	0.3615	0.0753	0.0882	0.0836	0.1493	0.0983	0.1171	0.1167	0.0866	0.1164	26.8596	0.220915	47.9179	31.247	33.0149	13.0222	21.5112
AT2TE15880	ATHILA6A	LTR/Gypsy	0	0.0539665	1.79769e+30	0.00121458	0.305088	0.3114	0.319133	0.48375	0.3689	0.449	0.4614	0.4475	0.4323	0.8741	0.8726	0.8775	0.8799	0.8253	0.839	0.819	0.8208	0.8496	0.5375	0.5435	0.5542	0.4962	0.4911	0.5374	0.4897	0.5117	0.4831	0.0924	0.095	0.0983	0.1651	0.1049	0.1276	0.1273	0.0897	0.1231	692.753	2.8719	964.769	638.277	689.04	198.637	516.27
AT2TE16220	HELITRON2	RC/Helitron	0	0.0550617	1.79769e+30	0.00214423	0.230174	0.2249	0.239213	0.24265	0.1949	0.2237	0.2294	0.2276	0.2153	0.883	0.8568	0.8916	0.8497	0.8111	0.799	0.8015	0.8051	0.8234	0.4329	0.4281	0.4522	0.3603	0.3152	0.3843	0.384	0.3703	0.3115	0.0562	0.0502	0.0577	0.0835	0.0462	0.0505	0.0564	0.0464	0.0548	38.0511	0.44183	60.7409	35.0576	40.7831	8.55187	23.6099
AT2TE18045	ATDNAI27T9A	DNA/MuDR	0.230401	5.14615	4.48128	0.00344744	0.383076	0.2362	0.380226	0.5857	0.0497	0.1668	0.0796	0.0701	0.3628	0.8531	0.7705	0.9014	0.9267	0.2732	0.4949	0.4202	0.8824	0.9054	0.6528	0.3274	0.5547	0.8345	0.0056	0.2209	0.0066	0.1333	0.7442	0.2976	0.1621	0.3005	0.5856	0.0221	0.0566	0.0034	0.0288	0.2524	14.922	0.220915	16.1976	12.575	22.1394	4.85902	7.08297
AT2TE26610	ATGP2N	LTR/Gypsy	0.0140161	0.611212	5.44651	0.000313713	0.363821	0.3822	0.367752	0.50885	0.421	0.4493	0.4974	0.4995	0.4668	0.8929	0.9091	0.9022	0.9298	0.8971	0.8997	0.9015	0.9086	0.9142	0.3431	0.3477	0.3475	0.4345	0.3876	0.44	0.4336	0.435	0.3727	0.0743	0.0823	0.0746	0.1456	0.0815	0.1134	0.1161	0.0899	0.1021	220.845	0.662745	306.404	198.152	234.988	89.2115	146.906
AT3TE45385	ATLINE1_6	LINE/L1	0.00536449	0.171171	4.99585	0.00101405	0.310098	0.3169	0.31589	0.39495	0.3538	0.417	0.4026	0.3759	0.3442	0.8857	0.8635	0.8848	0.8788	0.8384	0.8702	0.8501	0.8392	0.853	0.6453	0.6373	0.6422	0.6792	0.6616	0.7064	0.6784	0.6311	0.5885	0.1436	0.1526	0.1497	0.2427	0.1922	0.2335	0.2275	0.1873	0.1814	73.1177	0.220915	108.659	67.8289	74.5747	22.9346	45.3835
AT3TE51150	ATENSPM11	DNA/En-Spm	0.410598	14.5895	5.15106	0	0.22759	0.2286	0.157471	0.2518	0.1704	0.1832	0.2134	0.1995	0.1944	0.7558	0.7768	0.5449	0.8056	0.714	0.6867	0.7738	0.7652	0.7449	0.3546	0.3895	0.2375	0.3632	0.2312	0.2464	0.2898	0.2475	0.2488	0.0637	0.0483	0.0427	0.1071	0.0341	0.0482	0.0509	0.032	0.0441	20.5177	0.662745	10.4609	8.7644	12.8175	6.60826	2.62332
AT3TE51895	ROMANIAT5	LTR/Copia	0	0.471527	1.79769e+30	8.86056e-06	0.242642	0.2261	0.256508	0.2792	0.2252	0.2473	0.2277	0.2719	0.2747	0.9116	0.9047	0.9136	0.8786	0.8516	0.8751	0.8404	0.8639	0.8795	0.3938	0.3601	0.415	0.4016	0.3331	0.3238	0.2822	0.3782	0.391	0.0814	0.0619	0.0916	0.1194	0.0669	0.0744	0.0549	0.0777	0.1042	115.645	1.32549	208.881	131.085	112.639	26.8218	91.0293
AT3TE51900	ATCOPIA28	LTR/Copia	0	0.35177	1.79769e+30	0.00404167	0.265567	0.2809	0.286586	0.31485	0.2902	0.2997	0.2797	0.3589	0.314	0.9081	0.902	0.9271	0.9075	0.8836	0.892	0.8394	0.8769	0.8806	0.4859	0.5154	0.5268	0.5765	0.6142	0.5834	0.5579	0.6448	0.5951	0.0561	0.0557	0.0647	0.0859	0.0717	0.0606	0.0591	0.0615	0.0828	50.7348	0.220915	116.42	67.8289	52.8238	13.6052	54.5651
AT3TE51910	VANDAL18NA	DNA/MuDR	0	1.36151	1.79769e+30	0.000103706	0.373018	0.3176	0.361262	0.4336	0.1229	0.2661	0.2261	0.276	0.3498	0.8889	0.8384	0.8285	0.8649	0.3266	0.6667	0.6833	0.8252	0.8376	0.6202	0.5446	0.5882	0.6223	0.1202	0.3078	0.2862	0.4313	0.5137	0.1576	0.1092	0.1529	0.2481	0.061	0.0987	0.0365	0.071	0.1314	157.054	1.10458	143.754	137.182	172.843	55.1984	128.28
AT3TE51930	ATGP1	LTR/Gypsy	0	0.115964	1.79769e+30	0.000150939	0.370083	0.3785	0.389581	0.5221	0.4541	0.4983	0.5059	0.4987	0.4754	0.8813	0.8692	0.8881	0.9235	0.8719	0.884	0.8779	0.8658	0.8954	0.5585	0.5787	0.5972	0.6558	0.6312	0.6682	0.6415	0.6288	0.5812	0.0964	0.1004	0.1087	0.2186	0.1569	0.1923	0.1853	0.1442	0.1629	3774.52	25.8471	3025.91	2042.11	3176.81	1388.9	1617.8
AT3TE60425	ATHILA3	LTR/Gypsy	0	0.274006	1.79769e+30	0.00324497	0.278252	0.2693	0.281763	0.35745	0.2869	0.3403	0.3286	0.3273	0.3203	0.8644	0.8504	0.8488	0.887	0.8332	0.8186	0.8375	0.8254	0.8428	0.5108	0.4656	0.5045	0.5065	0.4875	0.5285	0.5	0.4908	0.4048	0.1332	0.1177	0.1325	0.2081	0.1413	0.1916	0.1676	0.1438	0.164	52.6	0	62.7656	40.0114	52.047	18.4643	38.5628
AT3TE60460	ATHILA6A	LTR/Gypsy	0.00277009	0.338822	6.93445	3.33665e-06	0.335669	0.3351	0.34281	0.44335	0.3686	0.4329	0.4221	0.4183	0.3994	0.8753	0.8695	0.8798	0.8896	0.8452	0.8631	0.8408	0.8448	0.8604	0.5899	0.5811	0.5975	0.6095	0.5789	0.6182	0.5927	0.6009	0.562	0.156	0.1515	0.16	0.2404	0.1651	0.2053	0.1943	0.1636	0.1833	440.945	3.53464	636.093	417.262	446.283	127.889	322.144
AT3TE70530	ATGP2N	LTR/Gypsy	0	0.158689	1.79769e+30	0.00645321	0.386516	0.3672	0.402458	0.51735	0.4384	0.4704	0.4825	0.5142	0.5017	0.9013	0.8982	0.9074	0.9236	0.8977	0.8992	0.894	0.896	0.9162	0.4653	0.4291	0.5111	0.5556	0.4569	0.4969	0.4468	0.5552	0.5255	0.1084	0.0874	0.1201	0.2126	0.1178	0.1578	0.1281	0.1569	0.176	155.562	0.220915	226.429	139.468	166.628	61.6123	104.933
AT4TE09480	VANDAL20	DNA/MuDR	0.0229273	0.128579	2.48751	0.000124695	0.326529	0.3417	0.319534	0.4424	0.3508	0.4214	0.4077	0.4183	0.373	0.8959	0.8934	0.8944	0.8997	0.8493	0.8593	0.8484	0.8695	0.869	0.5681	0.5864	0.5502	0.6517	0.578	0.6423	0.6214	0.5997	0.5462	0.1166	0.1304	0.1102	0.2295	0.1426	0.1783	0.1695	0.1412	0.158	157.427	0.662745	173.787	129.18	157.306	95.2367	217.211
AT4TE09780	ATENSPM9	DNA/En-Spm	0	0.4203	1.79769e+30	0.00828921	0.207777	0.2113	0.198243	0.234	0.2077	0.2409	0.2456	0.2213	0.2224	0.8587	0.8337	0.8194	0.7871	0.7862	0.7773	0.7675	0.7818	0.7831	0.4011	0.3944	0.3817	0.4402	0.3909	0.4692	0.458	0.4153	0.3798	0.0911	0.0965	0.0884	0.1543	0.0997	0.1268	0.1391	0.0908	0.1214	0.746099	0	3.71195	2.28637	1.16523	0.194361	0.786997
AT4TE14445	ATGP2N	LTR/Gypsy	0	0.0589076	1.79769e+30	0.00508085	0.324864	0.3356	0.326379	0.44365	0.3627	0.4317	0.4423	0.4212	0.3972	0.8916	0.8941	0.9025	0.9042	0.8612	0.8796	0.8666	0.8578	0.8768	0.3355	0.3482	0.3341	0.3416	0.3188	0.3987	0.3623	0.317	0.2931	0.0561	0.0634	0.0545	0.1086	0.0699	0.0974	0.0988	0.0709	0.0775	191.748	0.220915	279.746	168.429	192.651	78.133	124.608
AT4TE15030	ATHILA6A	LTR/Gypsy	0	0.068168	1.79769e+30	0.000416676	0.307415	0.3166	0.3136	0.4665	0.3623	0.4526	0.4673	0.4639	0.4047	0.8539	0.851	0.8581	0.8582	0.8099	0.829	0.8144	0.8274	0.8366	0.5677	0.5757	0.5658	0.5568	0.551	0.6313	0.5904	0.5717	0.4937	0.0997	0.107	0.103	0.1914	0.1283	0.1725	0.1776	0.1237	0.1325	1258.3	5.08105	1642.03	1061.64	1277.09	341.297	977.188
AT4TE17470	ATHILA6A	LTR/Gypsy	0	0.0555173	1.79769e+30	0.00145853	0.332744	0.334	0.339405	0.4967	0.3941	0.4654	0.4775	0.4696	0.4543	0.8805	0.8694	0.8792	0.875	0.8352	0.8458	0.8269	0.8352	0.8624	0.5554	0.5532	0.5586	0.5364	0.5335	0.5763	0.5349	0.562	0.5335	0.1197	0.1136	0.125	0.1935	0.1287	0.166	0.1604	0.1372	0.1601	821.828	3.09281	1153.07	721.729	827.702	233.427	625.4
AT4TE20400	ATHILA2	LTR/Gypsy	0	0.0252419	1.79769e+30	0.00508085	0.323446	0.3257	0.339997	0.42875	0.3519	0.4096	0.4051	0.4044	0.3904	0.8642	0.8689	0.8866	0.8712	0.8309	0.8443	0.8216	0.8249	0.8486	0.5846	0.5824	0.6074	0.5576	0.5306	0.5998	0.5496	0.5653	0.5157	0.1233	0.121	0.1331	0.2137	0.1403	0.1839	0.1639	0.1406	0.1667	1648.88	11.9294	2200.51	1475.85	1568.79	412.628	1142.72
AT4TE42860	ATCOPIA4	LTR/Copia	20.2902	42.3734	1.06238	6.12577e-12	0.323849	0.3539	0.33258	0.39085	0.3501	0.4124	0.4068	0.3937	0.3243	0.8831	0.9077	0.8948	0.9255	0.9123	0.9238	0.913	0.9086	0.9036	0.4581	0.538	0.476	0.4637	0.5208	0.5976	0.5828	0.4738	0.3238	0.0885	0.1059	0.0936	0.1104	0.0883	0.1257	0.1064	0.0728	0.059	36.5589	0.220915	58.7162	53.7296	35.7337	10.1068	27.2826
AT5TE36785	ATIS112A	DNA/Harbinger	0	0.0841083	1.79769e+30	0.00865969	0.270558	0.2527	0.291613	0.3293	0.2103	0.25	0.2544	0.3133	0.2942	0.9084	0.8837	0.9103	0.8851	0.8267	0.8506	0.8434	0.8511	0.8622	0.4959	0.4297	0.5099	0.5124	0.316	0.3707	0.3682	0.4188	0.4251	0.085	0.0631	0.1068	0.1588	0.04	0.0598	0.0614	0.0964	0.1027	73.8638	1.10458	72.2142	40.7735	61.7572	18.6586	33.8409
AT5TE46150	ATENSPM1	DNA/En-Spm	2.67577	32.7285	3.61252	0.00130781	0.276074	0.2839	0.219706	0.33815	0.2515	0.2328	0.283	0.2825	0.2925	0.855	0.9336	0.7359	0.8909	0.8832	0.8516	0.8522	0.8571	0.8569	0.2857	0.5714	0.275	0.3293	0.2644	0.3929	0.359	0.2083	0.3667	0.0759	0.0564	0.0212	0.0848	0.0346	0.0448	0.0435	0.026	0.0663	0.37305	0	1.3498	1.52424	0.77682	0	1.31166
AT5TE47200	ATHILA2	LTR/Gypsy	0	0.0751455	1.79769e+30	0.000171719	0.337117	0.3352	0.342703	0.44505	0.3623	0.4268	0.423	0.4284	0.4062	0.8839	0.8689	0.8818	0.8785	0.8345	0.8495	0.8343	0.8426	0.8543	0.5911	0.5863	0.6031	0.5765	0.5564	0.6041	0.568	0.56	0.5359	0.1334	0.1271	0.1376	0.2208	0.147	0.183	0.1795	0.151	0.1746	1085.2	7.73203	1499.96	1008.29	1004.04	287.265	756.304
AT5TE48710	ATREP10D	RC/Helitron	0	0.763604	1.79769e+30	0.00508085	0.211634	0.1775	0.262635	0.19695	0.1359	0.1665	0.1735	0.1386	0.1885	0.9333	0.7407	0.9055	0.8297	0.7833	0.8155	0.8388	0.7647	0.8815	0.3011	0.2218	0.3566	0.2238	0.1307	0.112	0.1983	0.0932	0.196	0.0329	0.0327	0.0518	0.06	0.0087	0.0172	0.0178	0.0331	0.0374	5.9688	0	6.74899	4.19167	6.60297	2.13797	2.36099
AT5TE49725	ATCOPIA12	LTR/Copia	0.166573	1.5545	3.22223	3.61511e-12	0.00813323	0.0084	0.00654655	0.018	0.0087	0.0259	0.0149	0.0082	0.0126	0.029	0.0314	0.0166	0.0396	0.0153	0.0554	0.0205	0.0213	0.0368	0.003	0.0028	0.004	0.0131	0.0074	0.0172	0.0128	0.0045	0.0054	0.003	0.0025	0.004	0.0177	0.007	0.0179	0.0136	0.0042	0.0062	0	0	0	0.381061	0.38841	0.194361	0.524665
AT5TE50260	ATCOPIA18A	LTR/Copia	0.093082	0.610515	2.71345	9.04548e-07	0.294447	0.3212	0.350746	0.33895	0.3985	0.3551	0.4235	0.4114	0.4003	0.8797	0.8885	0.9137	0.866	0.9026	0.8351	0.8678	0.8833	0.8987	0.5757	0.6231	0.7204	0.5629	0.8194	0.5934	0.7583	0.7812	0.751	0.1279	0.1476	0.158	0.204	0.2037	0.1872	0.2355	0.2081	0.2097	39.5433	0.220915	98.1979	59.0644	23.693	13.2165	21.5112
AT5TE55555	ATHILA7	LTR/Gypsy	0	0.031337	1.79769e+30	0.00262752	0.239324	0.2327	0.247941	0.3249	0.2438	0.2893	0.2936	0.3001	0.3215	0.8975	0.8756	0.8937	0.8876	0.8363	0.8569	0.845	0.8487	0.8649	0.2923	0.2712	0.2956	0.3528	0.262	0.3039	0.319	0.3495	0.3626	0.1026	0.0955	0.1091	0.1894	0.1116	0.1428	0.1437	0.1426	0.1825	462.955	3.97647	752.85	388.682	614.853	133.331	357.821
