# Supplementary material for: Two Components of the RNA-Directed DNA Methylation Pathway Associate with MORC6 and Silence Loci Targeted by MORC6 in Arabidopsis
Source: PLoS Genet. 2016 May 12;12(5):e1006026. doi: 10.1371/journal.pgen.1006026 (PMC4865133; doi:10.1371/journal.pgen.1006026)
Supplement: S7 Table — (XLSX) [file pgen.1006026.s022.xlsx]

## Sheet: Table S7-1
S7-1 Table. DNA methylation and 24-nt siRNA accumulation at suvh2/9-specific up-regulated genes.
Locus		Gene name	RNA-seq				Total C methylation									CG methylation									CHG methylation									CHH methylation									24-nt siRNA reads (1-Kb promoter region)
			WT (FPKM)	suvh2/9 (FPKM)	log2(fold change)	p value	WT-1	suvh2/9	morc6	WT-2	nrpd1	rdr2	nrpe1	drm1/2	idn2	WT-1	suvh2/9	morc6	WT-2	nrpd1	rdr2	nrpe1	drm1/2	idn2	WT-1	suvh2/9	morc6	WT-2	nrpd1	rdr2	nrpe1	drm1/2	idn2	WT-1	suvh2/9	morc6	WT-2	nrpd1	rdr2	nrpe1	drm1/2	idn2	WT	nrpd1	nrpe1	dms3	suvh2	suvh9	suvh2/9
AT1G02220	AT1G02220	ANAC003	1.87729	5.26056	1.48656	4.03483e-08	0.475535	0.177961	0.452	0.5113	0.0844	0.1123	0.0473	0.03	0.2939	0.7059	0.5145	0.6826	0.5352	0.1861	0.2242	0.1699	0.1025	0.3142	0.5529	0.1391	0.5356	0.6965	0.0846	0.0871	0.0013	0.0156	0.4239	0.3522	0.0554	0.3187	0.5937	0.0471	0.0654	0.003	0.0009	0.2593	336.864	1.10458	26.6585	24.3879	279.267	104.955	52.2041
AT1G02920	AT1G02920	GST11	9.51961	19.4637	1.03181	2.64041e-08	0.00332005	0.00710804	0.0037	0.00575	0.0047	0.0235	0.0092	0.0009	0.0037	0.0081	0.0094	0.004	0.0012	0.0066	0.0856	0.0109	0	0.0141	0.0024	0.0086	0.002	0.006	0.0081	0.0016	0.0108	0	0	0.0022	0.0063	0.0038	0.0039	0.0037	0.0075	0.0085	0.0013	0.001	0	0	0.33745	0	0	0	0
AT1G02980	AT1G02980	CUL2	0	0.0669873	1.79769e+30	0.00775238	0.00187166	0.00220751	0.0019	0.0061	0.0018	0.0058	0.0044	0.0117	0.005	0	0	0.0012	0.0014	0.0009	0.0077	0.0083	0.0292	0.0054	0.0029	0.0016	0.0045	0.002	0.0022	0.0062	0.0025	0.0214	0.0035	0.0023	0.0034	0.0014	0.0009	0.002	0.0052	0.0036	0.0046	0.0053	0	0	0	0.381061	0	0	0
AT1G06160	AT1G06160	ORA59	1.18013	3.58671	1.60372	3.04914e-05	0.288795	0.095702	0.3231	0.28845	0.0476	0.0509	0.0464	0.0523	0.0482	0.4328	0.4056	0.5434	0.4155	0.2097	0.1745	0.1893	0.1909	0.1805	0.4125	0.1107	0.4502	0.4868	0.0234	0.0385	0.0093	0.0179	0.0246	0.2305	0.0132	0.2428	0.3351	0.0031	0.0149	0.01	0.0026	0.0073	96.2468	0	0.33745	0	3.49569	25.2669	0.262332
AT1G07620	AT1G07620	ATOBGM	0.384427	0.833242	1.11603	0.0096561	0.00635497	0.0171215	0.0031	0.0026	0.0063	0.0113	0.0036	0.0017	0.0075	0.0027	0.0136	0.0029	0.0041	0.0085	0.001	0.0031	0	0.0043	0.0134	0.0122	0	0.0023	0.0073	0.0067	0.0052	0.003	0.0114	0.0058	0.0187	0.0037	0.0028	0.0056	0.0148	0.0034	0.002	0.0077	0	0	0	0.381061	0	0	0
AT1G09080	AT1G09080	BIP3	0.208378	0.793441	1.92892	0.000114645	0.00307977	0.00247372	0.0032	0.0055	0.0045	0.0041	0.0074	0.0009	0.004	0.0017	0	0	0.0096	0.0055	0.003	0.0055	0	0.0069	0.0022	0.0065	0.002	0.0089	0.0082	0.0044	0.0155	0	0.0034	0.0036	0.0023	0.0045	0.0079	0.0037	0.0044	0.0068	0.0013	0.0033	0	0	0	0	0	0	0
AT1G11785	AT1G11785	AT1G11785	0.885182	4.62241	2.3846	2.88937e-05	0.00466497	0.00341157	0.0032	0.01725	0.0069	0.0091	0.0128	0.0067	0.0043	0.0052	0.0032	0	0.0134	0.0036	0.0081	0.0158	0.0035	0.0039	0.0053	0.0025	0.0028	0.0429	0.004	0.0082	0.0132	0.0078	0.0032	0.0043	0.0038	0.0042	0.0302	0.0086	0.0097	0.0119	0.0075	0.0048	0	0	0	0	0	0	0
AT1G13470	AT1G13470	AT1G13470	0.137706	0.688028	2.32087	0.00066017	0.0156472	0.023304	0.0106	0.02185	0.0035	0.0277	0.0095	0.0065	0.0043	0.004	0.0066	0	0.0216	0.0047	0.003	0.0086	0	0.0039	0.0133	0.0369	0.0188	0.0363	0.0035	0.0258	0.0145	0.0084	0.0045	0.0174	0.0228	0.0107	0.0327	0.0034	0.0309	0.0087	0.0072	0.0043	0	0	1.68725	0	1.16523	0	0.262332
AT1G14880	AT1G14880	PCR1	0.655459	7.35268	3.48769	9.14824e-14	0.0018875	0.003159	0.0038	0.0088	0.0033	0.0059	0.0093	0.0037	0.0039	0.0013	0	0.0026	0.0047	0.003	0.0066	0.0056	0.0021	0.0018	0	0	0	0.0046	0.0034	0.0063	0.0078	0.0059	0.006	0.0024	0.0047	0.0048	0.0057	0.0034	0.0053	0.0125	0.0064	0.0052	0	0	0	0	0	0	0
AT1G14950	AT1G14950	AT1G14950	0	0.221892	1.79769e+30	0.00775238	0.00216841	0.00293747	0.0018	0.00555	0.0045	0.0039	0.0076	0.0036	0.0038	0.0042	0	0.002	0.0039	0.0047	0.0031	0.0058	0.0027	0.0033	0	0.0034	0.0051	0.0031	0.0036	0.0036	0.0054	0.0065	0.0037	0.0021	0.0035	0.001	0.0059	0.0046	0.0042	0.0084	0.0034	0.004	0	0.220915	0	0	0	0	0
AT1G18410	AT1G18410	AT1G18410	0.114212	0.323977	1.50418	0.00442978	0.00267221	0.00236287	0.0027	0.0122	0.0013	0.0086	0.0144	0.0023	0.0034	0.001	0.0011	0.0028	0.0132	0.0026	0.0308	0.0174	0.0052	0.0063	0.0035	0.0016	0.0029	0.0062	0.0006	0.0054	0.013	0.0016	0.0032	0.0028	0.0029	0.0026	0.0141	0.0012	0.0051	0.0142	0.0016	0.0029	0	0	0	0	0	0	0
AT1G20795	AT1G20795	AT1G20795	0.046556	0.72034	3.95164	0.000212083	0.121958	0.016695	0.1141	0.2428	0.0659	0.071	0.0729	0.0651	0.0755	0.2944	0.0558	0.2577	0.4738	0.295	0.3009	0.2867	0.2515	0.3019	0.0828	0.0022	0.0668	0.2054	0.0125	0.0085	0.0187	0.0083	0.0137	0.0676	0.0061	0.0745	0.281	0.0072	0.0061	0.0145	0.0056	0.013	54.0922	0	1.01235	1.14318	7.7682	13.2165	1.04933
AT1G21240	AT1G21240	WAK3	0.0912011	0.518144	2.50623	4.15447e-05	0.00301306	0.00525394	0.0031	0.0079	0.0055	0.0042	0.0142	0.0026	0.001	0	0.0136	0	0.0036	0.003	0.0023	0.0067	0	0	0.002	0	0	0.0032	0.0054	0.0043	0.017	0.0021	0	0.0036	0.0055	0.0043	0.0217	0.0059	0.0045	0.0149	0.0034	0.0013	0.37305	0	0	0	0.38841	0.388721	0.524665
AT1G21250	AT1G21250	WAK1	3.61055	9.03578	1.32343	1.9984e-15	0.00159337	0.00387898	0.0034	0.0055	0.0101	0.0098	0.0116	0.0031	0.0058	0	0.0097	0.0041	0.0183	0.0285	0.0116	0.0044	0.0024	0.0167	0.0026	0	0.0079	0.005	0.0055	0.0044	0.0073	0.0085	0.0054	0.0018	0.0033	0.0024	0.0075	0.0071	0.0106	0.0141	0.0022	0.0034	0	0	0	0	0	0	0
AT1G27020	AT1G27020	AT1G27020	4.23009	17.4682	2.04597	0	0.00310945	0.0119962	0.0036	0.00425	0.0006	0.0058	0.0092	0.0085	0.0076	0	0.0131	0.0037	0	0.0011	0.011	0.0068	0.003	0.0066	0	0.0152	0.0065	0.0041	0	0.0033	0	0.0094	0.005	0.0038	0.0116	0.0033	0	0.0006	0.0052	0.0103	0.0094	0.008	0	0	0.33745	0	0	0.194361	0
AT1G27565	AT1G27565	AT1G27565	0	1.44853	1.79769e+30	0.000184359	0.336006	0.246869	0.3199	0.31755	0.217	0.165	0.2336	0.2532	0.3031	0.8501	0.7009	0.866	0.8907	0.7864	0.5671	0.7005	0.8062	0.8725	0.2738	0.1831	0.2999	0.2822	0.2197	0.0999	0.205	0.1676	0.2349	0.0656	0.0401	0.0558	0.0975	0.0282	0.0184	0.0363	0.0214	0.0618	28.7248	0.220915	18.2223	15.2424	21.751	6.80262	7.60764
AT1G27730	AT1G27730	STZ	3.29529	8.45442	1.3593	2.21293e-07	0.00365556	0.00431448	0.0063	0.0064	0.004	0.007	0.0066	0.0041	0.0045	0.0023	0.0025	0.0052	0.001	0.0036	0.0037	0.0037	0.0023	0.0023	0.0038	0	0	0	0.0051	0.0091	0.0022	0	0.0017	0.0039	0.0053	0.0074	0.0031	0.004	0.0078	0.0078	0.0051	0.0055	0	0	0.33745	0	0	0	0
AT1G28000	AT1G28000	AT1G28000	0.0500754	1.13798	4.50623	1.89625e-05	0.0272354	0.0357345	0.0435	0.05055	0.0406	0.0502	0.0477	0.0373	0.0485	0.1809	0.2273	0.2094	0.2692	0.2833	0.3389	0.3109	0.2153	0.2589	0	0.0187	0.0216	0.0227	0.0023	0.0031	0.0106	0.0084	0.0091	0.0014	0.0031	0.0143	0.0179	0.0044	0.0022	0.0049	0.006	0.0131	1.86525	0	0	1.14318	0.77682	0.194361	0
AT1G30140	AT1G30140	AT1G30140	0.127174	1.38354	3.44349	8.95652e-06	0.360444	0.0626822	0.2621	0.46205	0.0798	0.0694	0.0891	0.0983	0.1674	0.7068	0.413	0.5158	0.5633	0.4308	0.3735	0.454	0.3725	0.5952	0.1176	0	0.5385	0.1607	0.0052	0.0131	0	0.0175	0.0718	0.3191	0.0088	0.2301	0.5541	0.0058	0.0021	0.0023	0.0015	0.0558	113.78	0.88366	5.39919	6.09698	52.8238	41.2045	14.1659
AT1G33850	AT1G33850	AT1G33850	0	7.50446	1.79769e+30	0.00154419	0.00260688	0.00194932	0.0028	0.006	0.0006	0.0117	0.0048	0.0035	0.002	0.0105	0	0.003	0	0.0016	0.0188	0.0045	0.0037	0	0	0.0061	0	0	0.002	0.0172	0.006	0	0.0026	0.0013	0.0019	0.0031	0.0075	0.0003	0.0104	0.0048	0.0037	0.0022	0	0	0.33745	0	0	0	0
AT1G33960	AT1G33960	AIG1	0.510243	2.50507	2.2956	1.86448e-08	0.0206469	0.0133146	0.0016	0.0003	0.0037	0.0017	0.0068	0.0009	0.0023	0.0242	0.0248	0	0	0.0058	0	0	0	0.007	0.0089	0.0198	0	0	0.0058	0.0051	0.0048	0	0	0.0214	0.0116	0.0019	0.0007	0.0033	0.0017	0.0078	0.0011	0.0017	0	0	0	0	0	0	0
AT1G34310	AT1G34310	ARF12	0	0.19527	1.79769e+30	0.00087426	0.184502	0.131683	0.1824	0.1997	0.1146	0.1424	0.1263	0.1907	0.173	0.8845	0.8694	0.892	0.8422	0.7994	0.794	0.7695	0.8687	0.8177	0.3767	0.2558	0.3207	0.3622	0.2179	0.249	0.2047	0.404	0.3778	0.0744	0.024	0.087	0.1033	0.029	0.0279	0.0244	0.0636	0.0685	7.83404	0	7.08644	6.8591	6.60297	1.55489	2.62332
AT1G35230	AT1G35230	AGP5	1.0737	2.94186	1.45414	0.00346082	0.0149451	0.0139234	0.0132	0.05365	0.024	0.0419	0.0133	0.0319	0.0225	0.0432	0.0433	0.0627	0.1853	0.1135	0.127	0.0798	0.0896	0.0638	0.0079	0.0098	0.0086	0.0206	0.0105	0.0159	0.0043	0.0109	0.0074	0.0069	0.0053	0.0055	0.0091	0.0044	0.0152	0.0018	0.0022	0.0077	0	0	0	0	0.38841	0	0
AT1G35710	AT1G35710	AT1G35710	3.16484	9.07174	1.51925	0	0.138595	0.113762	0.1306	0.50045	0.1695	0.2974	0.2364	0.2586	0.3114	0.3626	0.3689	0.3917	0.8844	0.5936	0.8331	0.7848	0.7498	0.7754	0.159	0.1013	0.1413	0.6438	0.138	0.2691	0.1263	0.1026	0.3198	0.0573	0.0094	0.0487	0.3158	0.0217	0.0408	0.0049	0.0049	0.0819	47.0043	0	11.4733	6.8591	31.0728	20.6022	6.82064
AT1G43910	AT1G43910	AT1G43910	2.65823	6.12606	1.20449	0.000139077	0.0705336	0.0340647	0.0647	0.13935	0.0608	0.0636	0.0381	0.028	0.0828	0.291	0.2318	0.3187	0.4122	0.3824	0.3541	0.2386	0.1527	0.3753	0.0977	0.0093	0.1057	0.507	0.0758	0.0944	0.0135	0.0361	0.2075	0.0285	0.005	0.0218	0.1115	0.0045	0.0059	0.0063	0.0073	0.0212	8.20709	0.44183	0	0.381061	2.71887	1.55489	0.786997
AT1G47980	AT1G47980	AT1G47980	0.389492	1.12996	1.5366	0.00355409	0.00456323	0.00261267	0.0011	0.00295	0.0085	0.0051	0.009	0.0014	0.0029	0	0.0036	0.0016	0.0043	0.0109	0.0063	0.014	0	0.002	0.0026	0	0	0.008	0.0074	0.0055	0.0099	0	0.0014	0.0061	0.0028	0.0012	0.002	0.0082	0.0048	0.0078	0.002	0.0034	0	0	0	0.762122	0	0.194361	0
AT1G48660	AT1G48660	AT1G48660	0.71046	1.499	1.07717	0.00356656	0.00608407	0.00392377	0.0045	0.00715	0.0076	0.0063	0.0058	0.0006	0.0077	0	0.0071	0	0.0034	0.0058	0	0	0	0.0071	0	0	0	0.0165	0.011	0.0103	0	0	0.0267	0.0067	0.0038	0.0052	0.0116	0.0076	0.0067	0.0065	0.0007	0.0068	0	0	0.33745	0	0.38841	0.194361	0
AT1G49860	AT1G49860	GSTF14	5.05319	10.4106	1.04279	3.41624e-06	0.147216	0.0119258	0.0852	0.08435	0.0213	0.0746	0.0197	0.0247	0.0299	0.6121	0.0554	0.4152	0.3815	0.0844	0.3794	0.022	0.1192	0.1752	0.1307	0.0054	0.0287	0.0452	0.0101	0.0265	0.0128	0	0.0025	0.0536	0.004	0.0165	0.0333	0.0102	0.0134	0.0199	0.0053	0.006	1.4922	0	0	0.381061	0.77682	0.388721	0
AT1G51790	AT1G51790	AT1G51790	0.524706	1.40183	1.41773	9.03118e-06	0.00403361	0.00782897	0.0056	0.0104	0.0034	0.0032	0.0172	0.004	0.0059	0	0.0207	0	0.0046	0.0007	0.0017	0.0087	0.0033	0.0076	0.0104	0.0055	0.0087	0.0083	0.0027	0.0017	0.0192	0.0075	0.0078	0.0033	0.0057	0.0061	0.0146	0.0043	0.004	0.0189	0.003	0.0049	2.61135	0	0	0.381061	0	0	0.262332
AT1G59920	AT1G59920	AT1G59920	0.251426	4.25491	4.08092	0.000124474	0.390401	0.273852	0.3795	0.4022	0.1844	0.2135	0.1707	0.305	0.2908	0.8961	0.8914	0.8751	0.8535	0.7919	0.7996	0.6886	0.8416	0.8299	0.5038	0.3011	0.4752	0.4935	0.1522	0.1749	0.1127	0.2398	0.2989	0.2009	0.0809	0.1963	0.2566	0.0273	0.03	0.024	0.0792	0.1227	88.0397	0	25.9836	17.5288	76.1284	18.853	12.3296
AT1G61120	AT1G61120	GES	0.0363785	0.307819	3.08092	9.02886e-05	0.00249238	0.00497822	0.0026	0.00465	0.003	0.0093	0.0084	0.0062	0.0045	0.0018	0.002	0.0021	0.005	0.0037	0.0073	0.0039	0.0065	0.0026	0.0083	0.0033	0.0092	0.0041	0.006	0.0098	0.0097	0.0055	0.0058	0.0019	0.0058	0.0017	0.0039	0.0024	0.0097	0.0093	0.0062	0.0046	0	0	0	0	0	0	0
AT1G61800	AT1G61800	GPT2	4.52512	14.7081	1.70058	0	0.00356983	0.00147565	0.0013	0.00455	0.0037	0.0071	0.0062	0.0011	0.0004	0.0068	0	0.0028	0.0058	0.0034	0.0044	0.0083	0	0	0	0	0	0.0042	0.004	0	0.0059	0	0	0.0032	0.0023	0.0009	0.0033	0.0037	0.0089	0.0056	0.0016	0.0006	0.37305	0	0.33745	0	0	0	0
AT1G65500	AT1G65500	AT1G65500	2.39014	7.97787	1.73891	1.23199e-05	0.00579598	0.0019857	0.004	0.01195	0.0058	0.0129	0.0066	0.002	0.0011	0.0105	0	0	0.0065	0.0065	0.0144	0.0033	0.004	0.0019	0.0114	0	0.0184	0.0239	0.0036	0.0087	0.0075	0	0	0.0038	0.0028	0.0032	0.0139	0.006	0.0132	0.0073	0.0017	0.0011	0	0	0	0	0	0	0
AT1G65790	AT1G65790	ARK1	0.231625	0.651607	1.49221	0.00119741	0.0268508	0.0145545	0.0248	0.0627	0.0223	0.0132	0.0222	0.0167	0.0267	0.0865	0.0716	0.0725	0.1726	0.1181	0.0539	0.1286	0.0799	0.1331	0.0117	0.0112	0.0217	0.0092	0.0072	0.0071	0.0074	0.0048	0.0119	0.0166	0.0034	0.0145	0.0733	0.007	0.0059	0.0062	0.0026	0.0084	2.2383	0	0.674899	0.381061	0	0.388721	0.262332
AT1G66920	AT1G66920	AT1G66920	1.05053	2.20069	1.06684	0.00309447	0.0023753	0.00271248	0.0102	0.00805	0.0019	0.007	0.0028	0.0057	0.0043	0.0051	0.0047	0.0041	0.0065	0.0019	0.0078	0.005	0	0.0075	0.0018	0.0069	0.012	0.0139	0.0007	0.0075	0.0024	0.0021	0.003	0.0021	0.0013	0.0108	0.0135	0.0021	0.0066	0.0024	0.0079	0.0041	0	0	0	0	0	0	0
AT1G67635	AT1G67635	AT1G67635	0	0.187389	1.79769e+30	0.00775238	0.102081	0.0847567	0.0772	0.10395	0.0781	0.1269	0.1097	0.0664	0.0994	0.3677	0.3585	0.2865	0.3602	0.3533	0.4471	0.3994	0.1677	0.3595	0.1292	0.0827	0.0958	0.0503	0.0447	0.0584	0.0971	0.0503	0.0591	0.0372	0.0166	0.0261	0.0356	0.0101	0.0194	0.0093	0.0238	0.0138	2.2383	0.662745	2.6996	2.28637	3.10728	1.16616	0
AT1G69485	AT1G69485	AT1G69485	0.279633	1.08166	1.95164	0.00517501	0.00544396	0.0107486	0.0031	0.01215	0.0058	0.0037	0.0106	0.0014	0.0091	0.0036	0.0033	0.0017	0.026	0.0058	0.0059	0.0078	0	0.0088	0.0027	0.0019	0.0009	0.039	0.0074	0.005	0.0154	0	0.0071	0.0071	0.0167	0.0043	0.0118	0.0055	0.0028	0.0104	0.0023	0.0097	0	0	0	0	0	0	0
AT1G69880	AT1G69880	ATH8	9.11384	20.3604	1.15963	3.77638e-08	0.00189215	0.000518135	0.0209	0.0057	0.004	0.0097	0.0028	0.0059	0.0043	0.0036	0.0039	0.0045	0.0016	0.0058	0.0035	0.0075	0.0081	0.0043	0.0042	0	0.0167	0.0062	0.0084	0.0105	0.0043	0.0065	0.0036	0.0012	0	0.0247	0.0089	0.003	0.01	0.0016	0.0053	0.0042	0	0	0	0	0	0	0
AT1G72910	AT1G72910	AT1G72910	2.66077	9.47354	1.83206	6.66134e-16	0.011332	0.00798526	0.011	0.02365	0.0186	0.0196	0.0282	0.0405	0.0186	0.0642	0.0457	0.0695	0.1069	0.1002	0.0665	0.1311	0.2442	0.1434	0.0157	0.0024	0.0112	0.0243	0.0127	0.0177	0.0104	0.0015	0.0019	0.0035	0.0049	0.004	0.0184	0.0091	0.0116	0.0143	0.001	0.0019	0.37305	0	0	0	0	0	0
AT1G72920	AT1G72920	AT1G72920	4.01934	9.03281	1.16822	4.99571e-07	0.00379327	0.00186306	0.0043	0.00725	0.0039	0.0035	0.0043	0.0063	0.0065	0	0.0087	0.0025	0.0072	0.0021	0.0029	0.0119	0.008	0.0041	0	0.0053	0.0056	0.0068	0.0037	0	0.0073	0.0031	0.0075	0.0052	0	0.0043	0.0147	0.0044	0.0047	0.002	0.0066	0.0066	0	0	0	0.381061	0	0	0.262332
AT1G73805	AT1G73805	AT1G73805	0.577309	1.33987	1.21468	0.00227242	0.00473244	0.00170823	0.003	0.00175	0.0028	0.0097	0.0024	0.0103	0.0089	0.0033	0.0048	0.0024	0.0016	0.0026	0.0093	0.0022	0.0093	0.0083	0	0.0029	0.0025	0.0025	0.003	0.0045	0.0016	0	0.0084	0.006	0.0005	0.0033	0.0016	0.0029	0.0109	0.0027	0.0123	0.0092	0	0	0	0	0	0	0
AT2G03020	AT2G03020	AT2G03020	0.564572	2.20684	1.96676	1.79431e-05	0.0213358	0.00428776	0.0241	0.031	0.0103	0.0136	0.0049	0.0041	0.0272	0.0505	0.0067	0.1212	0.1	0.0488	0.0141	0.0091	0.0154	0.1066	0.0383	0	0.0219	0.0622	0.0032	0.014	0.0068	0	0.0228	0.0131	0.0044	0.0068	0.0102	0.0039	0.0134	0.0035	0.0023	0.0079	15.6681	0	3.3745	0	1.16523	1.36052	0.262332
AT2G03821	AT2G03821	AT2G03821	0.140075	1.35457	3.27357	0.000129889	0.109516	0.115847	0.1056	0.14265	0.1145	0.0966	0.0824	0.1081	0.0812	0.428	0.4628	0.4261	0.6421	0.5248	0.3936	0.389	0.4296	0.3385	0.0588	0.0769	0.0591	0.0825	0.0317	0.0433	0.0378	0.0225	0.0371	0.0157	0.0101	0.0071	0.0249	0.0096	0.0152	0.0037	0.0066	0.0096	4.10355	0	2.36215	0.381061	2.71887	0.971803	0.786997
AT2G04495	AT2G04495	AT2G04495	0.0332604	0.546788	4.0391	0.00676865	0.00353253	0.00407013	0.0038	0.0063	0.0031	0.0048	0.0066	0.0052	0.0048	0.0015	0.0015	0.0015	0.0046	0.0008	0.0042	0.0033	0.0087	0.0048	0	0	0	0.0073	0.0035	0.0038	0.0043	0	0.0078	0.0041	0.0049	0.0045	0.0105	0.0037	0.005	0.0077	0.0046	0.0047	0.37305	0	0.33745	0	0	0.194361	0
AT2G10535	AT2G10535	LCR29	0	2.3642	1.79769e+30	0.00775238	0.0520984	0.0722892	0.0521	0.09225	0.0385	0.0369	0.0419	0.0294	0.0741	0.5435	0.7021	0.6296	0.6846	0.516	0.3356	0.5497	0.3571	0.6092	0.0588	0.0645	0.1389	0.1154	0.0074	0.0583	0.0079	0.0115	0.0511	0.0121	0.0266	0.0061	0.0724	0.0049	0.0061	0.0097	0.0128	0.0299	10.4454	0	1.01235	1.14318	0.77682	0.777443	1.31166
AT2G13680	AT2G13680	CALS5	0.107103	0.269288	1.33015	0.00286734	0.00332779	0.00351288	0.0049	0.00955	0.0033	0.0089	0.0115	0.0035	0.0019	0	0	0	0.0051	0.0156	0.0048	0.0068	0.0022	0	0	0.0116	0.0095	0.0172	0.0013	0.005	0.0189	0	0.003	0.0047	0.0032	0.0053	0.0107	0.0018	0.0102	0.0111	0.0041	0.002	0	0	0	0	0	0	0
AT2G14290	AT2G14290	AT2G14290	0	0.137679	1.79769e+30	0.00775238	0.0221794	0.00456853	0.002	0.01155	0.0037	0.005	0.0109	0.0035	0.0043	0.0778	0.0026	0.0049	0.014	0.0023	0.0075	0.0049	0.003	0.0046	0.0047	0	0	0.0249	0.0023	0.0059	0.0106	0.0063	0	0.0077	0.0057	0.0014	0.0113	0.0043	0.0042	0.0128	0.0031	0.005	0	0	0.33745	0	0	0	0
AT2G17740	AT2G17740	AT2G17740	0.225183	1.39989	2.63614	3.31741e-05	0.135811	0.0983078	0.124	0.1085	0.0442	0.0753	0.0519	0.0708	0.0552	0.5238	0.4724	0.4937	0.3309	0.2526	0.3554	0.2638	0.3217	0.2807	0.2339	0.1675	0.2367	0.2785	0	0.0318	0.0034	0.0507	0.0405	0.0313	0.0038	0.0275	0.0617	0.0023	0.0138	0.0023	0.0113	0.004	36.9319	0	4.38685	3.04849	8.93343	8.16315	2.36099
AT2G18660	AT2G18660	PNP-A	0.468964	1.36051	1.5366	0.00882458	0.0337838	0.00352113	0.0142	0.10455	0.0058	0.0087	0.0021	0.0048	0.0033	0.0212	0	0.0245	0.0192	0.0035	0.0095	0	0.0149	0	0.0087	0	0.0065	0.048	0.0071	0.0053	0	0.0161	0	0.0378	0.0044	0.0136	0.1888	0.006	0.0089	0.0026	0.0022	0.0042	4.4766	0	0	0.381061	0.77682	0.583082	0.262332
AT2G21650	AT2G21650	MEE3	1.2557	3.75857	1.58169	0.00066686	0.00599937	0.00662061	0.006	0.00615	0.0071	0.0077	0.0133	0.0022	0.0055	0.0444	0.058	0.0389	0.0034	0.0388	0.0114	0.0413	0.0111	0.0186	0.006	0.0062	0	0	0	0.0073	0.0124	0.0034	0.0026	0.0017	0.0015	0.0035	0.0049	0.0048	0.0074	0.0105	0.0006	0.0043	0	0	0	0	0	0	0
AT2G23240	AT2G23240	AT2G23240	0	5.25427	1.79769e+30	1.14647e-06	0.381461	0.294668	0.3929	0.5151	0.2146	0.3322	0.1029	0.0638	0.3457	0.8084	0.7975	0.8448	0.7353	0.5711	0.6234	0.4968	0.3299	0.6158	0.37	0.1921	0.3682	0.5972	0.1857	0.3034	0.0226	0.0183	0.3712	0.2017	0.1136	0.1729	0.5633	0.1417	0.2795	0.0134	0.0087	0.2828	565.916	1.10458	64.7903	49.1569	472.307	169.288	97.3253
AT2G24850	AT2G24850	TAT3	0.306813	2.65381	3.11263	2.91034e-12	0.00280636	0.00373134	0.0037	0.0099	0.0068	0.0113	0.0051	0.0024	0.007	0	0	0	0.0117	0.003	0.0087	0.0011	0	0.0056	0	0	0.0069	0.0113	0	0.0153	0.004	0.0112	0.0075	0.0037	0.005	0.0041	0.0165	0.0086	0.0114	0.0062	0.0027	0.0073	0	0	0	0	0	0.194361	0
AT2G25330	AT2G25330	AT2G25330	0	0.353392	1.79769e+30	2.32174e-05	0.00199442	0.00353732	0.0033	0.0115	0.0055	0.0119	0.0175	0.0013	0.006	0	0.0017	0.0014	0.0114	0.008	0.0137	0.018	0.0016	0.0077	0	0	0	0.0034	0.0033	0.0099	0.0134	0.0016	0.0043	0.0029	0.0046	0.0043	0.0105	0.0052	0.0117	0.0182	0.0011	0.0057	0	0	0.33745	0	0.38841	0	0
AT2G25470	AT2G25470	AtRLP21	0.0658872	0.227555	1.78814	0.00767352	0.00649976	0.00770156	0.0022	0.01645	0.0067	0.0146	0.0054	0.0064	0.0069	0.0097	0.0135	0	0.017	0.0063	0.0133	0.002	0.0072	0.0074	0.0107	0.0079	0.0053	0.0248	0.0067	0.014	0.0038	0.0129	0.0027	0.0058	0.0072	0.002	0.02	0.0067	0.0146	0.0059	0.006	0.0074	0	0	0.33745	0	0	0	0
AT2G26010	AT2G26010	PDF1.3	0.75832	8.39247	3.46822	5.08984e-10	0.0151391	0.0216282	0.0109	0.034	0.0343	0.0346	0.0317	0.0181	0.0219	0.0665	0.0996	0.0458	0.1139	0.1639	0.1255	0.0696	0.0777	0.0768	0.0071	0.0124	0.0067	0.0126	0.0106	0.0089	0.0214	0.006	0.0079	0.0046	0.0035	0.0029	0.0211	0.01	0.0172	0.0248	0.0035	0.0112	0	0	0	0	0	0	0
AT2G26440	AT2G26440	AT2G26440	2.8306	7.06497	1.31957	4.25246e-10	0.0614623	0.0464305	0.0379	0.07475	0.0628	0.1123	0.0863	0.0351	0.0697	0.2067	0.2259	0.1649	0.3431	0.2932	0.4133	0.3087	0.1633	0.3055	0.0186	0.0023	0.0142	0.0098	0	0.0125	0.0207	0	0.0026	0.0268	0.005	0.0078	0.0117	0.0029	0.0054	0.0123	0.0033	0.0048	1.86525	0	0	1.14318	0	0.388721	1.04933
AT2G27380	AT2G27380	ATEPR1	0.364947	2.9258	3.00307	4.44089e-16	0.00348837	0.0028911	0.0122	0.00365	0.0029	0.0073	0.0113	0.0062	0.0052	0	0	0.0105	0.0065	0.0023	0.0085	0.008	0.0029	0.0024	0.0018	0.0041	0.0083	0.0061	0.0026	0.0061	0.0078	0.0051	0.0075	0.0044	0.0031	0.0132	0.0057	0.003	0.0071	0.0129	0.0072	0.0052	0	0	0	0	0.38841	0	0
AT2G29350	AT2G29350	SAG13	0.702574	2.91801	2.05426	1.91703e-06	0.00308234	0.00415282	0.0015	0.01065	0.0028	0.0114	0.0063	0.0042	0.0031	0.0102	0	0.003	0.0172	0.0019	0.0156	0.0017	0	0.0023	0	0.0067	0.003	0.0067	0.0023	0.004	0.002	0	0.0013	0.0024	0.0045	0.001	0.0158	0.003	0.0118	0.0078	0.0058	0.0036	1.11915	0	0.674899	0	0	0	0
AT2G32680	AT2G32680	AtRLP23	0.250481	1.50717	2.58907	5.16012e-10	0.00126646	0.00886045	0.0021	0.007	0.0058	0.0137	0.0092	0.0037	0.0034	0	0.008	0.0015	0.0203	0.0043	0.0171	0.006	0.0041	0.0066	0.0022	0.0067	0.0038	0.0084	0.0076	0.0096	0.0087	0.0077	0.0021	0.0014	0.0094	0.0019	0.0109	0.0059	0.0135	0.0101	0.0027	0.0029	0	0	0.33745	0	0	0	0
AT2G33175	AT2G33175	AT2G33175	0.616809	15.8066	4.67956	0	0.318561	0.269495	0.3944	0.4126	0.1991	0.2677	0.2564	0.3228	0.3288	0.7799	0.7757	0.8639	0.817	0.6591	0.7065	0.7289	0.7961	0.7652	0.4229	0.147	0.491	0.4411	0.1041	0.1425	0.0687	0.1336	0.2801	0.0961	0.0185	0.1179	0.2267	0.0098	0.0268	0.0076	0.0156	0.0792	133.552	7.95294	13.1605	8.7644	65.6413	46.4522	8.1323
AT2G40330	AT2G40330	PYL6	0.678542	1.69512	1.32087	0.00357075	0.00403633	0.00138504	0.0071	0.0079	0.0043	0.0048	0.0129	0.0007	0.0012	0	0	0.0075	0.0043	0.0036	0.0067	0.0045	0.0023	0.0011	0.0049	0	0.0077	0.008	0.0009	0.004	0.0085	0	0.0012	0.0047	0.0019	0.0069	0.0182	0.0051	0.0046	0.0155	0.0005	0.0013	0	0	0	0	0	0	0
AT2G43620	AT2G43620	AT2G43620	1.0901	5.09987	2.226	7.33566e-10	0.00126236	0.00208203	0.0034	0.00875	0.0041	0.01	0.0109	0.0075	0.0049	0	0.0011	0.0011	0.0091	0.0016	0.0042	0.0083	0.012	0.0055	0	0.0017	0	0.0127	0.0036	0.0125	0.0089	0.0036	0.0048	0.0018	0.0024	0.0047	0.0121	0.0046	0.011	0.0118	0.0073	0.0047	0	0	0	0.381061	0	0	0
AT3G01345	AT3G01345	AT3G01345	0.487435	41.7328	6.41983	0	0.0107066	0.0037594	0.0031	0.00955	0.0072	0.0296	0.0159	0.0027	0.0065	0.0345	0.0037	0.0013	0.0104	0.0037	0.0792	0.0175	0.0024	0.0092	0.0039	0.0031	0.0023	0.0102	0.0026	0.0205	0.0213	0.0022	0.0038	0.0068	0.004	0.0038	0.0112	0.0041	0.02	0.0141	0.0026	0.0066	0	0	0.33745	0	0	0.194361	0
AT3G13010	AT3G13010	AT3G13010	0	0.0938728	1.79769e+30	0.00775238	0.0574639	0.0353423	0.0769	0.0732	0.0554	0.0636	0.0379	0.0717	0.0446	0.3325	0.1765	0.3454	0.306	0.3653	0.3473	0.2337	0.4077	0.2656	0.0606	0.0082	0.059	0.0532	0.0377	0.0196	0.0071	0.0258	0.0202	0.015	0.017	0.0409	0.0343	0.0073	0.0141	0.0053	0.0016	0.0077	17.5333	0.220915	0	1.52424	4.66092	8.35751	2.09866
AT3G14210	AT3G16530	ESM1	545.169	1532.28	1.4909	0	0.2723	0.0224719	0.1359	0.2037	0.0515	0.0627	0.0851	0.1111	0.0833	0.8182	0.1176	0.4	0.5055	0.202	0.2321	0.4066	0.5079	0.307	0.7273	0	0.2105							0.1361	0	0.0786	0.1013	0.0109	0.0169	0	0	0.0217	102.962	0.662745	25.3087	17.5288	17.4785	24.1007	5.24665
AT3G16530	AT3G21500	AT3G16530	8.51042	21.2006	1.3168	6.28386e-14	0.00941963	0.0026534	0.0074	0.0085	0.0082	0.0021	0.008	0.0064	0.0065	0.0031	0	0.0066	0.0078	0.0019	0.0037	0.0072	0	0.0061	0.0049	0	0.0046	0.0426	0.0058	0	0	0.016	0.0046	0.0114	0.0037	0.0078	0.011	0.0101	0.0019	0.0089	0.0075	0.0068	0	0	0	0	0	0	0
AT3G21500	AT3G22231	DXPS1	0.0606943	0.305227	2.33025	0.00538441	0.00387597	0.00189897	0.0006	0.0045	0.0036	0.0081	0.011	0.0015	0.0023	0	0.0031	0	0.0051	0.0039	0.0111	0.0081	0	0.001	0	0	0	0	0.0039	0.0066	0.0091	0.0111	0.0032	0.0048	0.0019	0.0007	0.0071	0.0035	0.0077	0.0117	0.0012	0.0025	0	0	0	0	0	0	0
AT3G22231	AT3G22235	PCC1	5.32052	16.4088	1.62483	1.50407e-08	0	0.00258398	0.0024	0.02475	0.0096	0.0077	0.0014	0.0022	0.0129	0	0	0	0.1014	0.006	0	0	0	0.0061	0	0	0	0.0455	0.005	0	0	0	0.0212	0	0.0036	0.0033	0.0394	0.0111	0.0105	0.0018	0.004	0.0123	3.35745	0.44183	13.498	6.47804	1.94205	1.74925	2.36099
AT3G22235	AT3G26742	AT3G22235	2.24263	7.37717	1.71788	0.00395592	0.031746	0.0380577	0.0111	0.01905	0.0064	0.0064	0.0156	0.0131	0.0172	0.0843	0.1667	0.0105	0.031	0	0.0053	0.058	0.0153	0.017	0	0	0	0.0303	0	0.0161	0	0	0	0.0204	0.007	0.0122	0.012	0.0073	0.0061	0.0106	0.0124	0.018	8.20709	0	3.3745	1.14318	4.27251	1.16616	1.31166
AT3G26742	AT3G28510	AT3G26742	0.990051	2.56587	1.37387	0.00198467	0.151429	0.00163666	0.0695	0.17295	0.0708	0.071	0.0922	0.1129	0.158	0.4911	0	0.3433	0.5777	0.3279	0.3116	0.4043	0.4985	0.6365	0.0769	0	0.0323	0.1053	0.0033	0.0184	0.0065	0	0.0921	0.0869	0.0021	0.0097	0.0537	0.0046	0.0079	0.0027	0.0009	0.0195	7.08794	0	3.3745	1.9053	3.10728	1.16616	0
AT3G28510	AT3G28899	AT3G28510	0.0598918	0.376464	2.65208	0.000950664	0.0343373	0.0360333	0.0414	0.04045	0.0382	0.0435	0.0482	0.0358	0.0429	0.0903	0.1484	0.1604	0.1721	0.1746	0.2041	0.1802	0.1599	0.1796	0.0245	0.0082	0.0116	0.0307	0.0126	0.0075	0.014	0	0.0048	0.0189	0.0022	0.0073	0.011	0.0036	0.0021	0.0125	0.0008	0.0049	5.59575	0	1.68725	1.14318	1.55364	3.88721	0.524665
AT3G28899	AT3G29410	AT3G28899	1.07312	91.3212	6.41107	9.64786e-06	0.385727	0.179931	0.4375	0.4362	0.148	0.1773	0.137	0.2	0.2679	0.9078	0.7912	0.9536	0.9068	0.6903	0.7464	0.6191	0.75	0.8668	0.5332	0.1394	0.5865	0.6081	0.1017	0.1169	0.0269	0.0821	0.2896	0.23	0.0292	0.256	0.3335	0.0174	0.0189	0.0038	0.0043	0.0818	284.264	0.88366	18.2223	14.0993	145.654	49.3676	32.0045
AT3G29410	AT3G29430	AT3G29410	1.39524	5.47481	1.9723	8.88178e-16	0.0598194	0.0168472	0.0564	0.0709	0.0343	0.0348	0.0452	0.0405	0.036	0.4444	0.1299	0.5429	0.5538	0.3289	0.3304	0.4038	0.3406	0.3559	0.0213	0.0097	0.082	0.0131	0.0058	0.003	0.0127	0.0068	0	0.0264	0.0046	0.0078	0.0165	0.0067	0.0029	0.0085	0.0087	0.0027	2.9844	1.32549	0.33745	0.381061	1.55364	0.971803	0
AT3G29430	AT3G44260	AT3G29430	0.868433	1.82658	1.07266	0.00518804	0.00344274	0.00477669	0.0047	0.0117	0.0025	0.0025	0.0144	0.0037	0.0058	0.0029	0.0091	0.0054	0.0142	0.0014	0.0025	0.024	0.0053	0.0056	0.0056	0.0072	0.0053	0.0149	0.0032	0.0012	0.017	0.003	0.0046	0.003	0.0038	0.0045	0.0179	0.0025	0.0028	0.0127	0.0036	0.0061	0.37305	0	0	0	0.38841	0	0.262332
AT3G44260	AT3G44700	AT3G44260	8.56176	22.315	1.38204	7.99361e-15	0.00567261	0.00247117	0.01	0.01345	0.0097	0.0131	0.0083	0.004	0.0091	0.0131	0	0.0078	0.0173	0.038	0.021	0.0182	0.0096	0.0129	0.0045	0	0	0.006	0.0018	0.0032	0.0018	0	0.0052	0.0031	0.0037	0.0122	0.0204	0.0037	0.0113	0.0051	0.0018	0.0082	0	0	0	0.381061	0	0	0.524665
AT3G44700	AT3G46090	AT3G44700	0.108581	0.656261	2.5955	0.00125929	0.0289668	0.00444141	0.0177	0.13645	0.0035	0.0036	0.0025	0.0007	0.0055	0.051	0.0121	0.0259	0.4156	0.0027	0.0026	0.0014	0.0021	0.005	0.0614	0	0.0454	0.3774	0	0.0076	0.0049	0	0.0048	0.0168	0.0034	0.0105	0.0897	0.0041	0.0032	0.0023	0.0005	0.0057	29.0979	0	0	0	0	15.7432	0
AT3G46090	AT3G47030	ZAT7	0.227524	1.10012	2.27357	0.00548688	0.0010005	0.00927536	0.0038	0.00765	0.0053	0.0056	0.0118	0.0028	0.002	0	0.0066	0.0056	0.0118	0.0064	0.0046	0.008	0.0015	0.0007	0	0	0.0056	0.0055	0.0049	0.0031	0.0133	0.007	0	0.0014	0.011	0.003	0.0093	0.005	0.0062	0.0127	0.0026	0.0026	0.37305	2.65098	0.33745	0	0.77682	0	0
AT3G47030	AT3G47480	AT3G47030	0.380797	1.4536	1.93253	3.67222e-05	0.308986	0.193767	0.316	0.3975	0.1869	0.2193	0.1926	0.3189	0.2919	0.8384	0.7355	0.8496	0.8463	0.8013	0.7772	0.7931	0.8576	0.8223	0.3989	0.2073	0.3528	0.5082	0.1669	0.2018	0.0775	0.125	0.3254	0.138	0.0301	0.1365	0.3006	0.0286	0.0467	0.013	0.0176	0.0974	46.2582	0	1.3498	4.57273	27.5771	26.2387	10.231
AT3G47480	AT3G48131	AT3G47480	2.38878	5.59272	1.22728	0.00145304	0.0054816	0.00334448	0.0026	0.00685	0.0095	0.0077	0.0037	0.0113	0.0013	0	0.0147	0	0.0049	0.0076	0.005	0	0	0.002	0	0	0	0	0.0078	0.0092	0	0.0106	0	0.0066	0.002	0.003	0.0052	0.0098	0.0079	0.0044	0.0131	0.0013	0.37305	5.74379	0	0	0.77682	0	0
AT3G48131	AT3G49620	AT3G48131	0	61.1507	1.79769e+30	0.000509243	0.400566	0.23442	0.3543	0.4568	0.1037	0.1758	0.0363	0.2706	0.4249	0.9027	0.8195	0.9081	0.9193	0.4051	0.5307	0.114	0.7569	0.9164	0.5211	0.2824	0.4891	0.5857	0.1092	0.175	0.0278	0.3917	0.6028	0.2496	0.0635	0.1768	0.3235	0.0089	0.0287	0.0104	0.0486	0.2282	151.831	0.88366	9.11114	49.5379	172.454	68.0262	29.3812
AT3G49620	AT3G50800	DIN11	0.802198	1.74545	1.12157	0.00477368	0.00357241	0.00328456	0.0048	0.0084	0.0048	0.0014	0.011	0.0061	0.0077	0.0054	0.0042	0.0018	0.01	0.0074	0.0029	0.006	0.004	0.0086	0	0.0016	0.0072	0.0121	0.0056	0	0.0083	0.0034	0.0073	0.0041	0.0036	0.0048	0.0125	0.0042	0.0014	0.0125	0.0076	0.0076	0	0	0	0	0.77682	0	0
AT3G50800	AT3G55500	AT3G50800	5.33149	11.0824	1.05566	5.06205e-05	0.00285091	0.0025992	0.0026	0.01015	0.0058	0.0058	0.0067	0.001	0.0069	0.0015	0.003	0.0016	0.0083	0.0074	0.003	0.0046	0.0009	0.0061	0	0.0032	0.0032	0.0101	0.0098	0.0053	0.0056	0	0.0056	0.0038	0.0024	0.0028	0.0086	0.0046	0.007	0.0076	0.0012	0.0074	0	0	0	0.381061	0	0	0
AT3G55500	AT3G56710	EXPA16	1.55072	3.73584	1.2685	0.000109353	0.00338887	0.0077766	0.0039	0.0154	0.0048	0.0046	0.0031	0.0025	0.0059	0.0017	0.0086	0.0022	0.0096	0.0045	0.0053	0.0026	0.0011	0.0055	0.0041	0.008	0	0.0161	0.0055	0.0045	0.0024	0.0036	0.0055	0.0036	0.0075	0.0051	0.023	0.0048	0.0045	0.0034	0.0028	0.0061	0	0	0	0	0	0.194361	0
AT3G56710	AT3G57240	SIB1	3.9254	9.18013	1.22567	3.84341e-06	0.246889	0.155314	0.2459	0.2103	0.0638	0.0739	0.0638	0.0438	0.0883	0.4091	0.3779	0.3837	0.294	0.2009	0.1873	0.1709	0.1029	0.1863	0.4152	0.2276	0.3978	0.4068	0.0113	0.0252	0.0035	0.0208	0.1093	0.1382	0.0326	0.1498	0.213	0.0078	0.0135	0.0085	0.0058	0.0252	117.511	0.220915	7.08644	4.19167	38.4526	31.8751	17.3139
AT3G57240	AT3G57260	BG3	0.215016	0.785505	1.86918	0.002282	0.00458231	0.00968927	0.0044	0.00825	0.0045	0.0131	0.0075	0.0054	0.0039	0.0105	0.011	0.0077	0.0293	0.0057	0.0131	0.0068	0.002	0.0039	0.0042	0	0.0035	0.0125	0.0031	0.0178	0.0101	0.0097	0.0037	0.0039	0.0106	0.004	0.0108	0.0044	0.0125	0.0072	0.0055	0.004	0	0	0	0	0	0	0
AT3G57260	AT4G01820	BGL2	2.88511	14.1315	2.29221	0	0.00398605	0.00478604	0.0033	0.006	0.0045	0.0065	0.013	0.0054	0.0061	0.0063	0.0036	0	0.0061	0.0024	0.0033	0.0075	0.0074	0.0047	0.0031	0.0063	0.0074	0.0074	0.007	0.0139	0.016	0.0026	0.0072	0.0036	0.0049	0.0036	0.0071	0.0047	0.0063	0.0141	0.0051	0.0063	0	0	0	0	0	0	0
AT4G01820	AT4G01830	MDR3	0.0281237	0.135983	2.27357	0.00548688	0.0313559	0.016647	0.0104	0.03535	0.055	0.0692	0.0447	0.0547	0.0593	0.0969	0.0481	0.0255	0.0756	0.1637	0.1727	0.0984	0.122	0.1389	0.0017	0.0009	0.0019	0.0151	0.0097	0.0184	0.0177	0	0.0111	0.0033	0.0029	0.0042	0.0191	0.0064	0.0155	0.0201	0.0071	0.0142	0	0	0.33745	1.14318	0.38841	0	0
AT4G01830	AT4G03450	PGP5	0.154547	0.427978	1.46949	0.00145492	0.00133779	0.00309837	0.0032	0.00345	0.0055	0.0144	0.0139	0.0015	0.004	0	0.002	0.0032	0	0.0076	0.0236	0.0332	0.0054	0.0031	0	0	0.008	0.005	0.0017	0.0224	0.01	0	0.0017	0.0018	0.0037	0.0027	0.0076	0.0055	0.0112	0.0105	0.0007	0.0045	0	0	0	0	0	0	0
AT4G03450	AT4G04540	AT4G03450	0.0761194	0.343514	2.17403	0.00157265	0.00727008	0.00456781	0.0159	0.01965	0.0032	0.008	0.0073	0.0229	0.0167	0.0171	0.0149	0.032	0.0571	0.0074	0.0093	0.0062	0.1209	0.0468	0.0208	0.0084	0.0403	0.0255	0.0037	0.012	0.0062	0	0.018	0.003	0.0019	0.0084	0.0191	0.0023	0.007	0.0077	0.0044	0.0104	2.61135	0	0	0.381061	0.38841	0.583082	0
AT4G04540	AT4G11460	CRK39	0	0.200191	1.79769e+30	0.000509243	0.0614645	0.0556872	0.0826	0.07035	0.0501	0.0607	0.0539	0.0372	0.0467	0.2166	0.2801	0.2411	0.3487	0.2591	0.3001	0.2801	0.178	0.2237	0.0515	0	0.0588	0.0867	0.0111	0.0067	0.0071	0	0.0108	0.0257	0.0008	0.0426	0.0361	0.0044	0.0097	0.0058	0.0023	0.0087	2.2383	0	4.0494	1.14318	2.71887	1.16616	0.524665
AT4G11460	AT4G12170	CRK30	0.141977	1.19823	3.07717	6.24483e-09	0.00250337	0.0127059	0.008	0.0136	0.0038	0.0106	0.0055	0.005	0.0051	0.0041	0.0044	0.0498	0.0182	0.0033	0.008	0.0073	0.0056	0.0036	0.0018	0.0229	0.0012	0.0055	0.003	0.0093	0.0044	0.0039	0.005	0.0025	0.011	0.0041	0.0091	0.0041	0.011	0.0056	0.0052	0.0054	0	0	0.33745	0	0	0	0
AT4G12170	AT4G14400	AT4G12170	0	0.8906	1.79769e+30	0.00389695	0.00160578	0.00322878	0.0073	0.04035	0.0067	0.0091	0.0092	0.0072	0.004	0.0019	0.0051	0.0108	0.0902	0.0113	0.007	0.0089	0	0.0018	0	0.0067	0.0046	0.0136	0.0023	0.0074	0.0063	0.0046	0.003	0.0017	0.0025	0.0066	0.0482	0.0063	0.0098	0.0097	0.0094	0.0046	0	0	0	0	0	0	0
AT4G14400	AT4G16540	ACD6	6.49808	14.5962	1.16751	1.77636e-15	0.00151561	0.00165017	0.0036	0.01595	0.0075	0.0089	0.0029	0.0018	0.0075	0	0.0031	0	0.019	0.0046	0.0077	0.0058	0	0.0078	0	0	0.0021	0.0142	0.0092	0.0088	0.004	0.0025	0.0065	0.0021	0.0018	0.0044	0.0213	0.0076	0.0091	0.0022	0.0019	0.0076	0	0	0	0	0	0	0
AT4G16540	AT4G18250	AT4G16540	1.08955	11.3984	3.38703	2.22045e-16	0.234148	0.102564	0.227	0.36385	0.0694	0.1707	0.2062	0.1406	0.2042	0.5766	0.4246	0.5756	0.6839	0.2522	0.4953	0.638	0.4949	0.5763	0.2	0.03	0.2214	0.348	0.0077	0.0292	0.0171	0.0202	0.0815	0.1226	0.0187	0.1031	0.3008	0.0089	0.0392	0.0092	0.0017	0.0547	42.9007	2.20915	10.7984	11.4318	28.3539	16.715	8.65697
AT4G18250	AT4G22470	AT4G18250	0.166312	0.44228	1.41107	0.00674324	0.00465357	0.00347464	0.0067	0.00085	0.0035	0.0046	0.0022	0.0035	0.0018	0.0104	0	0	0.0076	0.0065	0.0046	0.0018	0.0041	0.0016	0	0	0	0.0031	0.0016	0.0095	0	0.0051	0.0021	0.0045	0.0042	0.0083	0.0005	0.0032	0.0039	0.0026	0.0032	0.0018	0.37305	0	1.01235	0	0	0	0
AT4G22470	AT4G23140	AT4G22470	2.15825	7.45395	1.78814	2.01772e-12	0.00324594	0.00319149	0.0102	0.0068	0.0023	0.0114	0.0055	0.002	0.0052	0.0053	0.0038	0.0109	0.0132	0.0031	0.011	0.0019	0.0035	0.0055	0.0043	0.0051	0.0101	0.0065	0.0025	0.0069	0.0083	0.0075	0.0028	0.0023	0.0028	0.0098	0.0127	0.0021	0.0119	0.0063	0.001	0.0052	0.37305	0	0	0.381061	0	0	0
AT4G23140	AT4G23150	CRK6	0.232499	1.06501	2.19557	2.70924e-06	0.0054788	0.0148688	0.0035	0.00705	0.0038	0.0087	0.0053	0.002	0.0095	0.003	0.037	0	0.0092	0.004	0	0.0044	0.004	0.0061	0.0041	0.0077	0.01	0.0099	0.0072	0.0032	0.0026	0.0015	0.0078	0.0061	0.0143	0.0023	0.0132	0.0028	0.0116	0.0063	0.0019	0.0104	0	0	0	0.381061	0	0	0
AT4G23150	AT4G23200	CRK7	0.0135642	0.485332	5.16109	0.000432849	0.00249128	0.00285016	0.0102	0.0012	0.0041	0.0068	0.0079	0.0108	0.0062	0	0.0029	0.0093	0	0.0049	0	0.0047	0.0092	0.0062	0	0	0.0027	0	0.0027	0.0012	0.0082	0.0098	0.0073	0.0034	0.0035	0.0123	0.0006	0.0042	0.0098	0.0086	0.0116	0.0059	0	0	1.01235	0.381061	0.38841	0	0
AT4G23200	AT4G23230	CRK12	0.253122	0.639141	1.3363	0.00786592	0.00361882	0.00197684	0.0019	0.0117	0.0032	0.0039	0.0078	0.0005	0.0061	0.004	0	0	0.0096	0.0034	0.0022	0.0127	0	0.0057	0	0.0044	0	0.0079	0.0057	0.0022	0.0047	0	0.0066	0.0045	0.0018	0.0023	0.0138	0.0027	0.0045	0.008	0.0006	0.0061	0	0	0	0	0	0	0
AT4G23230	AT4G23310	CRK15	0.0762378	0.454635	2.57613	0.000124497	0.0293828	0.0303975	0.0267	0.0656	0.0445	0.0329	0.0507	0.0628	0.0488	0.2097	0.2022	0.1682	0.3355	0.2954	0.1752	0.3091	0.345	0.2985	0.003	0.0023	0.0018	0.0158	0.0043	0.0098	0.0021	0.0043	0.0041	0.0026	0.0023	0.0045	0.0212	0.004	0.013	0.0079	0.0036	0.0062	0	0	0	0.381061	0	0	0
AT4G23310	AT4G25000	CRK23	0.0107078	0.155323	3.85853	0.00994208	0.00332463	0.00204778	0.0054	0.00845	0.0028	0.0125	0.0038	0.0072	0.0086	0.0078	0.0023	0.0057	0.0111	0.0019	0.0137	0.0031	0.0097	0.0213	0	0.0016	0.003	0.0143	0	0.0118	0.0056	0.0027	0.0069	0.0028	0.0021	0.0058	0.009	0.0036	0.0123	0.0037	0.0076	0.0055	0	0	0	0	0	0	0
AT4G25000	AT4G25110	ATAMY1	0.57885	1.37047	1.24341	0.00349393	0.00308219	0.00451043	0.0044	0.0042	0.0056	0.0136	0.0107	0.0114	0.0028	0.0016	0.0094	0.0031	0.002	0.0072	0.0104	0.0044	0.009	0.0022	0.001	0.0055	0.0051	0.0054	0.0036	0.0188	0.0053	0.0178	0.0035	0.0038	0.0034	0.0044	0.0061	0.0058	0.0128	0.0131	0.0102	0.0027	0	0	0	0	0	0	0
AT4G25110	AT4G25530	AtMC2	0.449313	1.12371	1.32248	0.00196779	0.00274066	0.00771072	0.011	0.01205	0.0075	0.0124	0.0068	0.0061	0.0075	0	0.039	0.0067	0.0196	0.0081	0.0515	0.0139	0.0028	0.0136	0	0.0055	0.0062	0.0228	0.0051	0.006	0.0074	0.0017	0.0088	0.004	0.0027	0.0131	0.0213	0.0081	0.008	0.0056	0.0082	0.0061	0	0	0	0	0	0	0
AT4G25530	AT4G26200	FWA	0.0218451	0.21125	3.27357	0.00260607	0.109741	0.0513526	0.1155	0.16625	0.0865	0.1569	0.1317	0.0793	0.1285	0.4237	0.3566	0.4634	0.5959	0.4625	0.5959	0.5434	0.3898	0.5458	0.0497	0.0047	0.0457	0.0284	0.0066	0.0121	0.0026	0.0058	0.0086	0.0573	0.0054	0.041	0.0484	0.0068	0.0152	0.0035	0.0007	0.0188	17.1603	0.220915	2.36215	1.9053	7.37979	8.55187	0.786997
AT4G26200	AT4G26730	ACS7	0.212831	0.600294	1.49596	0.00884694	0.0028665	0.0017762	0.0027	0.00385	0.0039	0.0037	0.0054	0.0013	0.007	0.0043	0.0044	0	0.0048	0.0027	0	0.0017	0.0021	0.0069	0.0028	0	0.0054	0.0067	0.005	0.0052	0.0012	0	0.0068	0.0025	0.0014	0.0029	0.0062	0.0039	0.0047	0.0077	0.0014	0.0071	0.37305	0	0	0	0	0	0.262332
AT4G26730	AT4G27220	AT4G26730	0	0.392326	1.79769e+30	0.00544727	0.0499789	0.0167568	0.0489	0.10035	0.0384	0.2128	0.0923	0.1225	0.0969	0.2132	0.0607	0.1739	0.318	0.1528	0.5789	0.2791	0.4096	0.3566	0.0194	0.0082	0.018	0.0125	0.0072	0.0137	0.0099	0.0148	0.0068	0.0048	0.0032	0.0101	0.0186	0.0066	0.01	0.019	0.0255	0.0075	2.2383	0	1.01235	0	0.77682	0.583082	0
AT4G27220	AT4G27280	AT4G27220	0	0.0556388	1.79769e+30	0.00775238	0.00276328	0.0167461	0.0036	0.011	0.0064	0.009	0.005	0.0022	0.0072	0.002	0.0115	0.0024	0.0036	0.0079	0.0048	0.0027	0.0045	0.0071	0.0064	0.0143	0.0043	0.0067	0.0048	0.004	0.0026	0	0.0075	0.0022	0.0186	0.0037	0.0112	0.0064	0.012	0.0065	0.0022	0.0072	0	0	0	0	0	0	0
AT4G27280	AT4G29370	AT4G27280	22.4413	56.3624	1.32857	0	0.00278707	0.00202088	0.0053	0.0059	0.004	0.004	0.0118	0.0019	0.005	0.0016	0.0007	0.0039	0.0056	0.0016	0.0063	0.0106	0.0017	0.0023	0.0035	0.0019	0.004	0	0.0044	0.006	0.0093	0.0025	0.0019	0.0031	0.0026	0.0063	0.0088	0.0043	0.0028	0.0127	0.0018	0.0063	0.37305	0	0.33745	0	0	0	0
AT4G29370	AT5G10680	AT4G29370	0	0.254063	1.79769e+30	0.00207921	0.0737369	0.0338785	0.0548	0.12245	0.0612	0.0653	0.0616	0.0611	0.0998	0.3775	0.1827	0.3496	0.4272	0.3821	0.3351	0.3683	0.3993	0.4254	0.0528	0.0056	0.0147	0.0521	0.0108	0.0159	0.0119	0.0053	0.0329	0.0323	0.0143	0.0246	0.1066	0.0152	0.0269	0.0143	0.0067	0.0466	21.6369	0	0.33745	0.381061	1.16523	3.49849	0
AT5G10680	AT5G10760	AT5G10680	0.939255	2.31615	1.30214	0.0073252	0.326728	0.158172	0.1811	0.34055	0.1005	0.1584	0.148	0.2162	0.1378	0.6743	0.6048	0.5948	0.4459	0.3869	0.3767	0.3838	0.5697	0.4065	0.3792	0.1583	0.1949	0.523	0.0927	0.163	0.1657	0.176	0.1287	0.2308	0.0278	0.0578	0.3304	0.0282	0.05	0.0437	0.0655	0.0529	219.726	0	30.3705	25.5311	146.431	68.0262	17.5763
AT5G10760	AT5G13320	AT5G10760	1.31812	4.11233	1.64147	1.73323e-09	0.00288573	0.00126072	0.0073	0.00515	0.001	0.009	0.0061	0.0012	0.01	0.0012	0	0.0026	0.0061	0.0015	0.0099	0.0051	0	0.0109	0.0012	0	0.0036	0.0049	0.0022	0.0105	0.0049	0.0018	0.0113	0.0037	0.0019	0.0094	0.0067	0.0007	0.0086	0.0066	0.0013	0.0096	0	0	0.33745	0.381061	0	0	0
AT5G13320	AT5G15725	GDG1	1.03741	2.39434	1.20664	4.36738e-05	0.0024188	0.00419507	0.0025	0.007	0.0023	0.0094	0.0085	0.0009	0.0037	0.0039	0.0041	0	0.0177	0.0005	0.0086	0.0103	0.0022	0.0039	0.0031	0	0	0.016	0.0012	0.0075	0.0048	0	0.0038	0.0017	0.005	0.004	0.0098	0.003	0.0099	0.0086	0.0005	0.0036	0	0	0	0	0	0	0
AT5G15725	AT5G20690	AT5G15725	0.086948	1.42939	4.0391	0.00676865	0.00199442	0.00184219	0.0012	0.0061	0.0042	0.0165	0.0012	0.0009	0.0044	0	0	0	0.0032	0.0038	0.0331	0.0037	0.0032	0.0024	0	0.0025	0.0046	0.0061	0.0041	0.018	0	0	0.0027	0.0026	0.002	0.0008	0.0052	0.0043	0.0131	0.001	0.0006	0.0051	0	0	0	0	0	0	0
AT5G20690	AT5G22490	AT5G20690	0	0.0800763	1.79769e+30	0.00775238	0.00611904	0.00355492	0.0098	0.0082	0.004	0.0086	0.0066	0.0032	0.0252	0.0278	0.0097	0.0143	0.0236	0.0052	0.0263	0.0057	0.0109	0.119	0.003	0.005	0.0096	0.0077	0.0022	0.008	0.0117	0.0023	0.0118	0.0025	0.0021	0.0089	0.009	0.0041	0.0054	0.0057	0.0018	0.0076	0	0	0	0	0	0	0
AT5G22490	AT5G24200	AT5G22490	0.255941	0.818667	1.67747	0.0022011	0.00450992	0.00352877	0.0024	0.00855	0.0038	0.0079	0.0045	0.0037	0.0064	0.0033	0.0029	0.0049	0.0046	0.0016	0.0067	0.0055	0.0048	0.0085	0.0027	0	0.0027	0.0142	0.0032	0.01	0.0024	0.0035	0.0069	0.0051	0.0042	0.0017	0.0079	0.0045	0.0079	0.0045	0.0033	0.0056	0	0	0	0	0.38841	0	0
AT5G24200	AT5G24240	AT5G24200	0.186006	0.9993	2.42557	3.94033e-05	0.00150716	0.000762195	0.0065	0.0071	0.0023	0.0057	0.0099	0.0022	0.0051	0	0	0	0.0084	0.0025	0.0057	0.0015	0.0068	0.0067	0	0	0.0147	0.0166	0.0062	0.0125	0.0086	0.003	0.0053	0.0019	0.0009	0.0061	0.0115	0.0018	0.0047	0.0119	0.0008	0.005	0	0	0	0	0	0	0.262332
AT5G24240	AT5G25250	AT5G24240	0.484348	3.73616	2.94744	0	0.168878	0.13571	0.063	0.19715	0.0785	0.1533	0.0941	0.145	0.1401	0.4814	0.4702	0.1599	0.481	0.2492	0.4703	0.2921	0.4051	0.3847	0.0785	0.0202	0.0488	0.2149	0.0121	0.0123	0.0071	0.0099	0.0614	0.0297	0.0028	0.0116	0.0749	0.0094	0.0133	0.0054	0.0039	0.0147	17.5333	0.220915	0	0.762122	12.0407	4.85902	1.57399
AT5G25250	AT5G38540	AT5G25250	0.385603	1.00519	1.38228	0.00253318	0.300088	0.114583	0.3092	0.41845	0.0181	0.0568	0.0333	0.09	0.165	0.4529	0.2784	0.5233	0.5631	0.0762	0.2533	0.1721	0.2933	0.4024	0.6389	0.3521	0.6339	0.7875	0.0135	0.0254	0	0.0526	0.2881	0.2269	0.0505	0.2169	0.3902	0.0047	0.0068	0.0038	0.0089	0.0811	321.569	1.10458	18.5597	17.5288	187.214	41.0101	45.6458
AT5G38540	AT5G40010	AT5G38540	0.114538	0.461511	2.01053	0.00382918	0.172708	0.133333	0.2925	0.3202	0.0491	0.0404	0.0456	0.0337	0.0607	0.4182	0.6667	0.75	0.4264	0.4009	0.3254	0.3969	0.3516	0.2691	0.5143	0.2251	0.6235	0.7361	0.0069	0.0136	0.0145	0.0123	0.1644	0.0398	0.0106	0.131	0.2672	0.0109	0.0075	0.0026	0.0067	0.0089	25.7404	1.76732	0	0.762122	6.99138	10.4955	2.62332
AT5G40010	AT5G41840	AATP1	0.566625	1.27265	1.16737	0.00527186	0.00244021	0.00338524	0.0045	0.0092	0.0029	0.011	0.0114	0.003	0.0017	0	0	0.0253	0.0154	0.0122	0.0118	0.0404	0.0065	0	0.0056	0.0075	0.0075	0	0.0053	0.0169	0.0131	0	0.0043	0.0023	0.0032	0.0027	0.0083	0.0021	0.0103	0.0098	0.003	0.0015	0	0	0	0	0.38841	0	0
AT5G41840	AT5G44420	AT5G41840	0	0.116928	1.79769e+30	0.00544727	0.0773783	0.0885052	0.0726	0.08515	0.0696	0.0849	0.1041	0.0676	0.0862	0.5924	0.6262	0.5428	0.6053	0.6188	0.592	0.6473	0.5343	0.6202	0.0032	0.0064	0.0019	0.002	0.0042	0.0049	0.0078	0.0073	0.0026	0.0034	0.0036	0.005	0.0095	0.0042	0.0099	0.0081	0.0023	0.0081	0	0	0	0	0.38841	0.194361	0
AT5G44420	AT5G44430	PDF1.2	1.15272	24.7265	4.42295	0	0.00275009	0.00620048	0.0025	0.0169	0.0049	0.0084	0.0096	0.0046	0.0041	0.0008	0.018	0.0008	0.0239	0.0033	0.0127	0.0067	0.0039	0.0023	0.0052	0.0021	0.0021	0.0145	0.0048	0.0068	0.0046	0.0027	0.0017	0.0027	0.0033	0.0032	0.0283	0.0054	0.0074	0.0118	0.0053	0.0052	0	0	0	0	0	0	0
AT5G44430	AT5G44568	PDF1.2c	0.0984768	7.80891	6.30919	1.35277e-05	0.00348702	0.00416474	0.005	0.0122	0.0081	0.0072	0.0102	0.0076	0.0128	0	0.0041	0.0128	0.0219	0.002	0.0091	0.0091	0.0132	0.0595	0.008	0.0031	0.0052	0.0179	0.0056	0.0079	0.0093	0.0124	0.0107	0.0031	0.0044	0.0036	0.0099	0.0096	0.0067	0.0105	0.0056	0.0055	0	0	0	0	0	0	0
AT5G44568	AT5G45095	AT5G44568	4.2768	9.55833	1.16023	0.00141325	0.00224635	0.00182149	0.0036	0.00375	0.0047	0.0125	0.008	0.0061	0.0034	0.0025	0	0.0028	0.0071	0.0023	0.0068	0.0027	0.0034	0.0027	0.0049	0.0029	0	0.0049	0.0031	0.018	0.0097	0.0032	0.0025	0.0016	0.002	0.0046	0.0058	0.0055	0.0124	0.0087	0.0073	0.0037	0	0	0	0	0	0	0
AT5G45095	AT5G50790	AT5G45095	0.364598	0.977605	1.42295	0.0021448	0.0105325	0.00321337	0.0123	0.0146	0.0117	0.0113	0.0128	0.0135	0.0033	0.0323	0.0054	0.0397	0.0538	0.0443	0.0234	0.0792	0.0966	0.0019	0.0119	0	0.0117	0.0123	0.0108	0.0106	0.017	0.0099	0.0035	0.0077	0.0036	0.0088	0.0039	0.0078	0.0096	0.003	0.0036	0.0035	1.4922	0	0.33745	1.14318	0.38841	0.194361	0
AT5G50790	AT5G51190	SWEET10	0.116945	0.474979	2.02203	0.00702682	0.001053	0.00588813	0.0052	0.00885	0.0036	0.0093	0.0094	0.0013	0.0042	0.0068	0	0.0074	0.0133	0.0039	0.0064	0.0077	0	0.0022	0	0	0.0035	0.0087	0.0025	0.0059	0.0041	0.0034	0.0073	0.0004	0.0075	0.0051	0.0143	0.0037	0.0102	0.0104	0.0013	0.0042	0.37305	0	1.3498	0	0.77682	0.777443	0.262332
AT5G51190	AT5G52760	AT5G51190	5.61202	18.1277	1.69161	2.66454e-14	0.00330033	0.00712181	0.0061	0.0121	0.0066	0.0029	0.0066	0.0125	0.0072	0.0047	0.0136	0.004	0.005	0.008	0.0029	0.0073	0.0077	0.0046	0.0093	0.0064	0.0061	0.0024	0.0042	0.0059	0.0061	0.0038	0.0076	0.0025	0.0063	0.0064	0.0047	0.0067	0.0026	0.0065	0.0142	0.0076	0	0	0	0	0	0	0
AT5G52760	AT5G53820	AT5G52760	0.281789	1.3625	2.27357	0.00207776	0.00197304	0.00577201	0.0042	0.00945	0.0062	0.0024	0.0141	0.0065	0.0085	0.0017	0.0059	0.004	0.0152	0.0061	0.0035	0.0146	0.0069	0.0101	0	0.006	0.0032	0.0147	0.0032	0	0.0127	0.0096	0.0089	0.0024	0.0057	0.0045	0.0101	0.0066	0.0024	0.0139	0.0057	0.0078	0	0	0	0	0	0	0
AT5G53820	AT5G54490	AT5G53820	2.08663	5.6932	1.44807	0.000619446	0.00210911	0.002761	0.0087	0.0088	0.0056	0.0043	0.0157	0.0018	0.0107	0.0026	0.0024	0.0042	0.0063	0.0057	0.0062	0.036	0.0023	0.0339	0.0022	0.0039	0.0033	0.0073	0.0022	0.0032	0.0094	0.0036	0.0023	0.0019	0.0027	0.0114	0.0124	0.0063	0.0039	0.0111	0.0012	0.0051	0	0	0	0.381061	0	0	0
AT5G54490	AT5G54610	PBP1	2.64855	6.14698	1.21468	0.00227242	0.00143308	0.00229241	0.0042	0.01235	0.005	0.0075	0.0141	0.0008	0.0029	0.0019	0	0.0016	0.0086	0.0066	0.0099	0.0144	0.0022	0.0035	0	0.0041	0.0109	0	0.0065	0.0052	0.003	0	0	0.0015	0.0026	0.004	0.0135	0.0045	0.0072	0.015	0.0005	0.003	0	0	0	0	0	0	0
AT5G54610	AT5G61600	ANK	1.20048	3.10278	1.36995	3.25971e-05	0.0233838	0.0331978	0.0543	0.0562	0.0163	0.0144	0.0188	0.0112	0.0162	0.1378	0.2422	0.1906	0.1303	0.1035	0.0451	0.115	0.0579	0.102	0.0287	0.011	0.1069	0.1311	0.0058	0.0089	0.0039	0.0017	0.0061	0.006	0.0037	0.0228	0.053	0.0051	0.0106	0.0061	0.0046	0.0042	7.08794	0	0	0.381061	0.38841	3.49849	0.262332
AT5G61600	AT5G62730	ERF104	6.7329	17.4189	1.37135	1.07891e-12	0.0107676	0.00748239	0.0627	0.00555	0.0052	0.0052	0.0073	0.0014	0.0019	0.0046	0.0213	0.2144	0.0104	0.0073	0.0057	0.0095	0.004	0.0024	0.0045	0.0056	0.037	0.0128	0.0071	0.0091	0	0	0	0.0135	0.0032	0.015	0.0062	0.0045	0.0047	0.0074	0.0007	0.0019	0	0	0	0	0	0.194361	0
AT5G62730	AT5G63250	AT5G62730	0.0626074	0.348126	2.4752	0.00223847	0.00350365	0.00130506	0.0014	0.00815	0.0052	0.009	0.0038	0.0056	0.0016	0.004	0.0016	0	0.0057	0.0054	0.0046	0.0027	0.005	0.0012	0.0027	0.003	0	0.0041	0.002	0.0064	0.0039	0.0025	0.0022	0.0035	0.001	0.0021	0.0117	0.0056	0.0111	0.0042	0.0063	0.0017	0	0	0	0	0	0	0
AT5G63250	AT5G64810	AT5G63250	0	0.389733	1.79769e+30	0.00775238	0.195217	0.0107181	0.1268	0.31935	0.088	0.1813	0.0699	0.0329	0.1582	0.4479	0.0247	0.2198	0.5701	0.3529	0.633	0.381	0.1601	0.5402	0.3201	0.0069	0.1917	0.4865	0.1365	0.248	0.0162	0.0036	0.2087	0.1127	0.008	0.0879	0.3053	0.019	0.0338	0.006	0.0061	0.0483	25.7404	0.220915	0	0	0.77682	4.27593	0
AT5G64810		WRKY51	0.0491279	0.712626	3.85853	0.00994208	0.0020339	0.00829493	0.0017	0.0083	0.0049	0.0076	0.0023	0.0026	0.0039	0	0.0091	0	0.0098	0.0019	0.0096	0	0.0015	0.0027	0.0025	0.0023	0.0047	0.0081	0.0101	0.0044	0.0015	0	0.0023	0.0026	0.0093	0.0015	0.0157	0.0045	0.0079	0.003	0.0035	0.0045	0	2.20915	0	0	0	0	0

## Sheet: Table S7-2
S7-2 Table. DNA methylation and 24-nt siRNA accumulation at co-up-regulated genes in suvh2/9 and morc6.
Locus	Gene name	RNA-seq							Total C methylation									CG methylation									CHG methylation									CHH methylation									24-nt siRNA reads (1-Kb promoter region)
		WT (FPKM)	suvh2/9 (FPKM)	log2(fold change)	p value	morc6 (FPKM)	log2(fold change)	p value	WT-1	suvh2/9	morc6	WT-2	nrpd1	rdr2	nrpe1	drm1/2	idn2	WT-1	suvh2/9	morc6	WT-2	nrpd1	rdr2	nrpe1	drm1/2	idn2	WT-1	suvh2/9	morc6	WT-2	nrpd1	rdr2	nrpe1	drm1/2	idn2	WT-1	suvh2/9	morc6	WT-2	nrpd1	rdr2	nrpe1	drm1/2	idn2	WT	nrpd1	nrpe1	dms3	suvh2
AT1G07135	AT1G07135	3.94646	10.5511	1.41877	2.73487e-07	13.2678	1.74537	2.87259e-09	0.00345622	0.00251678	0.00253968	0.0034	0.0012	0.0024	0.0093	0	0.0021	0	0.0106	0.0061	0	0.0037	0	0.0165	0	0	0.0109	0	0.0042	0.0026	0.0011	0.0017	0.0102	0	0.0014	0.0023	0.0022	0.0017	0.0012	0.0009	0.003	0.0082	0	0.0026	0	0	0	0	0
AT1G10300	AT1G10300	0.263554	0.790084	1.58391	0.000814346	0.8242	1.64097	0.000490895	0.0042735	0.000849257	0.00920574	0.0111	0.0053	0.0156	0.0085	0.0069	0.0068	0.0085	0.0013	0.0126	0.0219	0.0094	0.0312	0.0109	0.0065	0.0218	0.0027	0.0015	0.0121	0.0033	0.007	0.0055	0.0073	0.0113	0.0039	0.0036	0.0006	0.0078	0.0107	0.004	0.0143	0.0083	0.0058	0.0037	0.37305	0	0	0	0
AT1G15125	AT1G15125	3.48122	10.2663	1.56025	6.52707e-11	11.231	1.6859	2.94027e-10	0.00520043	0.00447696	0.00354223	0.00865	0.0027	0.0049	0.0112	0.0024	0.0095	0.0062	0	0	0	0	0.0028	0.0145	0	0.0473	0.004	0.0078	0.002	0.0105	0.003	0.0028	0.0108	0.0016	0.0061	0.0054	0.0039	0.0042	0.0118	0.0029	0.0055	0.0113	0.0029	0.0081	0	0.220915	0.33745	0	0
AT1G24140	AT1G24140	0.387364	1.12378	1.5366	0.00185612	1.0443	1.42684	0.00403403	0.00399106	0.0021842	0.00419367	0.0136	0.0017	0.0096	0.0035	0.0042	0.0045	0.0042	0.001	0.0041	0.0066	0.0015	0.0087	0.0048	0.006	0.0048	0.0064	0.0024	0.0052	0.0074	0	0.0083	0.0042	0	0.0033	0.0034	0.0025	0.004	0.0156	0.0021	0.0101	0.0031	0.0045	0.0046	0.37305	0	0	0	0
AT1G33840	AT1G33840	0	8.77491	1.79769e+30	2.66227e-17	1.08123	1.79769e+30	7.05793e-05	0.00233949	0.00335664	0.00458916	0.00755	0.0063	0.008	0.0016	0.0019	0.0058	0.0013	0.0027	0.0032	0.009	0.0011	0.0014	0.0015	0.004	0.0082	0.0017	0.0084	0.007	0.0041	0.0044	0.0075	0.0015	0.0019	0.0024	0.0028	0.0022	0.0044	0.0085	0.0074	0.0092	0.0017	0.0014	0.006	0	0.220915	0	0	0
AT1G35730	APUM9	0.0986354	0.349741	1.82611	0.00951049	0.726826	2.87751	1.77161e-05	0.0950582	0.0370489	0.107297	0.04985	0.0147	0.0293	0.015	0.0065	0.0373	0.0613	0.0398	0.0481	0.046	0.0335	0.0509	0.0405	0.0072	0.0409	0.0757	0.0465	0.0847	0.0138	0.0085	0.029	0.0101	0	0.0283	0.1072	0.0345	0.1275	0.0732	0.01	0.0205	0.0067	0.0078	0.0371	74.983	0	7.76134	14.8614	69.9138
AT1G36622	AT1G36622	0.437816	1.7641	2.01053	0.00382918	1.80981	2.04352	0.00353435	0.0700986	0.00228746	0.0593166	0.14735	0.0044	0.0038	0.0093	0.0053	0.0036	0.0044	0.0025	0.0075	0.0063	0.003	0.0049	0.0047	0.0018	0.0031	0.1387	0	0.1253	0.3267	0.0027	0.0022	0.0144	0.0078	0.0029	0.0743	0.0026	0.0606	0.2306	0.0049	0.0037	0.0098	0.0061	0.0038	48.8695	0.220915	0	0	12.0407
AT1G36675	AT1G36675	0	3.06641	1.79769e+30	7.57634e-10	11.3542	1.79769e+30	1.62942e-17	0.267189	0.203024	0.186559	0.22175	0.0965	0.1099	0.1218	0.1464	0.1778	0.9189	0.8478	0.844	0.8441	0.8021	0.7732	0.8286	0.83	0.8255	0.2449	0.1929	0.2275	0.2788	0.0839	0.0625	0.1128	0.1486	0.2284	0.2169	0.1209	0.1109	0.147	0.0142	0.0256	0.0248	0.0467	0.0935	14.5489	0.220915	43.1936	26.2932	13.5944
AT1G59930	AT1G59930	0.251426	9.72551	5.27357	3.86683e-07	2.30459	3.19238	0.00415205	0.201967	0.11871	0.193723	0.14045	0.0847	0.0511	0.0815	0.1253	0.0832	0.8706	0.6136	0.7818	0.9043	0.887	0.6765	0.9126	0.8983	0.6133	0.4741	0.2062	0.375	0.3068	0.2025	0.1197	0.2605	0.2477	0.1633	0.1171	0.071	0.1268	0.0769	0.0207	0.0102	0.021	0.0341	0.0355	20.8908	0	14.8478	10.2886	17.8669
AT1G60110	AT1G60110	0.692395	4.92506	2.83047	0	2.22337	1.67915	3.20138e-06	0.368857	0.202932	0.194044	0.54545	0.0618	0.1474	0.0248	0.3031	0.3832	0.5141	0.3307	0.1136	0.5552	0.1066	0.26	0.1138	0.2925	0.5551	0.692	0.5837	0.6327	0.8712	0.2285	0.4097	0.0113	0.7107	0.7647	0.2715	0.0779	0.0898	0.4593	0.0185	0.0438	0.0071	0.0805	0.218	86.5475	0.88366	31.3828	40.7735	88.9459
AT1G66090	AT1G66090	0.508002	1.75449	1.78814	1.3685e-05	7.18024	3.8172	0	0.014944	0.0206394	0.0114981	0.00465	0.0022	0.005	0.008	0	0.0046	0.0038	0.0019	0.0073	0.0058	0.0028	0.0035	0.0131	0	0.0023	0.0047	0	0.0032	0	0	0.0052	0.0084	0	0.0023	0.0151	0.0223	0.0113	0.0076	0.0023	0.0053	0.0066	0	0.0053	0	0	0	0	0
AT1G74930	ORA47	2.26591	4.68123	1.0468	0.000901215	7.70065	1.76096	2.84326e-08	0.00452489	0.00905073	0.00953154	0.01205	0.0053	0.0105	0.0132	0.0028	0.0049	0.001	0.012	0.0051	0.0122	0.004	0.0109	0.0105	0.0031	0.0055	0.0016	0.0079	0.0088	0.0091	0.0049	0.0072	0.0135	0.0051	0.0035	0.0063	0.0083	0.0114	0.0165	0.0056	0.0113	0.0143	0.002	0.0052	0	0	0	0	0
AT1G76650	CML38	3.68021	8.10402	1.13885	0.000156365	9.14085	1.30862	5.46542e-05	0.000928074	0.00183993	0.004971	0.0061	0.004	0.0032	0.0061	0.0014	0.0009	0.0031	0	0.0067	0.0024	0.0039	0.0012	0.0068	0	0.0024	0.0037	0.0043	0.0039	0.003	0.0012	0.0033	0.0019	0.004	0	0	0.0017	0.0048	0.0131	0.0045	0.0036	0.0066	0.0014	0.0007	0	0	0	0	0
AT1G78410	AT1G78410	0.322571	1.29974	2.01053	0.00382918	1.91317	2.56435	0.000164563	0.00244998	0.00459242	0.00566696	0.00335	0.0036	0.0092	0.005	0.0064	0.0005	0.006	0.0099	0.0114	0	0.0018	0.0098	0	0	0	0	0.0031	0.0118	0	0.004	0.0103	0.0024	0.0046	0	0.0022	0.0037	0.003	0.0031	0.0039	0.009	0.0064	0.0081	0.0007	0	0	0	0	0
AT1G80840	WRKY40	1.26146	3.22908	1.35603	0.00184086	6.13474	2.27798	8.89816e-06	0.00236616	0.00311526	0.0040568	0.0103	0.0092	0.0092	0.0041	0.0011	0.0052	0.0042	0.0025	0	0.0095	0.0065	0.0106	0.002	0.0026	0.0059	0	0	0.0044	0.0083	0.0025	0.0101	0	0.0034	0.0033	0.0023	0.0035	0.0047	0.0149	0.0104	0.0088	0.0049	0.0004	0.0052	0.37305	0	0	0	0
AT2G10975	AT2G10975	0.123817	5.38808	5.44349	0.000196281	12.5508	6.65951	7.52552e-06	0.242655	0.202041	0.187684	0.2843	0.1026	0.14	0.1647	0.1867	0.2433	0.8793	0.8069	0.7944	0.8288	0.5481	0.6203	0.6985	0.761	0.828	0.3269	0.2699	0.2452	0.3449	0.0918	0.0932	0.1682	0.2178	0.2952	0.0843	0.0314	0.0267	0.1891	0.0119	0.0167	0.0152	0.0234	0.0935	26.1135	0.662745	61.4158	41.9167	19.0321
AT2G13770	AT2G13770	0	0.49556	1.79769e+30	0.000236032	0.214904	1.79769e+30	0.00396543	0.232593	0.179421	0.214444	0.3004	0.1025	0.1129	0.113	0.1583	0.2601	0.9158	0.8594	0.8652	0.8811	0.6441	0.611	0.6036	0.6826	0.9009	0.6927	0.4854	0.5507	0.7428	0.25	0.3371	0.3024	0.4107	0.5888	0.1062	0.0594	0.1058	0.2242	0.0296	0.0349	0.0434	0.0564	0.1531	35.0667	0.88366	88.7493	48.3947	21.751
AT2G14560	LURP1	6.29836	29.2043	2.21313	2.37821e-06	13.087	1.05116	0.00179372	0.00472441	0.0131234	0.00990776	0.01955	0.0181	0.0107	0.017	0.0122	0.0157	0.0222	0.0909	0.0391	0.0674	0.0997	0.0567	0.0665	0.0549	0.069	0	0	0.0123	0.0117	0.0049	0.0069	0.0051	0.0046	0.0071	0.0026	0.0014	0.0042	0.0184	0.0067	0.0034	0.0106	0.005	0.0076	4.4766	0	2.0247	1.14318	0.77682
AT2G14610	PR1	2.33679	37.9468	4.02138	0	16.8786	2.84867	0	0.00567108	0.00156863	0.00182315	0.0023	0.0007	0.0117	0.0043	0.0009	0.0018	0	0	0	0.0018	0	0.0074	0.006	0	0.0013	0.0095	0	0.0048	0.0019	0	0.0125	0	0.0036	0.0024	0.0058	0.0023	0.0014	0.0014	0.001	0.0125	0.0048	0.0006	0.0018	1.4922	0	0.674899	0	0
AT2G17040	anac036	1.4512	3.05079	1.07193	0.00318164	3.02779	1.05709	0.00476187	0.002443	0.00219298	0.00501792	0.00355	0.0055	0.0048	0.0041	0.0042	0.0054	0	0	0	0	0.005	0.0142	0.0079	0	0.0106	0	0	0.0096	0.0127	0.0019	0.0026	0	0.0072	0.0023	0.0028	0.0025	0.0049	0.004	0.0061	0.0046	0.0044	0.004	0.0056	0	0	0.674899	0.381061	0
AT2G17690	SDC	0.26554	25.7774	6.60104	0	56.7631	7.73595	0	0.341499	0.262503	0.315265	0.4135	0.2488	0.2937	0.286	0.2738	0.3021	0.8755	0.8638	0.8251	0.8514	0.8569	0.8442	0.8263	0.8272	0.8619	0.6484	0.5279	0.6387	0.6274	0.4983	0.5052	0.5033	0.482	0.5254	0.1521	0.0451	0.0969	0.2316	0.0365	0.0418	0.0393	0.0354	0.0761	72.3716	0.44183	44.8808	32.7712	63.6993
AT2G17850	AT2G17850	6.00788	12.2478	1.02759	0.000658865	17.7726	1.5608	4.71692e-07	0.0110701	0.00197628	0.0262948	0.01275	0.0143	0.0133	0.0102	0.0132	0.0061	0.0401	0.0097	0.0435	0.0349	0.0688	0.0582	0.0374	0.0413	0.022	0	0	0.0134	0.0089	0	0.0042	0.0075	0	0.003	0.0037	0	0.0241	0.0074	0.0026	0.0029	0.0021	0.005	0.0019	0.746099	0	0.674899	0.762122	0.38841
AT2G24600	AT2G24600	0.723279	1.8151	1.32742	0.00185206	4.15202	2.51726	1.39317e-09	0.00910125	0.00240633	0.00260688	0.0091	0.0075	0.0093	0.0147	0.0033	0.0088	0.0058	0	0	0.0183	0.0049	0.0169	0.0118	0.0048	0.0111	0.0123	0	0	0.0054	0.0056	0.0087	0.0058	0.0057	0.0054	0.0093	0.003	0.0033	0.0159	0.0081	0.008	0.0163	0.0028	0.0088	0.37305	0	0	0	0
AT2G25735	AT2G25735	0.494251	1.86404	1.91511	0.00115304	3.89077	2.97281	6.80049e-08	0.0010921	0.00223214	0.00457143	0.0115	0.0053	0.0083	0.0007	0.0012	0.0044	0	0.0055	0.0102	0.0072	0.0069	0.0039	0.001	0	0.0023	0.0017	0.0041	0.0028	0.0037	0.0044	0.0079	0	0.0017	0.002	0.0012	0.0009	0.0039	0.0162	0.0052	0.0097	0.0009	0.0013	0.0058	0	0	0	0	0
AT2G26560	PLA	0.991335	2.6504	1.41877	2.7623e-05	2.45246	1.30286	0.000245971	0.00114373	0.00213311	0.00455927	0.009	0.007	0.0062	0.0057	0.0048	0.0066	0	0.0044	0.0071	0.0058	0.0038	0.0057	0.0019	0.013	0.0028	0	0	0	0.0034	0.0027	0.004	0.0062	0.0084	0.0067	0.0014	0.0021	0.0047	0.012	0.0079	0.0065	0.0061	0.0031	0.0072	0	0	0	0	0
AT2G34655	AT2G34655	0.624979	5.30509	3.0855	4.7391e-12	1.53512	1.29254	0.00998011	0.0121359	0.00494777	0.0101394	0.0129	0.0063	0.0066	0.009	0.0028	0.0071	0.0077	0	0	0.0183	0.0071	0.0022	0.0103	0.0035	0	0.0177	0.016	0.0079	0.0126	0.0034	0.0053	0.0105	0.0044	0.0022	0.0121	0.0046	0.0114	0.0149	0.0063	0.0072	0.0088	0.0027	0.0082	0	0	0	0	0
AT2G41100	ATCAL4	12.0223	31.28	1.37953	9.14158e-13	80.2315	2.73453	0	0.00260217	0.00297992	0.00293527	0.0096	0.004	0.0103	0.0056	0.0065	0.0059	0.005	0.0013	0.0024	0.0089	0.0045	0.0058	0.0074	0.0046	0.0082	0.0037	0.0049	0.0037	0.008	0.0013	0.0114	0.0087	0.0072	0.0043	0.0019	0.0028	0.0029	0.0097	0.0044	0.0111	0.0046	0.0068	0.0058	0	0	0	0	0
AT3G04210	AT3G04210	3.27561	6.79949	1.05366	9.28525e-08	6.89712	1.0703	5.45546e-06	0.00354191	0.00928154	0.00117417	0.00635	0.0025	0.0068	0.0079	0.0079	0.0055	0	0.0022	0.0025	0.0039	0.0015	0.0039	0.0093	0	0.0029	0.0085	0.0139	0	0.0036	0.0025	0.009	0.0081	0.0039	0.005	0.0037	0.0101	0.0011	0.0057	0.0027	0.0071	0.0075	0.0107	0.0061	0	0	0.33745	0	0
AT3G23550	AT3G23550	0.0519301	0.602619	3.5366	6.75543e-05	0.317331	2.60742	0.00545501	0.00585366	0.00264831	0.00256674	0.0148	0.0059	0.0143	0.0016	0.0009	0.002	0.0148	0	0	0.0093	0.0062	0.0059	0	0	0.0021	0.008	0	0	0.0089	0.0085	0.0189	0	0	0.0009	0.0041	0.0037	0.0036	0.025	0.0053	0.0141	0.0021	0.0012	0.0023	0	0	0	0	0.38841
AT3G26200	CYP71B22	0.171622	0.814737	2.2471	5.40812e-05	1.11043	2.68988	6.50243e-07	0.00160514	0.000746269	0.0117566	0.00385	0.0086	0.0088	0.0087	0.0121	0.0024	0	0	0	0.0064	0.0099	0.0047	0.0065	0.0141	0.0024	0	0	0.0225	0.0098	0.009	0.0073	0.0116	0	0	0.002	0.0009	0.0132	0.0042	0.0084	0.0096	0.009	0.0126	0.0025	0	0	0.33745	0	0
AT3G29635	AT3G29635	0.647787	2.30366	1.83033	3.60906e-06	1.57737	1.28	0.00220771	0.038295	0.00284562	0.0248802	0.02075	0.0353	0.0295	0.0534	0.0418	0.0412	0.2143	0.0031	0.1306	0.15	0.291	0.1916	0.3018	0.2368	0.2515	0.0051	0.0035	0.0051	0.0098	0.0085	0.0129	0.0104	0.0088	0.0084	0.002	0.0027	0.0039	0.0081	0.0054	0.0109	0.0126	0.0072	0.0094	0.37305	0	0.33745	0	0
AT3G29638	AT3G29638	0.0236829	0.641261	4.759	0.00124516	0.40862	4.10492	0.00712676	0.124743	0.089079	0.0882979	0.2198	0.0293	0.0151	0.1077	0.0825	0.1861	0.6667	0.3333	0.3509	0.5856	0.188	0.0894	0.5111	0.3758	0.745	0.2281	0.1962	0.1367	0.3255	0.0499	0.0041	0.2614	0.1971	0.3692	0.0535	0.0434	0.0575	0.162	0.0096	0.0071	0.0266	0.0216	0.0923	24.9943	0.44183	83.3501	44.2031	19.0321
AT3G29639	AT3G29639	1.50664	49.6033	5.04103	0	283.068	7.54974	0	0.33215	0.318472	0.240426	0.3613	0.1085	0.1173	0.1488	0.2649	0.353	0.877	0.8241	0.7119	0.8686	0.3684	0.3749	0.6714	0.7781	0.8652	0.6386	0.5271	0.5131	0.529	0.1708	0.1972	0.3104	0.5635	0.5944	0.2117	0.2166	0.1311	0.2945	0.0616	0.0618	0.0383	0.1603	0.2478	35.4397	3.31373	314.166	142.517	34.9569
AT3G32030	AT3G32030	1.55189	9.48993	2.61237	0	3.85562	1.30901	4.73302e-06	0.144848	0.108816	0.147385	0.16415	0.1289	0.0987	0.1591	0.1819	0.1119	0.7197	0.6181	0.7313	0.6834	0.6493	0.5449	0.8096	0.733	0.542	0.129	0.0421	0.1478	0.1123	0.0419	0.0172	0.0287	0.04	0.0253	0.0214	0.008	0.0217	0.0498	0.0116	0.0069	0.0106	0.005	0.0158	4.4766	0.220915	3.03705	2.66743	3.8841
AT3G42850	AT3G42850	0.063757	0.431587	2.759	1.21333e-05	0.36341	2.50702	8.35396e-05	0.197565	0.0496454	0.212048	0.27005	0.0519	0.0594	0.0614	0.0822	0.0851	0.4805	0.3345	0.5097	0.5192	0.2928	0.254	0.2934	0.4315	0.3941	0.0884	0.0107	0.0881	0.1439	0.0077	0.0081	0.0095	0	0.0226	0.1561	0.0032	0.1631	0.2881	0.0071	0.0146	0.0042	0.0022	0.0189	132.433	0	3.3745	4.95379	68.3602
AT3G45860	CRK4	0.28173	1.62169	2.52511	6.1893e-09	1.07056	1.92205	2.28836e-05	0.0163704	0.00674309	0.0109489	0.0227	0.0425	0.0398	0.0292	0.0319	0.0403	0.0809	0.0298	0.0324	0.093	0.1309	0.1288	0.1047	0.1435	0.1148	0	0.0093	0.006	0.0182	0.0601	0.0535	0.0077	0.0198	0.0404	0.0043	0.0018	0.0071	0.0127	0.0203	0.0165	0.0119	0.0067	0.0227	0	0	0	0	0
AT3G50480	HR4	4.7185	23.9627	2.34439	0	11.6806	1.30379	2.93879e-07	0.00617284	0.0029656	0.00346741	0.0096	0.0052	0.01	0.0037	0.0011	0.0026	0.0094	0.0121	0.0035	0.0021	0.0184	0.0083	0.0014	0	0	0.0101	0	0.0085	0.0082	0.0014	0.0096	0	0	0.0017	0.0049	0.0016	0.0029	0.0114	0.003	0.0104	0.0049	0.0016	0.0034	0	0	0	0	0
AT3G56400	WRKY70	10.3238	23.4428	1.18318	9.19931e-13	28.1816	1.44486	7.95475e-12	0.00436047	0.000845309	0.00139958	0.00385	0.0062	0.008	0.0079	0.0116	0.0103	0.004	0	0	0.0023	0.0131	0.0082	0.0103	0.0078	0.0068	0	0.0048	0	0	0	0.0078	0.0155	0.0126	0.0111	0.0049	0.0005	0.0018	0.0022	0.0057	0.008	0.0065	0.0124	0.0109	0	0	0	0	0
AT4G11890	AT4G11890	0.593218	2.55117	2.10452	9.03622e-07	1.40572	1.24075	0.00676877	0.016163	0.00343151	0.00219918	0.01295	0.0103	0.0071	0.0118	0.0017	0.0068	0.0156	0.0015	0.0015	0.0274	0.0407	0.0158	0.0109	0	0.005	0.0144	0	0.0028	0.0166	0.0049	0.0089	0.016	0	0.0034	0.0166	0.0045	0.0023	0.0187	0.0056	0.0053	0.011	0.0024	0.0079	0	2.20915	0.33745	0	0
AT4G13395	DVL10	3.07894	8.18797	1.41107	0.000886695	7.3519	1.25176	0.00388988	0.000748503	0.00148699	0.00349956	0.0056	0.0093	0.0041	0.0022	0.0083	0.0009	0	0.0033	0	0.0025	0.0034	0.0057	0.0043	0.006	0.0006	0	0	0.013	0.0062	0.0138	0.0044	0	0	0	0.0012	0.001	0.004	0.0057	0.0107	0.0033	0.0016	0.011	0.0011	0	0	0	0	0
AT4G14365	XBAT34	1.12064	2.83731	1.34021	5.02959e-05	2.48282	1.14374	0.00111661	0.004245	0.00600273	0.00284311	0.0077	0.0038	0.0021	0.0044	0.0093	0.0099	0.0028	0.0059	0	0.0072	0.0033	0.0028	0	0.0033	0.0064	0.0098	0	0.0024	0.0025	0.0035	0	0.0037	0.0051	0.0072	0.0033	0.0074	0.0034	0.0077	0.0039	0.0027	0.0054	0.0119	0.0114	0	0	0	0	0
AT4G24570	DIC2	4.96192	12.1878	1.29647	1.92282e-10	11.6379	1.22593	3.88123e-07	0.00253165	0.00246103	0.00685501	0.0058	0.0059	0.0067	0.0028	0.0057	0.0043	0.0018	0.0032	0.0048	0.002	0.0041	0.0096	0.0008	0.0025	0.0045	0	0.0018	0.0052	0.0029	0.0026	0.0079	0.0056	0.0046	0.0056	0.0035	0.0023	0.0082	0.0054	0.0072	0.0053	0.0029	0.0076	0.004	24.2482	84.3896	10.7984	27.0553	31.4612
AT4G29200	AT4G29200	0	0.141815	1.79769e+30	0.00544727	0.225917	1.79769e+30	0.00134434	0.00977778	0.00383325	0.00524384	0.00625	0.007	0.0053	0.014	0.0044	0.0074	0.0115	0	0	0.003	0.0082	0.01	0.0134	0.002	0.0068	0.003	0.006	0	0.0043	0.0117	0.0028	0.0114	0.0065	0.0042	0.0108	0.0041	0.0078	0.0063	0.0057	0.0044	0.0147	0.005	0.0084	0	0	0	0	0
AT5G07550	ATGRP19	0.129718	5.2624	5.34228	0.000130731	4.50038	5.11267	6.97795e-05	0.00202977	0.00486855	0.00329539	0.00375	0.0022	0.0076	0.012	0.0017	0.0047	0.0032	0.0016	0.0015	0.0032	0.0028	0.0069	0.0103	0.0041	0.0066	0.0059	0.0029	0.0026	0.0036	0.0026	0.0082	0.007	0	0.0037	0.001	0.0062	0.004	0.0044	0.0019	0.0078	0.0135	0.0011	0.0043	0.37305	0	0	0	0
AT5G07560	GRP20	0.579428	4.39642	2.92363	6.35738e-09	3.17224	2.44887	2.19227e-06	0.0514088	0.02657	0.0787085	0.0056	0.0097	0.0132	0.0183	0.0046	0.0049	0.0888	0.0479	0.1727	0.2067	0.0969	0.1816	0.0156	0.1025	0.0828	0.0826	0.0362	0.1042	0.1107	0.0503	0.1109	0.0123	0.0882	0.0491	0.0196	0.0108	0.0154	0.0442	0.0195	0.0301	0.0185	0.0119	0.0144	0	0	0	0	0
AT5G07570	AT5G07570	0.301324	1.28102	2.08791	5.14375e-11	2.1642	2.84052	0	0.00402796	0.00322706	0.00383903	0.0766	0.0417	0.0776	0.0169	0.0532	0.0364	0.003	0.0042	0.0033	0.0082	0.0074	0.0106	0.0143	0.0045	0.0034	0.0054	0.0026	0.0026	0.0048	0.0108	0.0089	0.0231	0.0054	0.0069	0.0041	0.0029	0.0044	0.0104	0.0107	0.0154	0.0197	0.0045	0.0054	0	0	0	0	0
AT5G25260	AT5G25260	0.0840567	0.406429	2.27357	0.00207776	0.362575	2.10492	0.00553235	0.0885316	0.0514924	0.0606815	0.08755	0.0445	0.0596	0.0679	0.0691	0.0437	0.3088	0.2652	0.2256	0.2414	0.2616	0.3124	0.2676	0.2629	0.2151	0.0207	0.0028	0.0211	0.0495	0.0025	0.0058	0.0316	0.0142	0.0086	0.0384	0.0047	0.0223	0.0751	0.0023	0.0079	0.0186	0.0155	0.0056	6.71489	0.220915	0.674899	0	0
AT5G26970	AT5G26970	0	9.31961	1.79769e+30	3.02366e-07	2.7572	1.79769e+30	0.000509256	0.0831169	0.0084788	0.0443093	0.08445	0.0151	0.0269	0.0202	0.0265	0.0181	0.0974	0.0328	0.0605	0.2017	0.0913	0.1085	0.0641	0.142	0.0767	0.2222	0.015	0.1605	0.2931	0.0249	0.0495	0.0643	0.0506	0.0331	0.0548	0.0007	0.0181	0.0782	0.0044	0.0114	0.0086	0.0027	0.0074	13.0567	0	1.3498	0.381061	11.6523
AT5G35375	AT5G35375	0.0891622	1.72446	4.27357	0.00401081	1.53839	4.10492	0.00712676	0.0244735	0.00194049	0.00675676	0.0283	0.0066	0.0177	0.0155	0.0043	0.0043	0.0779	0.0044	0	0.0898	0.0356	0.0625	0.0672	0.0037	0.0039	0.0273	0.0109	0.0062	0.0441	0.0083	0.0392	0.0052	0.0144	0.0022	0.0149	0	0.0082	0.0117	0.0018	0.0072	0.0091	0.0027	0.0047	0.37305	0	1.3498	0	0.38841
AT5G35480	AT5G35480	32.9947	253.223	2.9401	0	425.568	3.68516	0	0.251957	0.181454	0.220461	0.15685	0.0345	0.0399	0.046	0.0366	0.1056	0.8886	0.8316	0.8302	0.8727	0.6172	0.6443	0.7341	0.7754	0.8038	0.5212	0.3191	0.3974	0.4077	0.2477	0.2543	0.2887	0.2956	0.359	0.1218	0.0708	0.1001	0.1532	0.0278	0.0349	0.027	0.0553	0.0807	39.1702	0.220915	77.6134	60.9698	60.2036
AT5G35490	ATMRU1	14.6251	126.165	3.10879	0	162.919	3.47371	0	0.141392	0.110724	0.110026	0.2599	0.1224	0.1436	0.1577	0.2044	0.2159	0.8305	0.6406	0.7922	0.8649	0.6	0.5447	0.7373	0.697	0.8067	0.3333	0.25	0.2952	0.3333	0.0617	0.0474	0.0196	0.0694	0.2237	0.0917	0.0763	0.0569	0.1435	0.012	0.0185	0.0207	0.0161	0.0714	17.1603	0.44183	26.996	17.1477	25.6351
AT5G41830	AT5G41830	0	1.95533	1.79769e+30	1.60463e-11	0.177995	1.79769e+30	0.00272375	0.00826446	0.00682594	0.00959808	0.03075	0.0155	0.0108	0.0236	0.0047	0.0138	0.036	0.0377	0.0084	0.0709	0.1183	0.0938	0.1086	0.028	0.0857	0.0166	0	0	0.0329	0.0054	0.0169	0.0517	0	0.0039	0.0053	0.0053	0.0107	0.0295	0.0095	0.0049	0.0143	0.0024	0.0088	0.746099	0	0.33745	0	0.38841
AT5G51105	AT5G51105	0	0.486702	1.79769e+30	0.00544727	0.542733	1.79769e+30	0.00396543	0.0016488	0.0044287	0.0093985	0.0023	0.0023	0.0066	0.0012	0.0031	0.0065	0.0127	0	0.0073	0	0.0031	0.0084	0	0	0.0706	0	0.0093	0.0101	0	0	0.0041	0	0	0	0	0.0046	0.0097	0.0064	0.0024	0.0066	0.0014	0.0039	0.0004	0	0	0	0	0
AT5G54720	AT5G54720	0.667357	2.06515	1.62971	0.00183012	4.89365	2.87045	2.67142e-09	0.0037087	0.00237449	0.00552138	0.0106	0.0037	0.0045	0.0044	0.0033	0.0043	0.0016	0.0016	0.0015	0.023	0.0064	0.007	0.0024	0.002	0.0042	0.0021	0	0.001	0.0244	0.0023	0.0048	0.0097	0.0031	0.001	0.0048	0.0033	0.008	0.0147	0.0034	0.0038	0.004	0.0037	0.0049	0	0	0	0	0
AT5G57220	CYP81F2	0.580902	1.27955	1.13927	0.00408457	3.14952	2.43484	5.04679e-11	0.000801925	0.00397276	0.0135208	0.00405	0.0027	0.0057	0.0065	0.0051	0.0007	0	0.0042	0.0741	0.0019	0.0018	0.0037	0.0014	0.0048	0	0	0.0051	0.0047	0	0.0047	0.0046	0.003	0	0.0013	0.0011	0.0038	0.0057	0.0043	0.0026	0.0058	0.008	0.0055	0.0007	0	0	0	0	0
AT5G59680	AT5G59680	0.0498173	0.269781	2.43707	0.000862512	0.214885	2.10492	0.00553235	0.00259965	0.00302521	0.00407569	0.0111	0.0045	0.0064	0.014	0.0061	0.0055	0	0.0102	0	0.0135	0	0.0037	0.005	0	0.0067	0.0023	0.0029	0.0023	0.0173	0.0034	0.01	0.0229	0.0115	0.0056	0.0027	0.0028	0.0045	0.017	0.0047	0.0061	0.0132	0.0055	0.0055	0	0	0.33745	0	0
AT5G61160	AACT1	0.267005	3.305	3.62971	6.43929e-15	0.8062	1.59034	0.002285	0.00134771	0.00432633	0.00187149	0.01815	0.0037	0.0018	0.0058	0.0109	0.0081	0.012	0	0	0.0163	0.0029	0.0023	0	0.0271	0.0054	0	0	0	0.0229	0.0032	0.002	0.0054	0.0231	0.0094	0	0.0059	0.0025	0.0213	0.0039	0.0016	0.007	0.0049	0.0082	0	1.76732	0	0	0
[truncated: 2 more columns]

## Sheet: Table S7-3
S7-3 Table. DNA methylation and 24-nt siRNA accumulation at morc6-specific up-regulated genes.
Locus	Gene	RNA-seq				Total C methylation									CG methylation									CHG methylation									CHH methylation									24-nt siRNA reads (1-Kb promoter region)
		WT (FPKM)	morc6 (FPKM)	log2(fold change)	p value	WT-1	suvh2/9	morc6	WT-2	nrpd1	rdr2	nrpe1	drm1/2	idn2	WT-1	suvh2/9	morc6	WT-2	nrpd1	rdr2	nrpe1	drm1/2	idn2	WT-1	suvh2/9	morc6	WT-2	nrpd1	rdr2	nrpe1	drm1/2	idn2	WT-1	suvh2/9	morc6	WT-2	nrpd1	rdr2	nrpe1	drm1/2	idn2	WT	nrpd1	nrpe1	dms3	suvh2	suvh9	suvh2/9
AT1G02610	AT1G02610	5.53296	17.1297	1.63038	5.06264e-11	0.00288184	0.0018	0.00396563	0.00705	0.0038	0.0099	0.0063	0.0011	0.0084	0.0104	0	0	0.0089	0.0018	0.0099	0.0069	0	0.0056	0	0	0.01	0.0053	0.0026	0.0068	0.0093	0	0.0079	0.002	0.0025	0.0037	0.0088	0.0044	0.0106	0.0055	0.0016	0.0091	0	0	0	0	0	0	0
AT1G02640	BXL2	3.48002	7.10746	1.03024	2.55293e-06	0.0012945	0.0024	0.00181598	0.01015	0.0035	0.0042	0.0029	0.0023	0.002	0.0052	0	0	0.0061	0.0022	0.0053	0.0045	0.006	0.0067	0	0	0	0.0052	0.0044	0.0068	0.0018	0.003	0	0.0009	0.0033	0.0025	0.0143	0.0036	0.0035	0.0028	0.0013	0.0015	0	0	0	0	0	0	0
AT1G02660	AT1G02660	2.74894	12.4406	2.17811	0	0.00535356	0.0029	0.00426656	0.01285	0.0076	0.0027	0.0192	0.0024	0.0046	0.0033	0.0029	0.0039	0.0179	0.0094	0.0057	0.0131	0.0039	0.0055	0.0041	0.0052	0.0059	0.0043	0.0061	0.002	0.0143	0.0019	0.0032	0.0065	0.0025	0.0042	0.017	0.0072	0.0012	0.0238	0.0017	0.0044	0.37305	0	0	0	0	0	0
AT1G03610	AT1G03610	20.4675	45.3885	1.14899	6.94438e-10	0.00196309	0.0037	0.00345423	0.00885	0.0109	0.0272	0.006	0.0021	0.0041	0	0	0.0017	0.0095	0.0087	0.0779	0.0024	0.0038	0.0039	0	0.0032	0.0045	0.0091	0.0092	0.0116	0.007	0.004	0.0051	0.003	0.0049	0.0038	0.0109	0.0118	0.0106	0.0071	0.0007	0.004	0	0	0	0	0	0	0
AT1G04180	YUC9	1.78206	4.52987	1.34592	1.44982e-05	0.00360892	0.0054	0.00559636	0.00515	0.0049	0.0129	0.0018	0.0033	0.0048	0.0013	0.004	0.0029	0.0066	0.0039	0.0062	0.0017	0.0023	0.0033	0	0	0.004	0.0139	0.0065	0.0066	0.005	0	0.0033	0.0049	0.0065	0.0069	0.0085	0.005	0.0156	0.0016	0.0042	0.0054	0	0	0.33745	0	0	0	0
AT1G05575	AT1G05575	1.09084	3.42912	1.6524	0.00242441	0.00569297	0.007	0.0037024	0.0035	0.0059	0.0072	0.0092	0.0056	0.0033	0.004	0.0071	0.0009	0.0079	0.0054	0.008	0.009	0.0029	0.0029	0.0054	0.0068	0.0034	0.0049	0.0051	0.0089	0.006	0.0059	0.0017	0.0062	0.0071	0.0046	0.0042	0.0061	0.0066	0.0098	0.0063	0.0038	0	0	0	0	0	0	0
AT1G05675	AT1G05675	0.114405	1.53794	3.74877	7.1106e-09	0.030789	0.0433	0.0642441	0.02115	0.0037	0.0139	0.0087	0.0012	0.0062	0.002	0.0019	0.0028	0.0262	0.004	0.0127	0.0131	0	0.0081	0.0034	0.009	0.0089	0.0178	0.006	0.0165	0.0063	0.0011	0.0033	0.0462	0.0639	0.0961	0.043	0.0031	0.0131	0.0087	0.0015	0.0067	0	0	0	0	0.38841	0	0
AT1G05700	AT1G05700	0.354827	0.774408	1.12598	0.00615091	0.00714407	0.0029	0.00855655	0.01015	0.0037	0.0111	0.0126	0.002	0.0035	0.0037	0.0015	0.0025	0.0074	0.0056	0.0092	0.019	0.0024	0.0062	0.0057	0.0078	0.0176	0.0083	0.0033	0.0109	0.0125	0.0044	0.004	0.0082	0.0022	0.0077	0.0092	0.0034	0.0116	0.0111	0.0015	0.0026	0	0	0	0	0	0	0
AT1G07900	LBD1	0.528681	2.70066	2.35284	0.000128134	0.00267499	0.0019	0.0108514	0.0038	0.0051	0.0059	0.0077	0.0043	0.0041	0.0053	0.0019	0.0025	0.0058	0.0091	0.0039	0.0043	0.0079	0.0034	0.0058	0	0.0263	0	0.0015	0	0.0021	0.0039	0.0016	0.0018	0.0021	0.0112	0.0064	0.0047	0.0071	0.009	0.0033	0.0045	0	0	0	0	0	0	0
AT1G07985	AT1G07985	7.95404	17.253	1.11709	7.94027e-06	0.00324337	0.0025	0.00232618	0.00575	0.0047	0.012	0.0044	0.0031	0.0032	0.0019	0.0019	0.0011	0.0026	0.0035	0.008	0.0026	0.0021	0.0025	0.0043	0.0023	0.0017	0.0036	0.0043	0.0117	0.0007	0.0035	0.0031	0.0039	0.0032	0.0034	0.0075	0.0056	0.0158	0.0072	0.0035	0.0038	0	0	0	0	0	0	0
AT1G08730	XIC	0.260125	0.576977	1.14931	0.00171823	0.001703	0.0026	0.00570962	0.00695	0.0052	0.0045	0.0149	0.0032	0.0014	0	0.0015	0.0044	0.0051	0.0025	0.0072	0.0159	0.0031	0.0043	0	0.0024	0.0044	0.0065	0.0041	0.0067	0.0057	0.0017	0.0006	0.003	0.003	0.0067	0.0157	0.0066	0.0022	0.018	0.0039	0.0004	0	0	0	0.762122	0	0	0
AT1G10560	PUB18	0.777185	1.5626	1.00762	0.00223375	0.0054872	0.0022	0.00378663	0.00915	0.0062	0.007	0.0114	0.0018	0.0057	0.0029	0.0017	0.0035	0.0065	0.004	0.0098	0.0089	0.0007	0.0041	0.0048	0	0.0015	0.0131	0.0044	0.0052	0.0142	0	0.0078	0.0068	0.0028	0.0043	0.0155	0.0071	0.006	0.0119	0.0025	0.006	0	0	0	0	0	0	0
AT1G12805	AT1G12805	13.41	31.0809	1.21272	1.21275e-06	0.00923788	0.0018	0.00262295	0.0135	0.0023	0.0024	0.0132	0.006	0.0064	0.0148	0	0.0031	0.0245	0.0015	0.0023	0.0224	0.0097	0.0058	0.0067	0.004	0	0.0065	0.0017	0.0041	0.0143	0.0044	0.0055	0.008	0.002	0.0029	0.0122	0.0027	0.002	0.01	0.0049	0.0065	0	0	0	0	0	0	0
AT1G13260	RAV1	11.7063	24.4268	1.06118	9.32854e-08	0.00233645	0.0009	0.00391236	0.01455	0.0051	0.0084	0.0106	0.0021	0.0043	0	0	0	0.0178	0.0044	0.0085	0.0053	0	0.0061	0	0	0.0169	0.0167	0.0046	0.006	0.0064	0.0022	0.0048	0.003	0.0012	0.0029	0.0134	0.0052	0.0088	0.0121	0.0025	0.0039	0	0	0	0.381061	0.38841	0	0
AT1G14642	AT1G14642	0	50.0064	1.79769e+30	0.000962531	0.0497128	0.051	0.0385354	0.05705	0.0444	0.055	0.0553	0.055	0.0376	0.3939	0.3746	0.2923	0.3338	0.2996	0.3445	0.3333	0.3588	0.2802	0.0013	0.0021	0.0011	0.0092	0.0101	0.0106	0.0079	0.0145	0.0052	0.0026	0.0026	0.0038	0.0195	0.0107	0.0113	0.0124	0.0082	0.0011	0	0	0	0	0	0	0.262332
AT1G15010	AT1G15010	2.962	8.20249	1.46949	0.000108781	0.000950269	0.0024	0.00153846	0.0042	0.0031	0.0118	0.0056	0.0047	0.0008	0.0032	0.0026	0.0031	0.0049	0.0032	0.0102	0.0034	0.003	0	0	0.0046	0	0.0039	0.0031	0.0072	0.0052	0	0.0012	0.0005	0.002	0.0014	0.0055	0.0033	0.0134	0.0064	0.0059	0.0009	0.37305	0.44183	0	0.381061	0.38841	0.194361	0
AT1G15520	ABCG40	0.25965	0.52812	1.0243	0.00637809	0.00304569	0.0123	0.00210704	0.00365	0.005	0.0046	0.0048	0.0014	0.0034	0.0029	0.0037	0	0.0011	0.0022	0.0068	0.0025	0.0019	0.0027	0.0035	0.0099	0.0105	0.0026	0.0053	0.005	0.0059	0.002	0.0046	0.003	0.0145	0.0006	0.0033	0.0055	0.0038	0.0052	0.0011	0.0032	0	0	0	0	0	0	0
AT1G15840	AT1G15840	0	0.330884	1.79769e+30	0.00190049	0.00315956	0.008	0.00580929	0.00875	0.004	0.0048	0.0068	0.0045	0.0044	0.0019	0.0084	0.0049	0.0076	0.0036	0.0049	0.0073	0.004	0.0048	0.0023	0.0049	0.009	0.0086	0.0018	0.004	0.0046	0	0.0024	0.0038	0.0087	0.0052	0.0161	0.0048	0.0051	0.0073	0.0062	0.0048	0	0	0	0	0	0	0
AT1G16110	WAKL6	1.89406	3.8039	1.006	8.36348e-05	0.0162671	0.0039	0.0031864	0.01145	0.0032	0.0078	0.0099	0.003	0.0052	0.1011	0.0024	0.003	0.0217	0.0021	0.0057	0.0083	0.0016	0.0032	0	0.004	0	0.0127	0.0029	0.0027	0.0139	0.0043	0.0028	0.0042	0.0041	0.0037	0.014	0.0034	0.009	0.0096	0.003	0.006	78.7135	34.6837	23.6215	22.1015	36.5106	7.19134	24.3969
AT1G17147	AT1G17147	4.13004	8.53066	1.0465	0.00198125	0.00329412	0.002	0.00195771	0.0101	0.0029	0.0044	0.0103	0.0074	0.0066	0	0	0	0.0049	0.0017	0.003	0.0101	0.0117	0.0087	0.0078	0.0038	0	0.0097	0.0012	0.0091	0.0207	0.0031	0.0085	0.0032	0.0021	0.0027	0.0111	0.0035	0.0041	0.0087	0.0072	0.0058	0	0	0	0	0	0	0
AT1G18570	BW51A	4.6274	11.4841	1.31137	5.76622e-09	0.00514259	0.0022	0.00261666	0.0093	0.0029	0.0067	0.002	0.0018	0.0054	0.0059	0.0084	0	0.0124	0.0015	0.0078	0	0	0.0025	0.0033	0.006	0.0029	0.0176	0.002	0.0088	0	0.0057	0.0042	0.0054	0	0.0032	0.0112	0.0036	0.0061	0.0028	0.0014	0.0064	0	0	0	0.381061	0.38841	0	0
AT1G19020	AT1G19020	6.73979	13.6727	1.02052	0.000820159	0.0246361	0.0378	0.0363771	0.03875	0.0338	0.0456	0.044	0.063	0.0631	0.1535	0.1844	0.1878	0.181	0.2122	0.2279	0.21	0.3123	0.3267	0.0015	0.0064	0.0062	0.0076	0.0021	0.0069	0.0043	0.0052	0.0103	0.0019	0.0098	0.0062	0.0084	0.0033	0.0141	0.0138	0.0029	0.008	0	0	0	0	0	0	0
AT1G19380	AT1G19380	1.87093	6.42741	1.78048	3.64314e-06	0.00339175	0.0066	0.00355969	0.0067	0.0062	0.0084	0.0047	0.0028	0.0033	0.002	0.0061	0.0037	0.0102	0.0035	0.0054	0.0029	0.0018	0.004	0	0.0093	0.0034	0.0102	0.0063	0.0061	0.0046	0.0065	0.0031	0.0045	0.0062	0.0036	0.0132	0.0067	0.0099	0.0052	0.002	0.0031	0.746099	1.76732	1.68725	0	0.77682	0	0.524665
AT1G23390	AT1G23390	100.394	205.65	1.03452	3.50039e-10	0.00311526	0.0051	0.00422297	0.0106	0.0034	0.0073	0.0101	0.0014	0.0067	0.0043	0.0075	0.0048	0.0132	0.0041	0.0066	0.0159	0.0052	0.0142	0.0024	0.0045	0.0028	0.0156	0.0025	0.0095	0.0097	0.0019	0.0077	0.0031	0.005	0.0044	0.0147	0.0035	0.007	0.0096	0.0008	0.0057	0	0	0	0.381061	0	0	0
AT1G23870	ATTPS9	14.0325	28.1584	1.00479	4.05769e-08	0.0039557	0.0038	0.00273673	0.0042	0.0022	0.0053	0.0084	0.0046	0.0034	0.0118	0.0125	0.0045	0	0.0028	0.0012	0.0028	0	0.0052	0	0	0.0049	0	0.0025	0.0072	0.0088	0.0135	0.007	0.0031	0.003	0.0021	0.0005	0.0021	0.006	0.0095	0.0046	0.0026	0	0	0	0	0	0	0
AT1G24145	AT1G24145	7.78395	17.4882	1.1678	5.51134e-05	0.0223048	0.0206	0.0301186	0.00595	0.0166	0.0054	0.0257	0.0144	0.0072	0.0915	0.1159	0.0765	0.0101	0.0927	0.0041	0.0886	0.0541	0.0307	0.0179	0	0.0189	0.0065	0.0014	0.0096	0.0128	0.0041	0.0036	0.0081	0.0017	0.021	0.0115	0.0022	0.0052	0.012	0.002	0.0018	3.7305	0	1.3498	0.762122	0	0.777443	0.524665
AT1G26800	AT1G26800	6.61362	14.2509	1.10754	1.04241e-06	0.0070922	0.0018	0.00346399	0.01195	0.0069	0.0092	0.0082	0.0039	0.0072	0.0055	0.0012	0.0022	0.0202	0.0082	0.0082	0.0097	0.004	0.0082	0.0084	0	0.0028	0.0131	0.0086	0.0096	0.0061	0.0075	0.0075	0.0072	0.0023	0.0039	0.0167	0.0064	0.0094	0.0082	0.0033	0.0068	0	0	0	0	0	0	0
AT1G33610	AT1G33610	2.01521	6.11682	1.60185	7.79326e-09	0.000497265	0.0033	0.00281373	0.0037	0.0019	0.0035	0.0078	0.0155	0.0035	0	0.0028	0	0.0049	0.0023	0.0013	0.007	0.0113	0.0034	0	0	0	0.0086	0.0017	0	0.0052	0.0242	0	0.0007	0.0038	0.0038	0.0074	0.002	0.0043	0.0083	0.0156	0.0039	0.37305	0	0	0.381061	0	0	0
AT1G35140	PHI-1	1.05944	2.76293	1.3829	0.000294945	0.0220339	0.0127	0.0151261	0.0756	0.0404	0.0316	0.04	0.0348	0.0133	0.0609	0.0564	0.0444	0.0933	0.1987	0.1578	0.1987	0.1	0.0636	0.0232	0.003	0.009	0.1082	0.0032	0.0031	0	0.0058	0.0025	0.0078	0.0016	0.0068	0.0923	0.0076	0.0017	0.0036	0.0211	0.0019	5.59575	0	0	0.381061	0	0.777443	0
AT1G36580	AT1G36580	0.0732641	0.748511	3.35284	0.00248853	0.355474	0.4228	0.379529	0.4244	0.4066	0.4587	0.4791	0.4329	0.3948	0.873	0.901	0.8814	0.884	0.8545	0.8531	0.8672	0.8351	0.8736	0.4103	0.5212	0.4837	0.3287	0.4321	0.461	0.4584	0.4016	0.3254	0.1026	0.1175	0.0881	0.0936	0.0962	0.0606	0.0936	0.0677	0.0674	36.9319	0.88366	63.4405	51.4432	32.238	11.4673	22.5606
AT1G36920	AT1G36920	0	0.573184	1.79769e+30	0.00272375	0.149552	0.1801	0.184522	0.1992	0.1653	0.1601	0.1554	0.1536	0.1956	0.8012	0.8343	0.8124	0.825	0.7788	0.7747	0.749	0.7382	0.8029	0.3056	0.376	0.4289	0.3283	0.315	0.1935	0.1823	0.1988	0.3461	0.0255	0.0502	0.0447	0.0674	0.0319	0.0208	0.0255	0.0231	0.0585	0.746099	0.220915	3.71195	3.81061	3.49569	1.36052	1.04933
AT1G36922	AT1G36922	0	0.530571	1.79769e+30	0.00632334	0.159911	0.1567	0.170068	0.20245	0.1588	0.1982	0.1737	0.1581	0.1892	0.8775	0.8556	0.843	0.8908	0.8152	0.8571	0.8051	0.776	0.8664	0.311	0.3028	0.3391	0.3333	0.2938	0.3192	0.3021	0.2202	0.2751	0.0231	0.0284	0.0339	0.05	0.0274	0.0315	0.0269	0.0235	0.0459	7.08794	0	8.09879	4.57273	4.66092	0.388721	1.57399
AT1G43800	AT1G43800	24.2907	55.2051	1.18439	2.24335e-10	0.00274424	0.0055	0.00275672	0.00635	0.0067	0.0085	0.0135	0.008	0.0058	0	0.0179	0	0.021	0.011	0.0121	0.0145	0.0066	0.002	0	0	0	0.0066	0.0037	0.0064	0.0072	0.0094	0.0072	0.0036	0.0044	0.0038	0.0071	0.0065	0.0083	0.0143	0.0079	0.0061	0	0	0.33745	0	0	0.194361	0
AT1G49210	AT1G49210	0.512086	2.12418	2.05245	7.10097e-05	0.00304878	0.0039	0.00528103	0.01595	0.0041	0.014	0.0058	0.0077	0.006	0	0	0.0185	0.0366	0.0051	0.0351	0.0192	0	0.0127	0	0.0025	0.0024	0.0278	0.0036	0.0101	0.0049	0.0027	0.0066	0.0037	0.0043	0.0055	0.0233	0.0042	0.0141	0.0056	0.0091	0.0057	0.37305	0	0	0	0	0.194361	0
AT1G50750	AT1G50750	0.405168	0.892717	1.13968	0.0031701	0.00362457	0.0084	0.00214509	0.0049	0.0037	0.0154	0.0156	0.0042	0.0089	0.0016	0.0206	0.0078	0.0085	0.003	0.0227	0.0123	0.0045	0.0106	0.0009	0.0051	0.0009	0.0042	0.0031	0.0067	0.0112	0.0027	0.0082	0.0048	0.0071	0.0015	0.0035	0.004	0.0171	0.018	0.0047	0.0088	0	0	0	0	0	0	0
AT1G55450	AT1G55450	9.72308	27.7761	1.51436	7.11231e-09	0.00182031	0.0036	0.00352073	0.00615	0.0047	0.0137	0.0072	0.0057	0.0076	0.001	0.0043	0.0023	0.0047	0.0044	0.0136	0.0096	0.0051	0.0074	0.0015	0.0048	0.0021	0.0015	0.0078	0.0168	0.0103	0.0028	0.0075	0.0022	0.003	0.0044	0.0038	0.004	0.0131	0.0057	0.007	0.0077	0	0	0	0	0	0	0
AT1G56240	AtPP2-B13	0	0.309981	1.79769e+30	0.0087283	0.0024024	0.0043	0.0024024	0.00455	0.0099	0.0063	0.005	0.0012	0.0042	0	0	0	0.0031	0.0407	0.0057	0.0056	0	0	0	0	0	0.0034	0.0034	0.009	0.0025	0	0.0021	0.0031	0.0055	0.003	0.0073	0.0063	0.006	0.0052	0.0015	0.005	0	0	0.674899	0	0	0	0
AT1G57990	ATPUP18	8.07105	22.3103	1.46688	2.69895e-12	0.0108359	0.0041	0.00478723	0.0151	0.0037	0.0134	0.0018	0.0017	0.0051	0.0038	0.0078	0.0028	0.0133	0.0029	0.0144	0.001	0	0.0022	0.0121	0.0059	0.0077	0.0203	0.0034	0.011	0.0018	0.008	0.0036	0.0127	0.0028	0.0047	0.0142	0.0039	0.0135	0.0021	0.0011	0.0064	0.37305	0	0	0	0	0	0
AT1G59530	bZIP4	0	0.652903	1.79769e+30	0.00632334	0.00449186	0.0041	0.00265816	0.00755	0.0016	0.0122	0.0045	0.0004	0.0057	0.0336	0	0.0086	0.0154	0.0022	0.0124	0	0	0.0069	0	0.0136	0.0113	0.0179	0	0.014	0.0084	0.005	0.0048	0.0027	0.0034	0.0013	0.0048	0.0018	0.012	0.0044	0	0.0057	0	0	0.33745	0.381061	0	0	0
AT1G60190	AT1G60190	4.19899	8.48294	1.01452	3.02826e-06	0.00248518	0.0023	0.00446907	0.01265	0.0076	0.0152	0.0077	0.0081	0.005	0.0035	0.0014	0.0026	0.0215	0.0075	0.0129	0.0111	0.0042	0.0025	0.0016	0	0.0046	0.0177	0.0089	0.0052	0.0053	0.0098	0.0086	0.0022	0.0031	0.0053	0.0168	0.0074	0.0177	0.0069	0.0102	0.0053	0	0	0	0	0	0	0
AT1G63750	AT1G63750	1.38836	4.36083	1.65122	1.48725e-12	0.00297952	0.0095	0.00360101	0.0083	0.002	0.0087	0.0101	0.001	0.0039	0.0061	0	0	0.0022	0	0.0135	0.0078	0	0.0033	0.0019	0.0071	0.0086	0.0076	0.0018	0.007	0.0146	0	0.0038	0.0027	0.0117	0.0026	0.0095	0.0025	0.0084	0.0095	0.0016	0.0041	0	0	0	0	0	0	0
AT1G63860	AT1G63860	1.3567	3.65129	1.4283	3.00088e-08	0.00335484	0.0021	0.00315529	0.0035	0.0068	0.0061	0.0101	0.0022	0.0023	0	0.0024	0.0012	0.0099	0.0088	0.0056	0.0084	0	0.0056	0.0044	0.0015	0.0054	0.0022	0.0067	0.0032	0.0096	0	0.0013	0.004	0.0022	0.0031	0.0061	0.0063	0.0072	0.0108	0.0037	0.0017	0	0	0	0	0	0	0
AT1G67100	LBD40	0.913984	2.38711	1.38502	0.00123945	0.0173021	0.0022	0.00695931	0.0055	0.0031	0.0091	0.0048	0.0028	0.0037	0.0114	0.0042	0.0068	0.0066	0.0037	0.0061	0.0057	0.0016	0.0035	0.006	0.002	0.0082	0.0072	0.0078	0.0119	0.0034	0.0027	0.0038	0.0242	0.0012	0.0062	0.0077	0.002	0.0098	0.0047	0.0039	0.0038	0	0	0	0	0	0	0
AT1G67265	RTFL21	0.445939	2.33794	2.39032	9.64678e-05	0	0.0019	0.00268577	0.0113	0.0022	0.0063	0.0136	0.0014	0.0065	0	0.0123	0	0.0087	0	0.0072	0.0168	0	0	0	0	0.0154	0.0057	0	0.0077	0.0149	0.0068	0.0026	0	0.0011	0.0021	0.0132	0.0026	0.0061	0.0131	0.0011	0.0076	0	0	0	0	0	0	0
AT1G68800	BRC2	0.208999	0.674291	1.68988	0.00443432	0.00337079	0.0047	0.00105042	0.00515	0.004	0.0041	0.0031	0.002	0.0015	0	0.0067	0	0.0045	0.0032	0.0025	0	0.005	0.002	0	0.0055	0	0	0	0.0021	0.0051	0	0.0036	0.0041	0.0043	0.0013	0.0021	0.0046	0.0046	0.0032	0.0019	0.0012	0	0	0	0	0	0	0
AT1G69490	NAP	24.6613	56.4653	1.19511	4.31492e-10	0.00179614	0.0033	0.0117599	0.0057	0.008	0.003	0.0105	0.0008	0.0017	0.008	0	0.0073	0.0025	0.0074	0.005	0.0082	0.0075	0.0014	0	0.0036	0.0103	0.0048	0.0137	0.0016	0.0058	0	0.0026	0.0012	0.0037	0.0126	0.0108	0.0071	0.0028	0.0117	0	0.0016	0	0	0.674899	0	0	0	0
AT1G69890	AT1G69890	1.67796	5.03236	1.58453	4.28141e-07	0.00226815	0.004	0.00275634	0.006	0.0037	0.0076	0.0101	0.0016	0.0029	0.0013	0.0108	0.0028	0.0066	0.0042	0.0075	0.0091	0.0024	0.0026	0.0029	0.0101	0.003	0.0041	0.0022	0.0089	0.0014	0.006	0.0011	0.0025	0.0013	0.0027	0.0042	0.0038	0.0075	0.0119	0.0007	0.0033	0	0	0.33745	0	0.38841	0	0
AT1G69920	ATGSTU12	0.236669	0.836285	1.82112	0.00610537	0.288453	0.1172	0.362785	0.47355	0.083	0.155	0.1343	0.1496	0.1996	0.4577	0.3605	0.5276	0.7288	0.3432	0.5085	0.48	0.5211	0.4839	0.3589	0.1436	0.445	0.6025	0.0192	0.0411	0.015	0.0358	0.2011	0.2159	0.0375	0.2789	0.4735	0.0088	0.0207	0.0082	0.0054	0.0825	199.955	0.44183	4.38685	8.00228	62.1456	52.8661	17.8386
AT1G70290	ATTPS8	37.0441	100.324	1.43735	0	0.00133038	0.0045	0.00183374	0.00865	0.0034	0.0135	0.0047	0.001	0.0049	0	0	0	0.003	0.0012	0.016	0.0052	0	0.0045	0	0.0059	0.006	0.0177	0.0015	0.0202	0.0023	0.0052	0.0038	0.0017	0.0048	0.0016	0.0106	0.0039	0.0123	0.0049	0.0006	0.0051	0	0	0.33745	0	0	0	0
AT1G70360	AT1G70360	2.45083	5.60087	1.19238	0.0042342	0.00226572	0.0031	0.00357447	0.0107	0.0059	0.0197	0.0116	0.0072	0.0076	0.0028	0.0017	0.0028	0.0204	0.0056	0.0216	0.0125	0.0032	0.0094	0.0022	0.0038	0.0042	0.0062	0.0059	0.0158	0.0095	0.0084	0.0084	0.002	0.0036	0.0038	0.0203	0.006	0.0206	0.0122	0.0086	0.0063	0	0	0	0	0	0	0
AT1G70700	JAZ9	24.405	55.6849	1.19011	5.31281e-10	0.00298832	0.0022	0.00398974	0.00905	0.0052	0.0157	0.0098	0.0026	0.0039	0.0034	0.0045	0.0019	0.0188	0.0026	0.0243	0.031	0.0018	0.002	0	0	0.0061	0.0071	0.0057	0.0107	0.0076	0	0.0066	0.0036	0.0022	0.004	0.0104	0.0058	0.0145	0.0043	0.0035	0.0039	0	0	0	0	0	0	0
AT1G72520	LOX4	0.831349	3.85563	2.21344	1.77636e-15	0.00234834	0.0031	0.00388693	0.00475	0.0034	0.0051	0.0055	0.0071	0.004	0.0015	0.0018	0.0036	0.0065	0.0025	0.0059	0.0048	0.0064	0.0056	0.0028	0.0063	0.0048	0.0019	0.0075	0.0039	0.0052	0.0028	0.0041	0.0026	0.0029	0.0038	0.0084	0.0029	0.005	0.0059	0.0085	0.0032	0	0	0	0	0	0	0
AT1G72940	AT1G72940	3.10713	7.40334	1.25259	6.58675e-07	0.00087604	0.0012	0.00310009	0.0091	0.007	0.0071	0.0049	0.0022	0.0023	0	0	0	0.0192	0.0121	0	0.0021	0	0.0017	0	0	0	0.0123	0.0051	0.0028	0.0054	0.0025	0.0044	0.0011	0.0016	0.0041	0.0139	0.0067	0.0088	0.0052	0.0024	0.0019	0	0	0	0	0	0	0
AT1G75490	AT1G75490	3.46213	7.42017	1.09979	3.3889e-05	0.00205761	0.0023	0.00158178	0.00765	0.0045	0.0056	0.0075	0.0041	0.0037	0	0.0021	0	0.0035	0.0035	0.0047	0.0084	0.0018	0.0042	0	0.0045	0.0021	0.0054	0.0039	0.0106	0.0065	0.0052	0.0054	0.003	0.0019	0.0018	0.0024	0.0049	0.005	0.0075	0.0046	0.0033	0	0	0	0	0	0	0
AT1G76590	AT1G76590	6.81811	13.665	1.00304	9.15099e-06	0.00233372	0.0155	0.0050238	0.01075	0.0066	0.0128	0.0119	0.0046	0.0068	0.0038	0.0157	0.0013	0.0108	0.0026	0.0132	0.0086	0.0079	0.0062	0	0.0166	0.0018	0.0083	0.002	0.0067	0.0069	0.0059	0.0087	0.0024	0.0152	0.0069	0.0177	0.0089	0.0143	0.0143	0.0032	0.0067	0	0	0	0	0	0	0
AT1G76600	AT1G76600	2.05374	4.87306	1.24658	0.000183102	0.00499868	0.0073	0.00268097	0.0088	0.0032	0.0083	0.0048	0.0038	0.0079	0.0049	0.0041	0.0018	0.0124	0.0042	0.0075	0.0045	0.006	0.0048	0.0028	0.0016	0.0018	0.0085	0.0039	0.0063	0.0022	0.0031	0.0056	0.0057	0.0109	0.0034	0.0132	0.0027	0.0093	0.0057	0.003	0.0097	0	0	0	0	0	0	0
AT1G77120	ADH1	29.2503	66.3757	1.18221	6.98496e-09	0.00369959	0.002	0.00368211	0.0059	0.0047	0.0067	0.0042	0.0069	0.0008	0.0066	0	0.0015	0.0039	0.0066	0.0062	0.0052	0.0087	0	0	0	0.0057	0.007	0.003	0.0083	0.0058	0	0.0011	0.0034	0.003	0.0041	0.0061	0.0044	0.0066	0.0036	0.0072	0.0011	0	0	0	0	0	0	0
AT1G80440	AT1G80440	40.9504	116.88	1.51307	0	0.0122646	0.0025	0.00305188	0.0068	0.0022	0.0059	0.001	0.0057	0.0023	0.0083	0.0122	0.0029	0.0056	0	0.0037	0.001	0.0058	0.0025	0	0	0	0.0068	0.0039	0.0028	0.0014	0.0061	0.0032	0.0158	0.0007	0.0038	0.0137	0.0025	0.0071	0.0009	0.0056	0.0021	0	0	0.33745	0	0	0	0
AT1G80920	J8	337.713	690.599	1.03205	1.57458e-10	0.00179211	0.0049	0.00768298	0.00695	0.0016	0.0091	0.0049	0.0062	0.0025	0	0	0.0072	0.0116	0.0027	0.0015	0.0016	0.0144	0.0027	0.0032	0.0096	0.0056	0.0094	0	0.0035	0.0032	0.0058	0	0.0018	0.0047	0.008	0.0122	0.0018	0.0119	0.0059	0.0046	0.003	0.37305	0	0	0	0	0	0
AT2G02710	PLPC	14.9041	31.5931	1.0839	2.85658e-07	0.00459418	0.002	0.00170164	0.00595	0.0057	0.0069	0.012	0.0018	0.0024	0.0122	0	0.0034	0.0156	0.0032	0.0102	0.0219	0.0043	0.0025	0	0	0	0.0111	0.0028	0.0061	0.0083	0	0	0.0036	0.0028	0.0016	0.0059	0.0068	0.0063	0.0104	0.0013	0.0028	0	0	0	0.381061	0	0	0
AT2G05540	AT2G05540	22.4436	57.8032	1.36485	1.98355e-11	0.00319107	0.0105	0.00269179	0.00795	0.0029	0.012	0.0064	0.0008	0.0084	0	0	0	0.0077	0	0.0169	0.0036	0	0.0082	0	0.0162	0	0.009	0.0057	0.008	0.0072	0	0.0036	0.0041	0.0109	0.0034	0.0125	0.0029	0.012	0.0066	0.0011	0.0091	0	0	0	0	0	0	0
AT2G07240	AT2G07240	0	0.0800927	1.79769e+30	0.00190049	0.17437	0.1862	0.1283	0.21105	0.1727	0.1178	0.1368	0.1878	0.2257	0.6974	0.7668	0.529	0.8403	0.8482	0.4768	0.6524	0.8668	0.8653	0.1872	0.241	0.115	0.1933	0.089	0.1169	0.0418	0.1081	0.1882	0.0427	0.0262	0.0189	0.0684	0.0201	0.0163	0.0067	0.0284	0.0588	10.8184	0	9.44859	8.38334	5.43774	0.971803	7.86997
AT2G09970	AT2G09970	0	0.479684	1.79769e+30	0.00190049	0.006324	0.0013	0.00330842	0.0129	0.0032	0.0152	0.0238	0	0.0047	0.0059	0.0005	0.0035	0.0081	0.0047	0.0158	0.0262	0	0.0027	0.0071	0.0006	0.003	0.005	0.0028	0.0153	0.0217	0	0.0038	0.0062	0.0019	0.0033	0.0139	0.0028	0.0149	0.0235	0	0.0058	0.37305	0	0	0.381061	0	0	0
AT2G15042	AT2G15042	0.683121	4.83911	2.82453	0	0.348185	0.3733	0.365766	0.5424	0.4498	0.4578	0.5374	0.5474	0.4979	0.8804	0.9009	0.9037	0.9379	0.919	0.9085	0.9101	0.9182	0.9297	0.3491	0.3621	0.3572	0.4545	0.4272	0.4547	0.4613	0.4649	0.3933	0.0756	0.0764	0.0784	0.1499	0.093	0.1199	0.1251	0.1098	0.1075	100.35	0	155.902	104.411	112.251	51.8943	70.3051
AT2G15880	AT2G15880	3.4135	15.9254	2.22201	0	0.0398912	0.0269	0.0322257	0.03525	0.0339	0.0448	0.0416	0.0455	0.0271	0.1597	0.113	0.1315	0.1676	0.1939	0.2227	0.2087	0.1956	0.1537	0.0085	0	0.0035	0.0177	0.0025	0.0273	0.02	0.0203	0	0.0062	0.0034	0.0051	0.0122	0.0026	0.0055	0.0087	0.0046	0.0012	0.37305	0	0	0.381061	1.16523	0.194361	0
AT2G15890	MEE14	33.3456	93.2328	1.48334	4.44089e-16	0.149497	0.0303	0.165235	0.34045	0.0232	0.0429	0.0281	0.0291	0.1329	0.3128	0.1361	0.355	0.5295	0.1105	0.1463	0.1114	0.0802	0.2615	0.194	0	0.2073	0.4954	0	0.0163	0	0.0086	0.141	0.1145	0.0103	0.122	0.4008	0.0082	0.0169	0.0054	0.0081	0.0981	122.36	0.44183	12.1482	7.62122	84.6734	27.5992	13.3789
AT2G16060	GLB1	29.3502	59.5293	1.02023	1.8125e-07	0.130634	0.1259	0.12592	0.1896	0.1209	0.1408	0.1632	0.1442	0.1404	0.7356	0.7417	0.7031	0.7405	0.6938	0.6717	0.7145	0.6656	0.6522	0.0065	0.003	0.0049	0.0085	0.0053	0.005	0.0078	0.0073	0.0019	0.0056	0.002	0.0036	0.0188	0.0065	0.0039	0.0032	0.0015	0.0042	0.37305	0	0.674899	0	0	0	0
AT2G16586	AT2G16586	38.748	82.613	1.09225	4.41153e-09	0.0844814	0.0251	0.0548367	0.1889	0.0218	0.015	0.017	0.0141	0.0761	0.2333	0.0884	0.1183	0.0645	0.0317	0.0325	0.0429	0.0549	0.1117	0.0922	0.0056	0.0637	0.0352	0.008	0.0053	0.0157	0.0205	0.0278	0.0794	0.0231	0.0518	0.2695	0.0237	0.0145	0.0129	0.0071	0.0735	20.5177	0.220915	0.674899	0.762122	6.60297	5.83082	0.524665
AT2G17845	AT2G17845	0.234093	0.827181	1.82112	0.00610537	0.000276778	0.0065	0.00147319	0.0035	0.0028	0.0093	0.0024	0.0062	0.0029	0	0.0028	0.0011	0.0098	0.002	0.0097	0.0017	0.0084	0.0005	0	0.0083	0.0012	0.0044	0.0028	0.0069	0.0013	0.0066	0.0044	0.0006	0.0074	0.0019	0.0026	0.0031	0.0105	0.003	0.0044	0.0034	0	0	0.33745	0	0	0	0
AT2G18700	TPS11	15.4126	52.943	1.78033	0	0.00391499	0.0012	0.00263713	0.0032	0.0099	0.0146	0.0017	0.0015	0.0028	0.0025	0	0	0.0048	0.0358	0.0515	0.0015	0.0028	0.0048	0.0044	0.0049	0	0.0032	0.0135	0.006	0.0026	0	0.0053	0.0043	0.0009	0.0041	0.0055	0.0032	0.0061	0.0016	0.0013	0.0017	0	0	0	0	0	0	0
AT2G20670	AT2G20670	67.5088	244.741	1.85811	0	0.0435763	0.0071	0.0185822	0.05645	0.0094	0.0109	0.0135	0.0279	0.0144	0.0101	0.028	0.0136	0.0582	0.0077	0.0298	0.0299	0.0485	0.0335	0	0.0135	0.0148	0.0092	0.0093	0.0048	0.0063	0.0085	0.0022	0.0655	0	0.0212	0.115	0.0101	0.006	0.0096	0.0261	0.0119	153.696	0.662745	22.9466	27.4364	95.1605	38.6778	12.592
AT2G23320	WRKY15	22.2979	45.0169	1.01356	8.13532e-08	0.00466853	0.0065	0.00492611	0.0052	0.007	0.0087	0.0043	0.0023	0.0095	0.0046	0	0.0124	0	0.0056	0.0093	0.0074	0	0.0106	0	0.0065	0.0148	0.0061	0.0072	0.0063	0.009	0.0085	0.0098	0.0051	0.0073	0.0033	0.004	0.0072	0.0088	0.003	0.0019	0.0093	0	0	0	0	0	0	0
AT2G23810	TET8	14.5515	36.849	1.34045	1.21163e-11	0.0480721	0.002	0.0352874	0.14935	0.0061	0.0098	0.0065	0.0067	0.0152	0.0316	0	0.0402	0.1927	0.0458	0.0126	0.0072	0.0377	0.0811	0.3519	0.013	0.2151	0.5086	0.0018	0.0258	0.011	0	0.0346	0.0304	0.0017	0.0225	0.1329	0.0021	0.0073	0.0058	0.0028	0.0043	80.2057	0	0.33745	0.762122	9.71025	6.21954	0
AT2G24240	AT2G24240	2.94533	6.06658	1.04245	3.30889e-05	0.00290456	0.0077	0.00460123	0.00715	0.0025	0.0123	0.0036	0.0009	0.0003	0.0026	0.0042	0.0063	0.0075	0	0.0115	0.005	0	0	0	0	0	0.0189	0.006	0.0102	0.006	0	0	0.0032	0.0088	0.0045	0.0095	0.0027	0.0126	0.0031	0.0011	0.0004	0	0	0	0	0	0	0.262332
AT2G25200	AT2G25200	5.91617	14.4998	1.2933	2.76864e-08	0.010597	0.001	0.00535714	0.0087	0.0037	0.0056	0.0106	0.0016	0.0045	0.0097	0.0057	0	0	0.001	0.009	0.0013	0.0063	0.0037	0.007	0	0.0043	0.0098	0.0043	0.004	0.0049	0	0.0072	0.0111	0.0004	0.0062	0.0154	0.004	0.0051	0.0129	0.001	0.0043	0	0	0	0	0	0	0
AT2G26160	AT2G26160	0.116117	0.457878	1.97939	0.00489091	0.00360866	0.0027	0.00581395	0.0046	0.0032	0.0095	0.0035	0.0021	0.0003	0	0.002	0.002	0.0038	0.0009	0.0065	0.0069	0.0025	0	0.0051	0	0.0105	0.0095	0.0018	0.0085	0.0031	0	0.0021	0.0044	0.0032	0.0063	0.0085	0.0039	0.0102	0.0028	0.0023	0.0002	0	0	0.33745	0	0	0	0
AT2G26190	AT2G26190	12.1129	30.8801	1.35013	1.4917e-12	0.00317125	0	0.00207756	0.0101	0.0029	0.0103	0.008	0.0019	0.0044	0.0039	0	0	0.012	0.0011	0.0071	0.0107	0.0027	0.0026	0.0036	0	0	0.0012	0.0037	0.0049	0.006	0.0027	0.0032	0.0029	0	0.0028	0.0091	0.0031	0.012	0.0081	0.0016	0.0049	0	0	0	0	0	0	0
AT2G29670	AT2G29670	36.4173	76.399	1.06893	8.40573e-10	0.00614251	0.0021	0.00462107	0.00895	0.0101	0.0037	0.0077	0.0027	0.0033	0.0135	0.0027	0.0041	0.0028	0.0168	0.002	0.0067	0.0024	0.003	0.008	0	0.0036	0.005	0.0069	0.0009	0.0075	0	0.0014	0.0028	0.0024	0.0051	0.0105	0.0086	0.0051	0.0081	0.0035	0.004	0	0	0	0	0	0	0
AT2G31880	SOBIR1	11.0859	26.0938	1.23498	3.43573e-05	0.00141403	0.0021	0.00369231	0.00965	0.0017	0.0057	0.0053	0.0019	0.0059	0.0015	0	0.0048	0.0052	0.0028	0.0054	0.0057	0.0017	0.0042	0	0.0037	0.0036	0.0075	0.0014	0.0062	0.0055	0.0023	0.004	0.0018	0.0024	0.0034	0.0101	0.0015	0.0058	0.0052	0.0019	0.0069	0	0	0	0.381061	0	0	0
AT2G33580	AT2G33580	3.27293	7.19549	1.13651	5.64676e-07	0.0030521	0.0018	0.00326631	0.01195	0.0054	0.0161	0.0111	0.0035	0.0051	0.0049	0.0006	0.001	0.0122	0.0039	0.0112	0.0105	0.0033	0.0035	0.0017	0.0018	0.0071	0.0091	0.0054	0.0128	0.0093	0.0018	0.0058	0.0028	0.0022	0.0032	0.0158	0.0059	0.0184	0.0116	0.0039	0.0055	0	0	0	0	0	0	0
AT2G34390	NLM4	1.6386	4.36217	1.41258	0.00149061	0.00137087	0.0038	0.0202031	0.00465	0.0126	0.0144	0.022	0.012	0.0027	0.0012	0.0029	0.0642	0.0067	0.0266	0.0147	0.0364	0.0271	0.0026	0.0016	0.0043	0.0031	0.0069	0.0068	0.0125	0.0173	0.0045	0.0013	0.0014	0.0041	0.0045	0.0071	0.0095	0.0151	0.0181	0.0093	0.0033	0	0	0	0	0	0	0
AT2G34600	TIFY5B	0.519703	1.90028	1.87045	0.00143092	0.261077	0.0889	0.142754	0.24675	0.075	0.0941	0.0885	0.1143	0.1383	0.608	0.3439	0.4351	0.5422	0.3676	0.3975	0.4	0.4638	0.469	0.2476	0.0493	0.1289	0.2156	0.0064	0.0212	0.0141	0.0041	0.0599	0.1548	0.0254	0.0704	0.2175	0.0039	0.0069	0.0078	0.0116	0.0514	308.512	0.220915	11.4733	13.3371	141.77	42.7593	36.4642
AT2G36770	AT2G36770	0.466012	1.46637	1.65381	0.000100666	0.00307547	0.0015	0.00207469	0.0045	0.004	0.0105	0.0041	0.0015	0.0043	0.0035	0.0022	0.0018	0	0.0066	0.0094	0.0038	0	0.002	0.0034	0	0	0.0016	0.0029	0.0074	0.0043	0.0049	0.0058	0.0029	0.0016	0.0025	0.0013	0.0037	0.0114	0.0042	0.0012	0.0043	0	0	0.33745	0.381061	0	0	0.262332
AT2G38220	AT2G38220	0	0.260154	1.79769e+30	0.000279335	0.144578	0.0691	0.0632054	0.28825	0.1092	0.1864	0.1501	0.1286	0.1798	0.25	0.1649	0.1435	0.6562	0.4175	0.6313	0.5682	0.3543	0.4454	0.2222	0.1615	0.0775	0.5089	0.2068	0.3088	0.2679	0.281	0.3366	0.0902	0.0188	0.0231	0.2679	0.0198	0.0133	0.0147	0.0302	0.0663	44.3929	0.44183	7.76134	4.19167	36.899	13.994	10.7556
AT2G38470	WRKY33	11.9848	50.2321	2.06741	0	0.00359228	0.0036	0.00292826	0.00595	0.0034	0.0088	0.0052	0.0018	0.0026	0.0062	0	0.0033	0.0099	0	0.0083	0.0118	0.0028	0.0048	0.0038	0	0.0082	0.0052	0.0028	0.0109	0.0092	0.0029	0.0011	0.0031	0.0049	0.002	0.0069	0.004	0.0084	0.0032	0.0013	0.0025	0	0	0	0	0	0	0
AT2G40000	HSPRO2	35.3063	113.406	1.6835	0	0.00307692	0.0039	0	0.0039	0.0054	0.0037	0.005	0.0045	0.003	0.0061	0.0057	0	0.0043	0.0045	0.0024	0.0038	0.0029	0.001	0	0.0028	0	0.0064	0.0073	0.0024	0.0062	0.005	0.001	0.0028	0.0035	0	0.0058	0.0053	0.005	0.0053	0.005	0.0045	0	0	0	0	0	0	0
AT2G41640	AT2G41640	3.31117	8.92201	1.43003	1.44575e-10	0.00262582	0.0023	0.00262927	0.0034	0.0042	0.0016	0.0036	0.0016	0.0043	0	0.0015	0	0	0.0057	0.0005	0.0035	0.0026	0.0046	0.0034	0	0.0034	0.0047	0.0032	0.0029	0.0016	0	0.0061	0.0035	0.0031	0.0036	0.0009	0.0038	0.002	0.0041	0.0014	0.0039	0	0	0	0	0	0	0
AT2G44910	ATHB-4	2.15439	6.9156	1.68257	1.29956e-07	0.00244598	0.0046	0.00237906	0.00485	0.004	0.0054	0.0023	0.0062	0.0023	0.0022	0	0.002	0.0056	0.0014	0.0049	0.0009	0.0041	0.0005	0	0.0129	0	0.0089	0.0032	0.0053	0.0012	0	0.0021	0.0029	0.0046	0.0029	0.0081	0.005	0.0057	0.0033	0.0087	0.0031	0	0	0	0	0	0	0
AT2G47520	HRE2	1.63879	4.57125	1.47996	0.000280607	0.00322373	0.0061	0.00560224	0.01075	0.0229	0.0093	0.0067	0.0018	0.0064	0.0011	0.0036	0.0023	0.0123	0.1195	0.0076	0.0038	0.0027	0.0075	0.0061	0.0018	0.0051	0.0171	0.0081	0.0074	0.0013	0.0038	0.005	0.0032	0.0075	0.0066	0.019	0.0053	0.0101	0.0083	0.001	0.0064	0	0	0	0	0	0	0
AT3G03850	AT3G03850	3.97237	8.48211	1.09442	0.000827665	0.00302211	0.0032	0.00345377	0.0203	0.0044	0.0155	0.0071	0.0128	0.0075	0.0099	0	0	0.0317	0.0035	0.006	0.0068	0.0031	0.0082	0.003	0.0021	0.0019	0.0317	0.0055	0.0128	0.0081	0.0138	0.0021	0.0024	0.0039	0.0043	0.0302	0.0042	0.0171	0.0069	0.0136	0.0087	0.37305	0	0	0	0	0	0
AT3G04640	AT3G04640	6.91082	16.0309	1.21393	0.000180703	0.0027222	0.0041	0.00429933	0.0093	0.0041	0.0189	0.0072	0.0018	0.0033	0.0033	0.0045	0.0057	0.0116	0.0044	0.0196	0.0067	0.003	0.003	0.0029	0.0012	0.0048	0.012	0.0035	0.0164	0.004	0.0034	0.0007	0.0025	0.0052	0.0036	0.0071	0.0043	0.0196	0.0083	0.0005	0.0041	0	0	0	0	0.38841	0	0
AT3G07350	AT3G07350	23.3714	56.7588	1.2801	9.90208e-12	0.0113246	0.0043	0.00359712	0.0082	0.0061	0.007	0.0074	0.0074	0.0031	0.0113	0.0025	0.0021	0.0121	0.0039	0.0097	0.008	0.0049	0.0014	0.0082	0.0091	0	0.0117	0.0039	0.0059	0.0024	0.0161	0.0043	0.0119	0.0039	0.0045	0.015	0.0069	0.0065	0.0083	0.0063	0.0033	0	0	0	0	0	0	0
AT3G10020	AT3G10020	131.254	285.821	1.12274	1.75831e-10	0.00295858	0.012	0.00356096	0.00785	0.0048	0.011	0.0153	0.008	0.0033	0.0029	0.0638	0.0013	0.0045	0.0025	0.0096	0.01	0.0069	0.0053	0.0046	0.0047	0.003	0.0015	0.0052	0.0102	0.0117	0.0049	0.0048	0.0026	0.0024	0.0042	0.0096	0.0052	0.0115	0.0175	0.0089	0.0026	0	0	0	0	0.38841	0	0
AT3G14440	NCED3	8.41778	17.93	1.09086	2.76249e-08	0.00161134	0.0036	0.00554017	0.00685	0.0051	0.0085	0.0054	0.0048	0.0046	0	0	0.0052	0.007	0.0026	0.0059	0.0021	0.0149	0.0034	0.0023	0.0033	0	0.0072	0.0076	0.0077	0.0025	0	0.0011	0.0018	0.0043	0.0066	0.0099	0.0052	0.0093	0.0067	0.0035	0.0054	0	0	0	0.381061	0	0	0
AT3G15450	AT3G15450	84.7991	438.767	2.37133	0	0.00147885	0.0026	0.00362976	0.00685	0.0082	0.007	0.0106	0.0017	0.0044	0	0.0023	0.0056	0.006	0.0099	0.0071	0.0074	0.0028	0.0042	0.0048	0	0	0	0.0029	0.0027	0.0116	0	0.0025	0.0012	0.0031	0.0039	0.0105	0.0087	0.0078	0.0111	0.0016	0.0048	0	0	0	0	0	0	0
AT3G15500	NAC3	0.735057	2.74206	1.89933	1.62672e-06	0.00214305	0.0036	0.00534308	0.00265	0.0046	0.0075	0.0068	0.0024	0.0046	0.0028	0.0017	0.0056	0.0039	0.0022	0.0058	0.0054	0.0039	0.0041	0.0021	0.0024	0.0022	0.0061	0.0071	0.0044	0.0071	0.005	0.0019	0.002	0.0044	0.0059	0.0038	0.0048	0.0089	0.0072	0.0014	0.0053	0	0	0.33745	0	0.38841	0	0
AT3G15630	AT3G15630	8.28325	20.1756	1.28434	1.64782e-07	0.00267717	0.0032	0.00282205	0.0057	0.0044	0.0066	0.002	0.0047	0.0051	0.0021	0.0043	0.0027	0.0044	0.0026	0.0045	0.0006	0.0059	0.0042	0.0011	0.0011	0.0068	0.0078	0.0027	0.0057	0.0022	0.0079	0.0064	0.0034	0.0032	0.0018	0.0086	0.0053	0.0076	0.0024	0.0035	0.0053	0	0	0.33745	0	0	0	0
AT3G20395	AT3G20395	2.30691	5.98843	1.37622	4.9201e-05	0.00353261	0.0042	0.00347222	0.00385	0.0078	0.012	0.0143	0.0021	0.0006	0.0068	0.0075	0	0	0.0058	0.0161	0.0092	0	0	0.0024	0.0054	0	0	0.0132	0.0088	0.0139	0	0	0.0033	0.0037	0.0043	0.0042	0.0073	0.0121	0.0149	0.0027	0.0007	0.37305	0	0	0.381061	0	0	0
AT3G26510	AT3G26510	80.4451	161.252	1.00324	7.60796e-08	0.0135934	0.0081	0.0077695	0.02035	0.0119	0.028	0.0124	0.0141	0.0149	0.0353	0.0213	0.018	0.0409	0.021	0.0906	0.0418	0.0398	0.0455	0	0	0.0068	0.0069	0.0085	0.0104	0.0017	0	0.0046	0.0062	0.0032	0.0031	0.0124	0.0095	0.0063	0.0027	0.0046	0.0052	0.746099	0	0	0	0	0	0
AT3G28770	AT3G28770	0.0813513	0.227468	1.48343	0.00185341	0.0986965	0.0352	0.00466926	0.118	0.0591	0.043	0.0793	0.0589	0.0211	0.5741	0.3566	0.0222	0.7186	0.5869	0.3248	0.7094	0.5115	0.1932	0.1125	0	0.0096	0.0788	0.0181	0.0053	0.0064	0	0	0.0395	0.0063	0.0027	0.0927	0.0051	0.008	0.009	0.0021	0.0009	17.5333	0	1.68725	0.381061	0	3.10977	0
AT3G29370	AT3G29370	3.11203	10.626	1.77167	1.92996e-06	0.00235294	0.003	0.00227169	0.00865	0.0048	0.0052	0.0062	0.0021	0.0016	0	0.0038	0	0.0062	0.0054	0.0034	0.0054	0.0015	0.0016	0	0	0	0.0169	0.0025	0.0082	0.0082	0.0067	0.0015	0.003	0.0032	0.003	0.0154	0.0049	0.006	0.0059	0.0015	0.002	0.37305	0	0	0	0	0.194361	0
AT3G29633	AT3G29633	0	125.578	1.79769e+30	0.00396543	0.14784	0.1266	0.161111	0.072	0.0699	0.0533	0.0412	0.0765	0.0658	0.7418	0.6672	0.7357	0.53	0.5027	0.4141	0.3831	0.4984	0.45	0.1304	0.1348	0.1585	0.0548	0.0932	0.0596	0.0198	0.035	0.0488	0.0128	0.018	0.0143	0.0177	0.0128	0.0099	0.0046	0.0055	0.0241	7.83404	0	10.4609	1.9053	5.43774	1.55489	3.14799
AT3G29636	AT3G29636	0	0.400569	1.79769e+30	0.00632334	0.135886	0.1159	0.143128	0.14825	0.0955	0.1099	0.0986	0.1298	0.1013	0.4728	0.4592	0.4629	0.4485	0.4429	0.4575	0.4287	0.4955	0.4055	0.1136	0.0635	0.1283	0.0912	0.024	0.0186	0.0313	0.0251	0.0304	0.0402	0.0205	0.0484	0.0867	0.0102	0.0136	0.0081	0.0138	0.0184	14.922	0.220915	6.41154	1.52424	6.21456	2.72105	2.09866
AT3G29670	AT3G29670	4.60718	9.30822	1.01462	1.51769e-05	0.10679	0.1344	0.0602613	0.10805	0.0968	0.1019	0.1402	0.0746	0.0839	0.4718	0.6014	0.3375	0.5506	0.5283	0.5828	0.5931	0.4709	0.5146	0.1503	0.2406	0.092	0.0848	0.1689	0.031	0.2654	0.0761	0.022	0.0315	0.0281	0.0067	0.018	0.0105	0.009	0.0135	0.0069	0.0069	2.9844	0	1.68725	1.52424	1.55364	0.971803	1.57399
AT3G29970	AT3G29970	1.86746	6.58283	1.81763	0.00016103	0.00313316	0.0075	0.00632578	0.00875	0.009	0.0062	0.0059	0.002	0.0052	0.0057	0.0116	0	0.0114	0.0268	0.0036	0.0086	0	0.0052	0.003	0.0029	0.006	0.0164	0.0028	0.0081	0.0048	0	0.0058	0.0021	0.0081	0.0072	0.0127	0.0079	0.0063	0.0057	0.0029	0.0051	0	0	0	0	0.77682	0	0
AT3G30720	QQS	1.86628	72.9463	5.28859	0	0.267393	0.264	0.252624	0.3075	0.2418	0.2843	0.2802	0.2641	0.2587	0.888	0.8834	0.7561	0.8836	0.847	0.8167	0.8455	0.8467	0.8479	0.4602	0.49	0.5262	0.5011	0.4398	0.5461	0.4778	0.4473	0.4195	0.0906	0.0755	0.082	0.1432	0.0738	0.1111	0.1004	0.082	0.0877	9.32624	0.44183	5.06174	3.42955	5.82615	3.30413	1.04933
AT3G30842	PDR10	0.055063	0.598745	3.44279	7.9195e-10	0.0292953	0.0056	0.0118044	0.0475	0.0321	0.0503	0.0377	0.0741	0.036	0.2206	0.0545	0.0598	0.3169	0.287	0.3588	0.2954	0.4659	0.3142	0	0	0.0217	0.0159	0.0058	0	0	0.0214	0	0.0066	0	0.0051	0.015	0.0054	0.0085	0.004	0.0127	0.0042	0	0.220915	1.01235	0	0.77682	0	0.262332
AT3G43190	SUS4	10.0804	24.3246	1.27087	1.49338e-11	0.00409626	0.0017	0.00430769	0.0007	0.0041	0.0097	0.0041	0.0013	0.0082	0.0043	0	0	0.0025	0.0056	0.0144	0.0018	0	0.0097	0	0.0043	0.0045	0.0022	0.0038	0.0141	0.0016	0	0.0105	0.0048	0.0015	0.0051	0	0.0038	0.0081	0.005	0.0019	0.0075	0	0	0	0	0	0	0.262332
AT3G46600	AT3G46600	17.5979	53.4638	1.60316	4.70735e-14	0.0486726	0.047	0.0747889	0.16625	0.0479	0.0819	0.036	0.1048	0.071	0.1989	0.3005	0.2701	0.5576	0.3906	0.5337	0.2585	0.6953	0.527	0.0863	0.0474	0.1239	0.1869	0.0143	0.0069	0.0058	0.0045	0.0388	0.0192	0.0086	0.0395	0.1134	0.0047	0.0114	0.0043	0.0029	0.005	7.46099	0	0	0.762122	5.82615	3.69285	0.524665
AT3G47340	AT-ASN1	25.0793	56.0864	1.16116	2.64915e-10	0.000785546	0.0027	0.00325809	0.00495	0.0009	0.0095	0.002	0.0013	0.0052	0	0.0041	0.0048	0.0029	0.0014	0.0094	0.0025	0.001	0.0054	0	0	0.0052	0.0016	0.0006	0.0136	0	0.0013	0.0056	0.0015	0.0032	0.0017	0.0087	0.0009	0.0085	0.0023	0.0014	0.005	0	0	0.674899	0	0	0	0.262332
AT3G48360	BT2	5.05493	70.6925	3.80579	0	0.00406504	0.0028	0.00306122	0.00505	0.0036	0.0052	0.0067	0.0032	0.0055	0.0082	0	0	0.0036	0.0007	0.0032	0.0085	0	0.0052	0	0.0038	0	0.0026	0.0034	0.0028	0.0018	0	0.0061	0.0038	0.0033	0.0041	0.0052	0.0043	0.0062	0.0069	0.0045	0.0055	0	0	0.33745	0	0	0.194361	0.262332
AT3G48390	AT3G48390	0.872832	2.35903	1.43442	3.65396e-06	0.0591417	0.0523	0.0620648	0.0665	0.03	0.051	0.0662	0.0645	0.0779	0.2991	0.2431	0.3002	0.2091	0.1565	0.1976	0.2544	0.2444	0.34	0.0044	0.0025	0.0112	0.0302	0.0092	0.0023	0.0091	0.0026	0.0048	0.0011	0.0026	0.0028	0.02	0.0034	0.0049	0.0074	0.0013	0.0036	0	0	0.674899	0	0	0	0
AT3G48640	AT3G48640	0.052191	0.841919	4.01181	0.00865045	0.00377358	0.0033	0.00237154	0.0047	0.0038	0.0043	0.0063	0.0015	0.0071	0.0081	0	0.0034	0.0108	0.0026	0.0019	0.0146	0	0.0065	0	0.0158	0.005	0.0041	0.0017	0	0.0098	0	0.0039	0.0035	0.0024	0.002	0.0079	0.0042	0.0051	0.0046	0.002	0.0076	0	0	0	0	0	0	0
AT3G49790	AT3G49790	5.63544	12.4013	1.13789	1.58925e-07	0.00146056	0.003	0.00380068	0.0059	0.0032	0.0034	0.0049	0.0115	0.006	0	0	0	0.0039	0.0031	0.0026	0.0028	0.0094	0.0046	0	0	0	0.0086	0	0.0029	0.0058	0.0106	0.004	0.0021	0.0045	0.0056	0.0101	0.0038	0.0037	0.0052	0.0121	0.0067	0	0	0	0	0.38841	0	0
AT3G52970	CYP76G1	0.0168572	0.271931	4.01181	0.00994802	0.00390498	0.0017	0.00766423	0.0068	0.0049	0.0034	0.0048	0.0037	0.0038	0.0017	0.0016	0.0062	0.0242	0.0059	0.0011	0.0023	0.0021	0.0042	0	0	0.0041	0.0029	0.0025	0.0036	0.0056	0.0033	0.0054	0.0049	0.0019	0.0084	0.007	0.005	0.0039	0.0052	0.004	0.0035	0	0	0	0	0	0	0
AT3G55980	ATSZF1	6.1916	28.4247	2.19876	0	0.00473934	0.0019	0.00407056	0.00765	0.006	0.0109	0.0077	0.0007	0.0079	0.0027	0	0.0089	0.0048	0.0042	0.0103	0.005	0	0.0077	0.0047	0	0	0.0094	0.0072	0.0138	0.0042	0	0.0032	0.0052	0.0026	0.0036	0.0093	0.0062	0.0107	0.0087	0.0011	0.0086	0.37305	0.220915	0	0	0.38841	0	0
AT3G56880	AT3G56880	36.361	91.0029	1.32352	8.75078e-13	0.00241213	0.0049	0.00688817	0.0096	0.0031	0.0023	0.0047	0.0013	0.0034	0.0013	0.0045	0.0055	0.0068	0.004	0.0012	0.0039	0	0.0024	0.0016	0.0019	0.0104	0.0141	0.0027	0.0025	0.003	0	0.0016	0.0033	0.0064	0.006	0.0191	0.003	0.0024	0.0055	0.0017	0.0042	0	0	0	0.381061	0	0	0
AT3G59080	AT3G59080	1.96565	5.50771	1.48644	7.46865e-09	0	0.003	0.00991885	0.008	0.0062	0.0043	0.0064	0.0039	0.0012	0	0.0086	0.0132	0.0108	0.0056	0.0031	0.0032	0.0021	0.002	0	0.0041	0.0035	0.0053	0.0054	0.0062	0.0084	0	0	0	0.0017	0.0104	0.0145	0.0064	0.0043	0.0069	0.0049	0.0012	0	0	0	0	0	0	0
AT3G61060	AtPP2-A13	8.60874	20.5862	1.25781	0.000167847	0.00257865	0.0033	0.00399102	0.0076	0.0065	0.0058	0.0094	0.0013	0.0062	0	0.0065	0.0036	0.009	0.0056	0.0018	0.0034	0.0008	0.0059	0.002	0.0041	0.002	0.0014	0.0037	0.0098	0.0126	0.0013	0.0094	0.0036	0.0021	0.0045	0.0076	0.0072	0.0064	0.0108	0.0014	0.006	0	0	0	0	0	0	0
AT3G62070	AT3G62070	8.57756	19.7635	1.2042	1.64051e-08	0.00328299	0.0008	0.00228102	0.00565	0.0017	0.0031	0.0072	0.0024	0.0026	0.0021	0.0012	0.002	0.0045	0.001	0.0026	0.0028	0.0014	0.0029	0.0016	0	0.0034	0.0089	0.0007	0.0027	0.0041	0	0.0023	0.004	0.0008	0.0021	0.0092	0.0022	0.0033	0.0093	0.0032	0.0025	0	0	0.33745	0	0	0	0
AT3G62950	AT3G62950	7.49695	16.8379	1.16734	7.94442e-06	0.000725689	0.0019	0.00591216	0.0051	0.0052	0.0103	0.0056	0.001	0.0024	0	0	0	0.0044	0.0024	0.0084	0.0087	0	0.0025	0.0056	0.0043	0	0.0052	0.0035	0.0115	0.0046	0.0024	0.0022	0	0.0018	0.008	0.0084	0.0061	0.0103	0.0051	0.0008	0.002	0	0	0	0	0	0	0
AT4G00970	CRK41	0.712388	1.78271	1.32334	0.000174573	0.0906175	0.0392	0.206245	0.3397	0.0036	0.0299	0.0051	0.0123	0.026	0.2234	0.1416	0.3125	0.5008	0.0065	0.1138	0.0102	0.0297	0.0813	0.0701	0.0256	0.1908	0.3171	0.0038	0.026	0.0033	0.0155	0.0232	0.0665	0.0147	0.1827	0.4086	0.003	0.0143	0.0044	0.0066	0.0168	246.586	0.662745	11.8107	18.672	111.085	78.9104	20.7243
AT4G01250	WRKY22	3.82603	11.6668	1.60849	1.47939e-10	0.322388	0.1917	0.342555	0.4093	0.1016	0.1694	0.1558	0.1603	0.2377	0.6294	0.5709	0.6691	0.7053	0.4346	0.5462	0.5387	0.5272	0.5759	0.4495	0.2763	0.4839	0.6925	0.0344	0.2248	0.1754	0.1367	0.3813	0.1728	0.0269	0.1833	0.3097	0.0115	0.0285	0.0169	0.01	0.07	163.769	0.220915	33.0701	25.15	68.7486	39.4552	16.7893
AT4G02330	ATPMEPCRB	3.52766	9.3673	1.40892	8.50047e-10	0.00472937	0.0043	0.00206612	0.0084	0.0016	0.007	0.0033	0.0012	0.0021	0.0037	0.0067	0.0036	0.009	0	0.0081	0.0053	0	0.0013	0	0	0	0.0123	0.0016	0.005	0.0051	0	0.0038	0.0056	0.0044	0.002	0.0088	0.0018	0.0069	0.0027	0.0016	0.0021	0	0	0	0	0	0	0
AT4G03510	RMA1	7.52173	15.5222	1.0452	5.42634e-05	0.00315173	0.0038	0.00537897	0.0087	0.0076	0.0126	0.0058	0.0014	0.0053	0.0074	0.0026	0.0027	0.0113	0.0056	0.0142	0.0101	0.0013	0.0097	0.006	0	0	0.0178	0.0035	0.0156	0.0101	0.004	0.0039	0.0018	0.0045	0.0066	0.0043	0.0085	0.0119	0.0043	0.0012	0.0043	0	0	0.33745	0	0	0	0
AT4G04570	CRK40	7.60265	18.1823	1.25796	4.71232e-11	0.00532978	0.0041	0.00171135	0.0064	0.0049	0.0049	0	0.0021	0.0021	0	0.0256	0	0.0096	0.0055	0.0019	0	0	0	0.0192	0	0	0.0093	0.0039	0.0053	0	0	0	0.0042	0.0017	0.0022	0.011	0.005	0.0053	0	0.0028	0.0028	0	0	0.33745	0	0.38841	0	0
AT4G10270	AT4G10270	17.7419	45.2308	1.35014	2.72426e-06	0.0715588	0.0275	0.0792436	0.3269	0.0462	0.0721	0.0844	0.0871	0.0693	0.1092	0.094	0.1605	0.5707	0.2467	0.3212	0.3881	0.3475	0.2643	0.0411	0.0186	0.0633	0.3689	0.0266	0.0569	0.0473	0.0484	0.0482	0.0721	0.0055	0.0579	0.4063	0.0071	0.011	0.0183	0.0054	0.0252	93.6355	0	1.3498	5.33485	28.3539	24.8782	3.93498
AT4G11000	AT4G11000	0.0966711	0.519816	2.42684	0.00333447	0.2	0.1647	0.223088	0.27795	0.1368	0.1484	0.1647	0.2143	0.2145	0.7722	0.7026	0.7546	0.7729	0.652	0.6194	0.6607	0.793	0.6596	0.3007	0.2787	0.3134	0.3512	0.2002	0.2307	0.2261	0.2764	0.3099	0.0943	0.0566	0.1199	0.2032	0.0412	0.0522	0.068	0.0628	0.1142	18.2794	0	13.8354	8.7644	17.8669	4.4703	9.7063
AT4G14140	DMT02	0.225678	0.497539	1.14054	0.00368087	0.0493274	0.0113	0.0503778	0.15115	0.0179	0.0261	0.016	0.0148	0.0038	0.1485	0.0921	0.1961	0.1728	0.2162	0.1627	0.2353	0.1	0	0.2167	0.0259	0.3444	0.496	0.0624	0.1012	0.0029	0.0676	0.0093	0.0269	0.0049	0.0181	0.1293	0.0032	0.0078	0.007	0.0039	0.0032	13.0567	0.220915	6.07409	1.52424	4.27251	1.74925	0.262332
AT4G15660	AT4G15660	1.38855	3.77715	1.44372	0.00427302	0.00264251	0.0009	0.00340452	0.01225	0.0044	0.0154	0.0106	0.0047	0.0067	0	0	0.0021	0.013	0.0026	0.0166	0.013	0.0052	0.0016	0.0039	0	0.0035	0.0141	0.0055	0.0117	0.01	0.0056	0.0075	0.0029	0.0012	0.0036	0.0183	0.0047	0.0156	0.0101	0.0044	0.0077	0	0	0	0	0	0	0.524665
AT4G15760	MO1	8.51936	20.5537	1.27058	8.58633e-10	0.00254731	0.0063	0.0041979	0.0064	0.0024	0.0078	0.005	0.001	0.0029	0.0018	0	0.0046	0.0051	0.0022	0.0082	0.004	0	0.0022	0.0047	0.0051	0.0019	0	0	0.006	0.0062	0	0	0.0023	0.0082	0.0046	0.0059	0.0028	0.008	0.005	0.0015	0.0035	0	0	0.33745	0	0	0	0
AT4G16780	ATHB2	12.0733	36.4647	1.59468	5.10703e-15	0.00348432	0.0035	0.00361272	0.00355	0.0038	0.0053	0.0018	0.0036	0.0049	0.0044	0.0054	0	0	0.0013	0.0057	0	0.014	0.0062	0.0074	0	0	0.0071	0.0021	0.0072	0	0	0.0031	0.0029	0.0035	0.0044	0.0032	0.0043	0.005	0.0022	0.0023	0.0049	0	0	0.33745	0	0.38841	0	0
AT4G23180	RLK4	9.73908	30.3805	1.64129	0	0.00243733	0.002	0.0025641	0.0047	0.0017	0.0075	0.0054	0.0015	0.0038	0.0017	0.0049	0.0015	0.0072	0.0012	0.006	0.0058	0.0015	0.0039	0.0026	0	0.0043	0	0.0009	0.0025	0.0042	0	0.0042	0.0026	0.0015	0.0025	0.006	0.0022	0.0089	0.0058	0.0017	0.0037	0	0	0	0	0	0	0
AT4G23220	CRK14	0.533781	1.2604	1.23957	0.000785166	0.00413406	0.0023	0.010589	0.00835	0.0067	0.0113	0.0052	0.0022	0.003	0.0051	0.0034	0.0447	0.0116	0.0125	0.0127	0.0054	0	0.0026	0.0022	0.003	0.0013	0.0073	0.0063	0.0113	0.0067	0.0046	0.0031	0.0045	0.0019	0.0034	0.0102	0.0054	0.011	0.0047	0.0021	0.0031	0	0	0	0.381061	0	0	0
AT4G24110	AT4G24110	8.99094	22.8863	1.34794	4.10332e-09	0.00360858	0.0026	0.00322088	0.0077	0.0039	0.0146	0.0111	0.0005	0.0054	0.003	0.001	0.0015	0.0107	0.0042	0.0156	0.012	0.0022	0.0067	0.0054	0.0018	0.0058	0.0061	0.001	0.0125	0.0099	0	0.0045	0.0035	0.0033	0.0033	0.0117	0.0043	0.0147	0.0111	0	0.0052	0	0	0.33745	0	0	0.194361	0
AT4G24230	ACBP3	10.1547	21.6487	1.09214	0.00089239	0.00213858	0.0049	0.00440044	0.0088	0.0063	0.0026	0.0086	0.0023	0.0069	0.0026	0.0021	0.0043	0.0051	0.0039	0.0032	0.0064	0.0041	0.0023	0	0	0.0028	0.0103	0.0048	0.0017	0.0058	0.0064	0.0058	0.0024	0.0065	0.0047	0.0137	0.0072	0.0028	0.0104	0.0006	0.0087	0	0	0	0	0	0	0
AT4G25490	CBF1	0.298136	1.03313	1.79297	0.00334555	0.00158514	0.0022	0.0034076	0.00225	0.0046	0.0108	0.0059	0.0021	0.0113	0	0.0011	0.0048	0.0036	0.0053	0.0032	0.0073	0.0017	0.0094	0.0015	0	0.0033	0.0011	0.0081	0.0091	0.0021	0.001	0.013	0.0021	0.0032	0.003	0.0029	0.0036	0.0138	0.0065	0.0029	0.0115	0	0	0	0	0	0	0
AT4G27450	AT4G27450	67.7302	170.752	1.33403	2.06501e-14	0.00363306	0.0054	0.00500455	0.0077	0.0039	0.0049	0.0054	0.001	0.0065	0	0.0054	0	0.0082	0.0011	0.0056	0.0076	0	0.0047	0.0068	0	0.0062	0.0073	0.0028	0.0037	0.005	0	0.0021	0.0036	0.0064	0.0056	0.0121	0.0046	0.005	0.005	0.0016	0.0078	0	0	0	0	0	0	0
AT4G28703	AT4G28703	4.40527	12.1496	1.4636	9.08013e-06	0.00335445	0.0028	0.00934903	0.0086	0.007	0.0013	0.0046	0.0155	0.0053	0	0.0039	0.0059	0.0022	0.007	0.0014	0.0034	0.0155	0.0038	0	0	0	0.0062	0.006	0.0015	0.0058	0.0135	0.0071	0.0043	0.0031	0.0116	0.0038	0.0071	0.0013	0.0046	0.0159	0.0053	0	0	0.33745	0	0	0	0
AT4G28720	YUC8	1.72211	4.02769	1.22577	1.92152e-05	0.00236546	0.0126	0.00363071	0.0023	0.0065	0.0081	0.0025	0.0007	0.0044	0	0.0088	0	0.0013	0.0032	0.0063	0.0045	0	0.0048	0.0058	0.0235	0.0049	0.0026	0.0037	0.0065	0.0019	0	0.0047	0.0026	0.012	0.0046	0.0022	0.0078	0.009	0.0018	0.0012	0.0042	0	0	0	0	0	0	0
AT4G29780	AT4G29780	3.24865	6.97267	1.10187	2.48356e-06	0.0027933	0.002	0.00213523	0.00335	0.0068	0.0062	0.0037	0.0006	0.0023	0.0034	0.0071	0.0021	0.0038	0.0077	0.0064	0.0035	0	0.0018	0.0084	0	0	0.004	0.0086	0.0042	0.0026	0	0	0.001	0	0.0027	0.0043	0.0067	0.0064	0.0036	0.0015	0.0029	0	0	0	0	0	0	0
AT4G31380	FLP1	0	0.253475	1.79769e+30	0.00396543	0.00227445	0.0033	0.00328138	0.0139	0.0034	0.0054	0.0108	0.0074	0.0027	0	0	0	0.0169	0.0037	0.0054	0.0104	0.0017	0.0034	0.006	0	0.0053	0.0242	0.0038	0.0068	0.008	0.0031	0.0026	0.0022	0.0047	0.0036	0.0186	0.0032	0.0051	0.0114	0.01	0.0026	0	0	0	0	0	0	0
AT4G32280	IAA29	7.92179	17.8469	1.17177	3.50034e-07	0.0060423	0.0031	0.00391499	0.00835	0.0097	0.0014	0.0045	0.0008	0.0074	0	0	0.0049	0.0026	0.0171	0	0.0017	0	0.004	0.0087	0	0.0093	0.0025	0.0072	0.0015	0.0032	0	0	0.0065	0.004	0.0029	0.0068	0.0089	0.0016	0.0051	0.0011	0.0091	0	0	0	0	0	0	0
AT4G32480	AT4G32480	20.2691	55.1973	1.44532	7.32747e-14	0.0088141	0.0023	0.00290444	0.0082	0.0014	0.003	0.0058	0.0116	0.0041	0.0081	0	0.0041	0.0019	0.0022	0.0023	0.0085	0.0076	0.0042	0	0.0027	0.0014	0	0.0007	0.0035	0.0086	0.0189	0.0061	0.012	0.003	0.003	0.0067	0.0013	0.0031	0.0038	0.011	0.0035	0	0	0	0	0	0	0
AT4G33070	AT4G33070	18.0696	36.6095	1.01865	3.36944e-08	0.00155763	0.0086	0.00348584	0.00655	0.0033	0.0054	0.0101	0.002	0.0046	0.0031	0.0034	0	0.0259	0.0026	0.0107	0.0088	0.0016	0.0037	0	0.0174	0.0034	0.0101	0.0038	0.0044	0.0093	0.0051	0.0073	0.0016	0.008	0.0041	0.0079	0.0033	0.0048	0.0105	0.0016	0.0044	0	0	0	0	0	0	0
AT4G33720	AT4G33720	0.595383	1.69221	1.50702	0.00501777	0.00275904	0.0036	0.00408163	0.0107	0.0052	0.013	0.0172	0.0028	0.0008	0.0052	0.0064	0.0076	0.0132	0.0058	0.0115	0.0178	0.0043	0	0.004	0.0023	0	0.0079	0.0035	0.0035	0.0124	0.0057	0.0009	0.0018	0.0032	0.0041	0.0175	0.0054	0.0153	0.018	0.0017	0.0009	0	0	0	0	0	0	0
AT4G34150	AT4G34150	44.7857	91.7631	1.03488	1.15538e-08	0.0201998	0.0128	0.016406	0.0126	0.008	0.0101	0.0118	0.0041	0.0088	0.1118	0.0669	0.0803	0.0225	0.0169	0.0296	0.0248	0.0202	0.0204	0.0045	0.0047	0.0093	0.0104	0.0058	0.0086	0.0081	0	0.0063	0.0052	0.0027	0.0036	0.0171	0.0064	0.0057	0.0091	0.0008	0.0064	0	0	0	0	0.38841	0	0
AT4G35770	DIN1	33.9771	84.8925	1.32108	1.03105e-09	0.00666462	0.0087	0.00470834	0.011	0.0074	0.0179	0.0067	0.0042	0.0067	0.0066	0.0175	0.0053	0.0109	0.0065	0.0186	0.0039	0.0048	0.0061	0.0075	0.0036	0.0043	0.0117	0.0055	0.019	0.009	0.0048	0.006	0.0065	0.0058	0.0045	0.0156	0.0082	0.0173	0.0075	0.0039	0.0071	0	0	0	0	0	0	0
AT4G36500	AT4G36500	35.4572	82.9394	1.22598	3.89815e-10	0.0328481	0.0536	0.0611702	0.07805	0.0356	0.0754	0.0874	0.0737	0.0585	0.1397	0.2165	0.1726	0.2842	0.1956	0.3127	0.3533	0.3446	0.3052	0.0485	0.1169	0.1041	0.1129	0.0159	0.0765	0.1278	0.0754	0.0629	0.0082	0.0043	0.0294	0.0376	0.006	0.0151	0.009	0.0081	0.0048	1.86525	0	0.674899	2.28637	0.38841	0	0.524665
AT4G36850	AT4G36850	24.9781	60.4909	1.27606	7.28617e-12	0.00259336	0.003	0.00840042	0.0094	0.0039	0.0149	0.003	0.0042	0.006	0	0.0024	0.0052	0.0108	0.0031	0.0158	0.0027	0.0055	0.0077	0.0017	0.0023	0.0047	0.0033	0.0059	0.0158	0.0087	0.0039	0.0073	0.0032	0.0033	0.0098	0.0084	0.0037	0.0146	0.0017	0.0039	0.0054	0	0	0	0	0	0	0
AT4G37610	BT5	4.02332	17.5857	2.12794	0	0.00377074	0.0036	0.0056338	0.0078	0.0029	0.0045	0.0038	0.0021	0.0019	0	0.004	0.0074	0.0066	0.0009	0.0027	0.0051	0.0028	0.001	0	0.0048	0.0043	0.0101	0.0031	0.0058	0.0015	0.0029	0	0.0055	0.0033	0.0052	0.0098	0.0035	0.0049	0.0036	0.0017	0.0025	0	0	0	0	0	0	0
AT4G37770	ACS8	0.374278	1.05659	1.49723	0.000821355	0.00307287	0.0026	0.00308285	0.004	0.0037	0.0029	0.0013	0.0028	0.0041	0.0023	0.0028	0.002	0.0033	0.0034	0.004	0.0016	0.0052	0.0055	0.0053	0	0.0087	0.0059	0.0027	0.0029	0.001	0.0019	0.0034	0.0027	0.0032	0.0019	0.0079	0.0041	0.0026	0.0013	0.002	0.0038	0	0	0	0	0	0	0
AT4G38825	AT4G38825	10.1495	23.5239	1.21272	1.29957e-05	0.00679194	0.0112	0.00317305	0.00535	0.0063	0.0065	0.0078	0.001	0.0011	0.0044	0.018	0.0011	0.0039	0.0052	0.0054	0.0027	0.0017	0.0004	0.0017	0.0056	0.0017	0.0069	0.0074	0.0049	0.0101	0.0044	0.0007	0.0083	0.0104	0.0042	0.01	0.0064	0.0074	0.0092	0	0.0015	0	0	0	0	0	0	0
AT4G39675	AT4G39675	20.9271	47.5344	1.1836	5.40756e-07	0.00290192	0.0032	0.00217984	0.0075	0.0053	0.0033	0.0065	0.0054	0.0028	0	0.0122	0	0.011	0.0031	0.0016	0.0047	0	0.0026	0	0	0	0.0084	0.0017	0.0027	0.0054	0.0043	0	0.0036	0.002	0.0028	0.0093	0.0061	0.0041	0.007	0.0069	0.0031	0	0	0	0	0	0	0
AT5G02020	SIS	34.0908	87.8085	1.36498	1.28786e-13	0.00591837	0.0057	0.00572309	0.01025	0.0063	0.0201	0.0081	0.0012	0.0018	0.006	0.0029	0.0055	0.012	0.0063	0.031	0.012	0	0.0017	0	0.0102	0.0045	0.0026	0.0095	0.0222	0.0039	0	0	0.0067	0.006	0.006	0.0111	0.0059	0.0162	0.0074	0.0018	0.002	0	0	0	0	0	0	0
AT5G03620	AT5G03620	0.468806	1.02094	1.12284	0.00397959	0.00209497	0.0031	0.00327154	0.008	0.0052	0.0052	0.0062	0.0063	0.0059	0	0.0025	0.0011	0.0057	0.006	0.0029	0.0052	0.0042	0.0058	0.0068	0.0026	0.0064	0.0079	0.0033	0.0054	0.0049	0.0032	0.0059	0.0014	0.0034	0.0031	0.0143	0.0055	0.006	0.0067	0.0089	0.006	0	0	0	0	0	0	0
AT5G04150	BHLH101	4.59421	14.4657	1.65475	5.86766e-09	0.00265164	0.0102	0.00400962	0.0067	0.0057	0.0042	0.009	0.0044	0.007	0	0.0033	0.0093	0.0039	0.0087	0.0049	0.0048	0.0023	0.0072	0.0028	0.0076	0	0.0046	0.0046	0.0107	0.0108	0.0023	0.0061	0.0031	0.0117	0.0037	0.0092	0.0053	0.0031	0.0095	0.0052	0.0071	0	0	0	0	0	0	0
AT5G04190	PKS4	3.59979	9.34458	1.37622	8.61768e-09	0.00201857	0.0035	0.00513259	0.0102	0.0066	0.0089	0.0111	0.0051	0.0021	0	0.0052	0	0.0244	0.0074	0.0119	0.0032	0.007	0.0022	0.0109	0.0062	0	0.0151	0.0076	0.0062	0.0061	0.0051	0.0046	0.0014	0.0032	0.0061	0.0165	0.0065	0.009	0.0122	0.0049	0.0018	0	0	0.33745	0	0.77682	0	0
AT5G06320	NHL3	37.0922	81.8689	1.1422	2.69257e-09	0.00250376	0.0058	0.00431034	0.0022	0.0057	0.0074	0.0084	0.0018	0.0032	0.0022	0.0055	0.0069	0.0014	0.006	0.0071	0.0045	0.0034	0.0008	0	0	0	0	0	0.0053	0.004	0	0.0016	0.0031	0.0069	0.004	0.0039	0.0063	0.0078	0.0102	0.0013	0.0041	0	0	0.33745	0	0	0	0
AT5G06905	CYP712A2	0	0.155253	1.79769e+30	0.00272375	0.00106952	0.0022	0.00197498	0.0048	0.0052	0.0063	0.0048	0.0037	0.002	0.0032	0.0032	0	0.0041	0.0207	0.0083	0.0048	0	0	0	0.0051	0.002	0.006	0.0037	0.0044	0.0088	0	0.003	0.001	0.0015	0.0028	0.0065	0.0028	0.0064	0.0041	0.0051	0.0022	0	0	0	0	0	0	0
AT5G10880	AT5G10880	0.372421	1.27436	1.77477	0.00190682	0.00559677	0.0031	0.00217391	0.0122	0.0052	0.0144	0.0094	0.0124	0.004	0.0089	0.0011	0	0.0039	0.0066	0.0118	0.0134	0.0145	0.0044	0.0052	0.0009	0.0008	0.0079	0.0064	0.0192	0.003	0.0157	0.0063	0.0052	0.0039	0.0028	0.0095	0.0049	0.014	0.0103	0.0113	0.0034	0	0	0	0	0	0	0
AT5G14120	AT5G14120	16.2974	35.0168	1.1034	8.26274e-09	0.00227158	0.0011	0.00528821	0.0094	0.0041	0.0061	0.0092	0.0077	0.002	0	0	0	0.0088	0.0023	0.0042	0.0053	0.0111	0.0029	0.003	0	0.0062	0.0089	0.0079	0.002	0.0071	0.0107	0.0035	0.0026	0.0016	0.0063	0.0127	0.0037	0.0074	0.0105	0.0065	0.0015	0	0	0	0	0.38841	0	0
AT5G15340	AT5G15340	0.471511	1.12508	1.25466	0.00248344	0.0026121	0.0025	0.00407021	0.00455	0.009	0.0016	0.0052	0	0.0026	0.0051	0	0.0031	0.007	0.0064	0	0.0024	0	0.0018	0.0032	0.0077	0	0.0071	0.0095	0	0.0044	0	0.0022	0.0019	0.0021	0.005	0.0048	0.0095	0.0023	0.0061	0	0.0028	0.37305	0	0.33745	0	0	0	0
AT5G18050	AT5G18050	14.8036	31.8406	1.10492	1.19905e-05	0.0106833	0.0025	0.0125061	0.0101	0.0152	0.0184	0.011	0.0097	0.0189	0.0126	0	0.1211	0.0431	0.1386	0.1161	0.1121	0.1111	0.1617	0.0028	0.0045	0.0045	0.0062	0.0091	0.0069	0.0034	0.0025	0.0108	0.0121	0.0024	0.0041	0.0156	0.0075	0.0132	0.0046	0.003	0.0094	0	0	0	0.381061	0	0	0
AT5G19120	AT5G19120	28.944	108.793	1.91026	0	0.00131796	0.004	0.0048516	0.0112	0.0055	0.0044	0.0044	0.005	0.0048	0.0016	0.0065	0.0014	0.008	0.0044	0.0071	0.0048	0.0048	0.0054	0	0.0029	0.0099	0.0135	0.0026	0.0039	0.0059	0.0032	0.003	0.0015	0.0035	0.0051	0.0194	0.006	0.0037	0.0039	0.0053	0.0049	0	0	0	0	0	0	0
AT5G19240	AT5G19240	29.303	75.6038	1.36741	3.68972e-12	0.0655106	0.0728	0.0587927	0.1668	0.1133	0.1506	0.1132	0.1345	0.156	0.1842	0.2769	0.1765	0.5462	0.47	0.5696	0.4426	0.4288	0.5721	0.1376	0.0693	0.1	0.1844	0.1165	0.1093	0.0794	0.1227	0.1198	0.0233	0.0078	0.015	0.0397	0.0095	0.0097	0.0095	0.0061	0.0088	4.4766	0	1.01235	0.762122	2.71887	0.777443	0.786997
AT5G20230	SAG14	2.09333	5.77333	1.4636	9.08013e-06	0.00215285	0.0066	0.00504451	0.00915	0.0054	0.0101	0.0074	0.0022	0.0048	0.0011	0.0047	0.0025	0.012	0.0067	0.0074	0.0036	0.0065	0.0034	0.0009	0.009	0.0046	0.0159	0.0034	0.0074	0.0037	0.0018	0.0071	0.0028	0.0064	0.006	0.009	0.0057	0.0118	0.0099	0.0004	0.0047	0	0	0	0	0	0	0
AT5G20250	DIN10	10.0258	35.1053	1.80797	0	0.000508388	0.0113	0.00485241	0.0067	0.0072	0.0053	0.0107	0.0007	0.0013	0	0.0088	0.0027	0.0098	0.011	0.0084	0.0144	0	0.0011	0	0.0181	0	0.0071	0.0087	0.005	0.0094	0	0.0013	0.0007	0.0109	0.006	0.0067	0.0063	0.0048	0.01	0.0011	0.0014	0	0	0	0	0	0	0
AT5G21940	AT5G21940	24.8104	81.9557	1.7239	0	0.0013089	0.0277	0.00501567	0.0108	0.004	0.0115	0.02	0.0023	0.0059	0	0.0455	0.004	0.0069	0.0007	0.0057	0.0174	0.0062	0.0066	0.006	0.038	0.0056	0.0017	0.0026	0.006	0.0137	0	0.0071	0.0009	0.0209	0.0051	0.015	0.0051	0.0147	0.0223	0.0006	0.0054	0.37305	0	0	0.762122	0	0	0.524665
AT5G22920	AT5G22920	19.5141	65.6816	1.75097	0	0.00343171	0.0006	0.00305623	0.00685	0.0046	0.0023	0.0049	0.0021	0.0032	0	0	0	0.005	0	0.0025	0	0	0.0023	0.0102	0	0.0064	0.0053	0.0046	0	0.0062	0.0049	0	0.0033	0.0007	0.003	0.0113	0.005	0.0025	0.0054	0.0021	0.0036	0.37305	0	0.33745	0	0	0	0
AT5G23980	FRO4	2.97034	6.20847	1.06361	4.60618e-06	0.133163	0.0007	0.110465	0.2797	0.0039	0.0169	0.0059	0.009	0.0172	0.0818	0	0.0972	0.1108	0.0037	0.0602	0	0.013	0.0098	0.0142	0	0.0103	0.0411	0.0012	0.0101	0.0038	0	0.0014	0.1611	0.0009	0.1311	0.4341	0.0043	0.011	0.0072	0.0099	0.0211	16.0411	0	0.33745	0	1.16523	0.777443	0.524665
AT5G24210	AT5G24210	14.8409	29.6933	1.00055	4.15062e-07	0.00436364	0.0039	0.003465	0.0103	0.0027	0.0152	0.0049	0.0009	0.0017	0	0	0.0054	0.0024	0.0038	0.0046	0.0101	0.0024	0.0071	0	0	0.007	0	0.0032	0.0153	0.0022	0	0	0.0054	0.005	0.0027	0.0146	0.0027	0.0178	0.0042	0.0007	0.0009	0	0	0	0	0	0	0
AT5G25190	AT5G25190	16.9272	42.3275	1.32225	1.68502e-10	0.00363448	0.0005	0.0027959	0.0039	0.0027	0.0065	0.0017	0.001	0.0025	0.0047	0	0.0043	0	0.0013	0.0039	0	0.0077	0.0046	0.0055	0	0	0.0037	0.0046	0.0028	0.0026	0	0.0056	0.0033	0.0007	0.0029	0.0051	0.0027	0.0073	0.0019	0	0.0017	0	0	0	0	0	0	0.262332
AT5G26200	AT5G26200	5.96476	12.1055	1.02113	0.005737	0.120873	0.0463	0.10299	0.11575	0.0532	0.0608	0.0562	0.0609	0.0628	0.4018	0.2616	0.3988	0.301	0.2961	0.2778	0.2597	0.281	0.268	0.2341	0.0199	0.1348	0.2317	0.0352	0.0325	0.0296	0.0326	0.0664	0.0396	0.0036	0.0313	0.0719	0.006	0.0081	0.006	0.0047	0.0119	57.0766	0.220915	9.11114	8.7644	24.8582	27.7936	6.82064
AT5G26270	AT5G26270	5.45374	14.5417	1.41488	2.98089e-06	0.00721501	0.008	0.00679758	0.02165	0.0156	0.0071	0.0074	0.0147	0.0122	0.0101	0.0265	0.0163	0.0941	0.0658	0.0252	0.0058	0.0372	0.0552	0	0	0.0157	0.006	0.0029	0.0015	0.0079	0	0.003	0.0074	0.0063	0.0039	0.013	0.009	0.0044	0.0076	0.0107	0.0053	0.37305	0	0	0	0	0	0.262332
AT5G26920	CBP60G	0.996731	3.96327	1.99142	3.96509e-11	0.00241838	0.005	0.00477064	0.00765	0.006	0.0056	0.0071	0.0064	0.0039	0.0056	0.0031	0.0043	0.0166	0.0088	0.0066	0.0133	0.0039	0.0019	0	0.0062	0.005	0.0098	0.0042	0.0047	0.0038	0.004	0.0039	0.0023	0.0052	0.0049	0.0141	0.0059	0.0056	0.0066	0.0077	0.0043	0	0	0.33745	0	0	0	0
AT5G27420	CNI1	1.33784	2.7953	1.0631	0.00113505	0.00501169	0.0029	0.00461538	0.0067	0.0064	0.0064	0.01	0.0032	0.0081	0.0037	0.004	0.0045	0.0038	0.0032	0.0049	0.0055	0.0027	0.0036	0.0098	0.0031	0.0035	0.0082	0.0091	0.002	0.0077	0.005	0.0089	0.0047	0.0026	0.0049	0.0036	0.0068	0.0073	0.0112	0.0031	0.0086	0	0	0	0	0	0	0
AT5G28070	AT5G28070	0	7.00483	1.79769e+30	9.17759e-05	0.285437	0.2624	0.282877	0.339	0.2674	0.338	0.3289	0.3452	0.302	0.9134	0.8699	0.9023	0.908	0.8767	0.8982	0.8893	0.8459	0.8883	0.4122	0.3757	0.4205	0.4167	0.3459	0.4249	0.4127	0.3561	0.3368	0.0919	0.0799	0.088	0.1463	0.0834	0.1193	0.1174	0.0871	0.1167	8.95319	0	11.8107	7.24016	8.93343	2.72105	4.45965
AT5G34830	AT5G34830	0.279396	2.70425	3.27484	0.000345789	0.349311	0.3708	0.372115	0.38195	0.3307	0.3735	0.3828	0.3838	0.347	0.9025	0.91	0.906	0.8984	0.8581	0.8515	0.875	0.8452	0.8822	0.5403	0.6127	0.6142	0.5588	0.5018	0.595	0.5708	0.4707	0.4657	0.0698	0.0894	0.0935	0.145	0.0965	0.1247	0.1242	0.0814	0.1035	4.84965	0	12.4856	9.52652	5.43774	2.33233	6.82064
AT5G35050	AT5G35050	0	0.644748	1.79769e+30	0.000279335	0.22808	0.2197	0.224845	0.2679	0.1997	0.2209	0.2206	0.2454	0.2386	0.8676	0.8408	0.836	0.8539	0.8132	0.7848	0.7827	0.8305	0.8252	0.4432	0.4025	0.4509	0.4438	0.3735	0.3793	0.3495	0.4189	0.3494	0.0555	0.0603	0.0597	0.101	0.0591	0.0637	0.068	0.0648	0.0899	2.61135	0	6.07409	6.09698	2.33046	1.94361	2.36099
AT5G39130	AT5G39130	0	0.250961	1.79769e+30	0.00632334	0.152965	0.1185	0.176796	0.10225	0.0663	0.0885	0.0522	0.0821	0.0569	0.8649	0.7857	0.8125	0.8286	0.7812	0.8033	0.75	0.7949	0.7949	0.1737	0.1324	0.2917	0.168	0.0592	0.1348	0.048	0.0661	0.0149	0.0409	0.0201	0.0424	0.0265	0.008	0.0238	0.0036	0.011	0.0012	39.1702	0.44183	6.41154	6.09698	13.9828	11.6616	3.14799
AT5G41740	AT5G41740	0.919794	2.5278	1.4585	4.07631e-08	0.00289622	0.0017	0.00562448	0.0095	0.0043	0.0098	0.0024	0.0014	0.0037	0.0042	0.0006	0.0041	0.0032	0.0043	0.0096	0.0022	0	0.0036	0.001	0.0034	0.0044	0.009	0.0046	0.0072	0.0024	0	0.004	0.0028	0.0018	0.0067	0.0127	0.0042	0.0105	0.0025	0.0022	0.0036	0	0	0	0	0	0	0
AT5G41750	AT5G41750	0.369902	0.955306	1.36882	0.00124139	0.00212483	0.0057	0.00258198	0.00445	0.0042	0.007	0.0091	0.0091	0.004	0	0.0097	0.0048	0.0063	0.0069	0.0052	0.0067	0.0041	0.0033	0.0041	0.0023	0	0.0038	0.0044	0.0037	0.0064	0.007	0.0053	0.0021	0.0058	0.0029	0.007	0.0036	0.0082	0.0104	0.0105	0.0039	0	0	0	0	0	0	0
AT5G43890	SUPER1	0.75732	1.80165	1.25035	0.0023311	0.00229253	0.0045	0.00234009	0.0055	0.0068	0.003	0.0029	0.0107	0.0066	0.0031	0.0032	0.0052	0.0056	0.0032	0	0.0093	0	0.0039	0	0	0.0094	0.0043	0.0078	0	0.0031	0.0267	0.0023	0.0022	0.005	0.0014	0.0064	0.0071	0.0035	0.0021	0.0111	0.0072	0	0	0	0	0	0	0
AT5G44260	AT5G44260	17.9404	37.262	1.05449	2.76909e-08	0.00163934	0.002	0.00345092	0.0072	0.0091	0.0096	0.0106	0.0034	0.0055	0	0	0.0038	0.0014	0.0067	0.0096	0.0077	0.0019	0.0054	0	0	0	0.0061	0.0105	0.0165	0.0122	0	0.004	0.0023	0.0028	0.0039	0.007	0.0094	0.0089	0.0111	0.0042	0.0058	0	0	0	0	0	0	0
AT5G44973	AT5G44973	0	1.02182	1.79769e+30	0.00396543	0.00231481	0.0022	0.0125973	0.003	0.0051	0.0066	0.0025	0.0006	0.0015	0.0051	0	0.0031	0	0.0024	0.0118	0.005	0.0034	0.0029	0.004	0.0032	0.0141	0.005	0.0047	0.0055	0.002	0	0.0029	0.0015	0.0023	0.0138	0.0054	0.0056	0.0058	0.0021	0	0.001	0	0	0	0	0	0	0
AT5G49360	BXL1	36.885	94.3339	1.35474	1.11022e-15	0.00224215	0.0043	0.00375411	0.00455	0.0071	0.0021	0.0048	0.0015	0.0005	0	0.0092	0.0024	0.0012	0.0066	0.0026	0.0038	0	0.0007	0	0	0.0077	0.0021	0.0052	0.0027	0.0014	0	0	0.0033	0.0035	0.0034	0.004	0.0076	0.0017	0.0058	0.0025	0.0005	0	0	0.33745	0.381061	0	0	0
AT5G49448	CPuORF4	7.13272	19.0265	1.41548	2.90576e-09	0.00314607	0.0032	0.00377358	0.0065	0.0029	0.0102	0.009	0.0008	0.0044	0.0083	0	0.0028	0.0097	0.0015	0.0068	0.0106	0.0021	0.0026	0	0.0039	0.0035	0.0084	0.0035	0.0099	0.0052	0.0018	0.0047	0.0026	0.0037	0.0041	0.0064	0.0031	0.0115	0.0096	0	0.0048	0.37305	0	0	0	0.38841	0	0
AT5G50450	AT5G50450	5.32419	11.8712	1.15683	8.04231e-07	0.0044484	0.0044	0.00505051	0.0053	0.0038	0.0033	0.0099	0.0046	0.0082	0	0	0	0.0063	0.0018	0.0037	0.002	0.0182	0.0061	0	0.0088	0	0.0039	0	0.0028	0.0084	0.0087	0.0084	0.0056	0.0044	0.0064	0.0082	0.0044	0.0033	0.0116	0.0019	0.0085	0	0	0	0	0	0	0
AT5G52070	AT5G52070	7.28876	27.877	1.93533	0	0.0205209	0.0146	0.00642055	0.0414	0.0269	0.0357	0.0121	0.0062	0.0119	0.0274	0.024	0.0117	0.0335	0.0463	0.0274	0.0255	0.0164	0.0026	0.016	0.0098	0.0044	0.0355	0.0168	0.0561	0.0107	0.0023	0.0124	0.0198	0.0129	0.0056	0.0379	0.025	0.0337	0.0092	0.0044	0.0141	2.61135	0.662745	1.3498	0.381061	3.8841	0.777443	0
AT5G54710	AT5G54710	1.45947	6.18407	2.08311	4.79616e-14	0.0660502	0.0303	0.0466975	0.1807	0.0581	0.0434	0.07	0.0828	0.0885	0.1185	0.1048	0.0544	0.3761	0.2332	0.1705	0.2588	0.2862	0.2304	0.0726	0.0151	0.0425	0.1792	0.0141	0.0138	0.0132	0.009	0.0573	0.041	0.0036	0.045	0.1957	0.0071	0.005	0.0098	0.0018	0.0402	161.904	0.220915	22.6091	23.6258	87.7807	45.8691	22.8229
AT5G55970	AT5G55970	5.19082	10.8784	1.06743	0.000250932	0.0038059	0.0022	0.0040107	0.00625	0.0033	0.0036	0.0044	0.0018	0.0013	0.0071	0.0043	0.004	0.0107	0.0023	0	0.0037	0	0.0029	0.0092	0.0065	0.0116	0.0183	0.0017	0.0059	0.0029	0.006	0	0.0025	0.001	0.0029	0.0115	0.0037	0.0042	0.0047	0.0017	0.0011	0	0	0	0	0	0	0
AT5G56550	ATOXS3	7.05307	20.4418	1.5352	1.17455e-10	0.00307692	0.0036	0.00223464	0.00655	0.0032	0.0096	0.0062	0.0086	0.0024	0	0	0	0.0034	0.0018	0.0092	0.0049	0.0093	0.0016	0	0	0	0.0058	0.0016	0.0053	0.002	0.0116	0.0073	0.0042	0.0049	0.003	0.0057	0.0037	0.0104	0.0073	0.0079	0.0019	0	0	0	0	0	0	0
AT5G57520	ATZFP2	0.666938	2.10051	1.65511	0.00183422	0.00364078	0.0018	0.00545331	0.01165	0.0075	0.0128	0.0021	0.0021	0.0044	0	0.003	0	0.007	0.0061	0.0058	0.0013	0.0066	0.0059	0	0.0045	0	0.0093	0.0043	0.0104	0.0017	0	0.0083	0.0046	0.0014	0.0068	0.0142	0.0082	0.0147	0.0024	0.0015	0.0036	0.37305	0	0	0	0	0	0
AT5G57560	TCH4	12.5456	40.5676	1.69315	2.22045e-16	0.00198638	0.0035	0.00225734	0.0093	0.0027	0.0115	0.0067	0.01	0.0037	0.0013	0.0048	0.001	0.0081	0.0016	0.0064	0.0052	0.0021	0.0037	0.0016	0	0.0014	0.0134	0.0029	0.0131	0.0059	0.0128	0.0021	0.0024	0.0042	0.0031	0.0123	0.003	0.0131	0.0075	0.0118	0.0041	0	0.220915	0	0.381061	0	0	0.262332
AT5G58120	AT5G58120	2.66773	6.14165	1.20301	0.00100301	0.00332779	0.0081	0.00221361	0.00705	0.0044	0.0073	0.0038	0.0065	0.0041	0	0.0099	0.0016	0.0029	0.001	0.0074	0.0018	0.0026	0.0086	0.0022	0.0149	0.002	0.0027	0.0058	0.0075	0.0015	0.007	0.0011	0.0043	0.0061	0.0024	0.0066	0.0048	0.0073	0.0043	0.0075	0.0038	0	0	0	0	0	0	0
AT5G63160	BT1	12.6367	38.4608	1.60577	4.44089e-16	0.00145826	0.006	0.00272374	0.0023	0.0039	0.0026	0.0118	0.0017	0.003	0	0.0107	0	0	0.0031	0.0023	0.0125	0	0.0021	0.0036	0.0036	0.0019	0	0.0034	0.0012	0.0127	0.0048	0.0026	0.0011	0.006	0.0033	0.0014	0.0042	0.003	0.0115	0.0012	0.0032	0	0	0	0	0	0	0
