# Supplementary material for: Two Components of the RNA-Directed DNA Methylation Pathway Associate with MORC6 and Silence Loci Targeted by MORC6 in Arabidopsis
Source: PLoS Genet. 2016 May 12;12(5):e1006026. doi: 10.1371/journal.pgen.1006026 (PMC4865133; doi:10.1371/journal.pgen.1006026)
Supplement: S8 Table — (XLS) [file pgen.1006026.s023.xls]

## Sheet: Sheet1
S8 Table. List of DNA oligonucleotides that were used in this study.
Primers for PCR based methylation , RT-PCR, Probe amplification
McrBC-F, McrBC PCR, Chr1: 22985300-22985800	CGGAGGCTTTTAGGTGAGGC
McrBC-R, McrBC PCR, Chr1: 22985300-22985800	ACCATGGGCAACTTAGAGCAT
McrBC-F, McrBC PCR, Chr2:905200-905800	ACGAAGCGTAACACCAGGAC
McrBC-R, McrBC PCR, Chr2:905200-905800	GTCGCTAAGACGGACAAATCT
McrBC-F, McrBC PCR, Chr3: 18069200-18070400	CCAAGCGCAACAACGAAAGT
McrBC-R, McrBC PCR, Chr3: 18069200-18070400	ACGGTTATCAGTTGTAAGTAAGGGA
McrBC-F, McrBC PCR, Chr5: 250000-251200	CGTAGGATCGTAAATGGGTTGAGA
McrBC-R, McrBC PCR, Chr5: 250000-251200	CGACTTTCGTTGTTGCGCTT
McrBC-F, McrBC PCR, Chr5: 15742100-15742400	GTTTTTCGAAGCATTGCGGC
McrBC-R, McrBC PCR, Chr5: 15742100-15742400	TTGCCAACAAAAGTGTCCATAAA
McrBC-F, McrBC PCR, Chr2:8911100-8911600	TGCCTCAAAAGAGAGGCCCA
McrBC-R, McrBC PCR, Chr2:8911100-8911600	GGGGACATTGGAACGTGGTCATA
McrBC-F, McrBC PCR, Chr3:10514000-10514500	GAGATGTTGGGCTTGGACTGT
McrBC-R, McrBC PCR, Chr3:10514000-10514500	ATGTTACATGCCCATTCGAGTT
McrBC-F, McrBC PCR, Chr1:11740600-11740900	CCCACATCGGAGAACTTTAAGGA
McrBC-R, McrBC PCR, Chr1:11740600-11740900	TTGCAAGGAGTTGACACAGC
McrBC-F, McrBC PCR, Chr3:14945700-14946000	TGGAACTCAAAAGAACCATTTATGA
McrBC-R, McrBC PCR, Chr3:14945700-14946000	TTTCACATTTACCCTACGCCA
ACT7-McrBC-F	AGCCACTTGTCTGTGACAATGG
ACT7-McrBC-R	CGTAGATTGGCACAGTGTGAGAC
AtSN1-HaeIII-F, HaeIII PCR	ACTTAATTAGCACTCAAATTAAACAAAATAAGT
AtSN1-HaeIII-R, HaeIII PCR	TTTAAACATAAGAAGAAGTTCCTTTTTCATCTAC
solo-LTR-AluⅠ-F, AluⅠPCR	AATGCATTACAAAAACCTTCTGA
solo-LTR-AluⅠ-R, AluⅠPCR	GGATTCACGATTAGAGAACGTAGA
ERT7-HaeIII-F, HaeIII PCR	CGCCGCCTGTATTTAGGGTTACC
ERT7-HaeIII-R, HaeIII PCR	GGATAGAAACGTCTCTGCCTTGGATAG
Actin2-HaeIII-PCR-A65	CGAGCAGGAGATGGAAACCTCAAA
Actin2-HaeIII-PCR-A66	AAGAATGGAACCACCGATCCAGACA
AT1TE45510-RT-F	AAGTGAGGACACATGGCAGG
AT1TE45510-RT-R	CACGTTACGGTCGGAGAGTC
AT2TE18240-RT-F	CGTCAAATCGATTAGGCTACCTCAAAG
AT2TE18240-RT-R	GTCTCTCGTTCATCCTCAACAATC
AT4TE09845-RT-F	GGTTGATTGACAACTACTTTGCTATTCAAC
AT4TE09845-RT-R	GTGTCTGACGCCATACCATATGCTAACA
AT5TE39630-RT-F	TTCATCAAGAGGGTGTGTCCTT
AT5TE39630-RT-R	TGTTCGTTGATTTGGCTAGTGAC
ACT2-A118	GAGAGATTCAGATGCCCAGAAGTC
ACT2-A119	TGGATTCCAGCAGCTTCCA
GB268_IGN5-A, RT	acatgaagaaagcccaaacc
GB269_IGN5-A, RT	gccgaataacagcaagtcct
GB288_IGN25, RT	aaacccacctctttaggtcca
GB289_IGN25, RT	ggcttggagagtccaacaat
Primers for yeast-two-hybrid
pGADT7-IDN2-CDS-EcoRI-F	CGGAATTCATGGGAAGCACTGTGATTTTAAGCT
pGADT7-IDN2-CDS-BamHI-R	CGGGATCCCTAAGCCATTCCACGCTTGC
pGADT7-IDN2-CDS-EcoRI-F, P1	CGGAATTCATGGGAAGCACTGTGATTTTAAGCT
pGADT7-IDN2-1543-BamHI-R, P1	CGCGGATCCCTAGAGCTCTCCCATTCTCTTAACAC
pGADT7-IDN2-CDS-EcoRI-F, P2	CGGAATTCATGGGAAGCACTGTGATTTTAAGCT
pGADT7-IDN2-733-BamHI-R, P2	CGCGGATCCCTACGTCTTCCTCAAGTTTTCTCCA
pGADT7-IDN2-355-EcoRI-F, P3	CCGGAATTCATTCAAGATTGTGATCATGACGAG
pGADT7-IDN2-CDS-BamHI-R, P3	CGGGATCCCTAAGCCATTCCACGCTTGC
pGADT7-IDN2-733-EcoRI-F, P4	CCGGAATTCAACTTGAGGAAGACGGGTGATC
pGADT7-IDN2-CDS-BamHI-R, P4	CGGGATCCCTAAGCCATTCCACGCTTGC
pGADT7-IDN2-1543-EcoRI-F, P5	CCGGAATTCATGGGAGAGCTCGTGACGAAAC
pGADT7-IDN2-CDS-BamHI-R, P5	CGGGATCCCTAAGCCATTCCACGCTTGC
pGADT7-IDN2-733-EcoRI-F, P6	CCGGAATTCAACTTGAGGAAGACGGGTGATC
pGADT7-IDN2-1543-BamHI-R, P6	CGCGGATCCCTAGAGCTCTCCCATTCTCTTAACAC
pGBKT7-MORC6-EcoRI-F	CCGGAATTCATGAGTCACGATAGAAGTGTTAACG
pGBKT7-MORC6-PstI-R	AAAACTGCAGCTACGTATTTACATTTCTTCTGTGCTC
pGBKT7-MORC1-NdeI-F	GGAATTCCATATGATGGCGAAAAATTACACAGTCG
pGBKT7-MORC1-XmaI-R	TCCCCCCGGGCTAAACTTGTTGCATCTCCTTC
pGBKT7-MORC2-NdeI-F	GGAATTCCATATGATGCCTCCTATGGCGAAAAAT
pGBKT7-MORC2-XmaI-R	TCCCCCCGGGCTAAGCTTGTTGCATCTCCTTCTT
Primers for Split luciferase complementation assay
MORC6-N-LUC-F	CGGGGTACC ATGAGTCACGATAGAAGTGTTAACGTTT
MORC6-N-LUC-R	CGCGTCGAC cGTATTTACATTTCTTCTGTGCTCGTC
SUVH9-N-LUC-F	CGGGGTACC ATGGGTTCTT CTCACATTCC TCTTGATCC
SUVH9-N-LUC-R	CGCGTCGAC ATTACAAATG GCAAGCTTGG CGTTCC
SWI3B-C-LUC-F	AGAACTAGTGGATCC ATGGCCATGA AAGCTCCCGA TCC
SWI3B-C-LUC-R	GTCGACGAGGTGACC ACACTCTATTCTATCTTCAGTTTTCC
SWI3C-C-LUC-F	AGAACTAGTGGATCC ATGCCAGCTT CTGAAGATAG AAGAG
SWI3C-C-LUC-R	GTCGACGAGGTGACC GTTTAAGCCTAAGCCGGACCCTGA
SWI3D-C-LUC-F	CGGGGTACC ATGGAGGAAA AACGACGCGA TTCTG c
SWI3D-C-LUC-R	CGCGTCGAC AACCGAAGAA ACATTGTCTG AACCTGG ag
Primers for plant gene expression plasmids construction
MORC6-SalI-F	cgcgtcgacGAAATTAAAGTAAAAGTTGTGGATGAGAAG
MORC6-SalI-R	cgcgtcgacCGTATTTACATTTCTTCTGTGCTCGTC
SWI3D-EcoRI-F	GGAATTCCATATGATGGAGGAAAAACGACGCGATT
SWI3D-XmaI-R	TCCCCCCGGGTAAACCGAAGAAACATTGTCTGAAC
IDN2-promoter-BamHI-F	TTGGATCCATCATTTTCTTCGGTCTTATAAC
IDN2-XbaI-R	ATATCTAGAAGCCATTCCACGCTTGCGTTTC
MORC1-CRISPR-oligo1	GATT GGTGGTGGGATGGATCCTAA
MORC1-CRISPR-oligo2	AAAC TTAGGATCCATCCCACCACC
